# Supplementary material for: Patient‐specific pharmacogenomics demonstrates xCT as predictive therapeutic target in colon cancer with possible implications in tumor connectivity
Source: Mol Oncol. 2025 Sep 24;20(2):428–46. doi: 10.1002/1878-0261.70129 (PMC12936422; doi:10.1002/1878-0261.70129)
Supplement: Supplementary file 1 — Data S1. Supporting Information. [file MOL2-20-428-s004.xlsx]

## Sheet: Sheet1
Patient	Number of Healthy Colon Cell Samples	Number of Tumor Colon Cell Samples
A	2	2
B	1	1
C	1	1
D	1	1
E	1	1
F	1	1
G	1	1
H	1	1
I	1	1
J	1	1
K	1	1
L	1	1
M	1	1
N	1	1
O	1	1
P	1	1
Q	1	1
R	1	1
S	1	1
T	1	1
U	2	2
V	3	3
W	1	1
X	1	1
Y	1	1
Z	1	1
AA	2	1
AB	1	1
AC	1	1
AD	1	1
AE	1	1
AF	1	1
