# Supplementary material for: Patient‐specific pharmacogenomics demonstrates xCT as predictive therapeutic target in colon cancer with possible implications in tumor connectivity
Source: Mol Oncol. 2025 Sep 24;20(2):428–46. doi: 10.1002/1878-0261.70129 (PMC12936422; doi:10.1002/1878-0261.70129)
Supplement: Supplementary file 2 — Text S1. List of reagents used for organoid culture. [file MOL2-20-428-s001.xlsx]

## Sheet: Tabelle1
Supplementary Text S1 List of reagents used for organoid culture
Reagent	Manufacturer	Cat. nb.
Dulbecco's Modified Eagle Medium (DMEM)	Gibco	11965084
Dulbecco's Balanced Salt Solution (DPBS(w/o Mg2+&Ca2+)	Gibco	14190144
Sodium pyruvate (NaPyr)	Gibco	11360070
Penicillin-Streptomycin(PenStrep)	Gibco	15140122
Advanced DMEM	Gibco	12491015
Antibioticum-Antimykoticum(Anti-Anti)	Gibco	15240062
GlutaMAX™ Supplement	Gibco	35050061
Fetal Bovine Serum (FBS)	Gibco	10500064
Y-27632 (RhoK-inhibitor)	Merck	Y0503
Hepes	Gibco	15630080
Rspondin Conditioned Medium	Own production
Noggin Conditioned Medium	Own production
Wnt Surrogate-Fc Fusion Recombinant Protein	Gibco	# PHG0402
Cultrex Reduced Growth Factor Basement Membrane Extract, Type 2, Pathclear	R&D Systems	3533-010-02
Nicotinamide	Merck	N0636-100G
B27	Gibco	17504044
SB 202190	Merck	S7067
N-Acetyl-L-Cystein	Merck	A9165
Mouse EGF	Milteny Biotec	130-094-037 1
[Leu15]-Gastrin I Human	Merck	G9145
A 83-01 sodium	MedChem Express	HY-10432A-10mM
Prostaglandin E2	Tocris	2296
TrypLE™ Express Enzyme	Gibco	12605010
Trypsin	Gibco	25200056
Gentamycinsulfate	Carl Roth	CP11.3
Collagenase Type IV	Merck	C4-BIOC
Dispase® II	Merck	D4693
