# Supplementary material for: Patient‐specific pharmacogenomics demonstrates xCT as predictive therapeutic target in colon cancer with possible implications in tumor connectivity
Source: Mol Oncol. 2025 Sep 24;20(2):428–46. doi: 10.1002/1878-0261.70129 (PMC12936422; doi:10.1002/1878-0261.70129)
Supplement: Supplementary file 4 — Table S1. Number of Healthy and tumor samples per patient. [file MOL2-20-428-s010.xlsx]

## Sheet: Sheet1
Table S1. Clinical parameters of the CRC cohort used for the transcriptomic study
Patienten-ID	Sex	BMI	Age at operation	Diagnosis	pT	pN	Lymph_pos	Grading	Type_previous_tumor
CHI-DG018	M	33.1398	86	Colon-Ca	2	0	0	2	0
CHI-LM078	F	24.9135	80	Colon-Ca	2	0	0	2	0
CHI-VH123	M	26.6436	71	Colon-Ca	2	0	0	2	0
CHI-BO093	M	27.9296	40	Colon-Ca	3	0	0	2	0
CHI-CL026	M	20.9961	63	Rectal cancer	3	0	0	2	0
CHI-GC079	M	32	78	Colon-Ca	3	0	0	2	0
CHI-HC155	M	27.9904	40	Colon-Ca	3	0	0	2	0
CHI-KS052	F	20.2848	25	Colon-Ca	3	0	0	2	0
CHI-KU156	F	20.0692	89	Rectal cancer	3	0	0	2	0
CHI-SK150	M	26.0276	78	Colon-Ca	3	0	0	2	0
CHI-HH113	M	30.7599	65	Colon-Ca	3	1a	1	2	0
CHI-BG014	M	39.2465	79	Colon-Ca	3	1b	3	2	0
CHI-SJ117	M	29.9616	64	Colon-Ca	3	1b	3	2	NET
CHI-SD084	M	42.0642	73	Colon-Ca	3	1c	0	2	Rektum
CHI-SW110	M	28.0899	67	Colon-Ca	3	1c	0	2	0
CHI-GC176	F	27.7671	77	Colon-Ca	3	2a	5	2	0
CHI-NE100	M	26.2188	86	Colon-Ca	3	2a	6	2	Prostata
CHI-DB034	F	27.3437	67	Colon-Ca	3	2b	9	2	0
CHI-AE131	F	25.2174	58	Colon-Ca	4a	2	10	2	0
CHI-BT116	M	25.464	51	Colon-Ca	4b	0	0	2	0
CHI-WB095	F	22.1367	78	Colon-Ca	4b	1	1	2	0
CHI-HD002	M	23.9395	75	Colon-Ca	3	0	0	3	0
CHI-FM130	M	25.8264	53	Colon-Ca	3	2	9	3	0
CHI-BA171	M	30.1896	59	Colon-Ca	4a	0	0	3	0
CHI-MH128	M	21.2585	87	Rectal cancer	4a	2b	8	3	0
CHI-LH032	F	26.3656	86	Colon-Ca	4b	2a	5	3	0
CHI-AE146	F	28.0404	85	Colon-Ca	4b	2b	21	3	0
CHI-HS008	F	25.7959	53	Colon adenoma					Mamma
CHI-TP111	F	18.8189	63	Rectal adenoma					Duodenum & Ovar
