# Supplementary material for: Patient‐specific pharmacogenomics demonstrates xCT as predictive therapeutic target in colon cancer with possible implications in tumor connectivity
Source: Mol Oncol. 2025 Sep 24;20(2):428–46. doi: 10.1002/1878-0261.70129 (PMC12936422; doi:10.1002/1878-0261.70129)
Supplement: Supplementary file 5 — Table S2. Clinical parameters of the CRC cohort used for the transcriptomic study. [file MOL2-20-428-s002.xlsx]

## Sheet: All
Table S2. DEGs from RNA-seq results
	ensemblID	gene.name	Description	Gene_type	logFC	logCPM	LR	PValue	FDR	trand
4845	ENSG00000118777	ABCG2	protein_coding	ATP binding cassette subfamily G member 2 (Junior blood group) [Source:HGNC Symbol;Acc:HGNC:74]	-4.68456	5.32299	346.816	2.09205e-77	9.54113e-74	Down
1134	ENSG00000070778	PTPN21	protein_coding	protein tyrosine phosphatase non-receptor type 21 [Source:HGNC Symbol;Acc:HGNC:9651]	-1.33904	4.94272	311.732	9.15837e-70	1.56631e-66	Down
9147	ENSG00000148842	CNNM2	protein_coding	cyclin and CBS domain divalent metal cation transport mediator 2 [Source:HGNC Symbol;Acc:HGNC:103]	-1.43987	4.50936	282.157	2.54397e-63	3.16424e-60	Down
14123	ENSG00000176641	RNF152	protein_coding	ring finger protein 152 [Source:HGNC Symbol;Acc:HGNC:26811]	-2.78641	5.23577	278.835	1.34749e-62	1.53636e-59	Down
14094	ENSG00000176472	ZNF575	protein_coding	zinc finger protein 575 [Source:HGNC Symbol;Acc:HGNC:27606]	-2.17477	2.19038	271.875	4.42953e-61	4.66191e-58	Down
12680	ENSG00000169764	UGP2	protein_coding	UDP-glucose pyrophosphorylase 2 [Source:HGNC Symbol;Acc:HGNC:12527]	-1.67242	8.121	262.293	5.43018e-59	4.37033e-56	Down
2907	ENSG00000104332	SFRP1	protein_coding	secreted frizzled related protein 1 [Source:HGNC Symbol;Acc:HGNC:10776]	-5.01018	4.36175	261.812	6.91095e-59	5.25309e-56	Down
10521	ENSG00000160712	IL6R	protein_coding	interleukin 6 receptor [Source:HGNC Symbol;Acc:HGNC:6019]	-2.11173	5.04239	256.892	8.16523e-58	5.58583e-55	Down
13088	ENSG00000171503	ETFDH	protein_coding	electron transfer flavoprotein dehydrogenase [Source:HGNC Symbol;Acc:HGNC:3483]	-1.58158	6.24915	246.733	1.3386e-55	6.78325e-53	Down
1001	ENSG00000067113	PLPP1	protein_coding	phospholipid phosphatase 1 [Source:HGNC Symbol;Acc:HGNC:9228]	-1.59144	5.005	241.778	1.6107e-54	7.34587e-52	Down
7034	ENSG00000135218	CD36	protein_coding	CD36 molecule [Source:HGNC Symbol;Acc:HGNC:1663]	-2.13913	5.13763	234.763	5.45227e-53	2.26055e-50	Down
7827	ENSG00000139433	GLTP	protein_coding	glycolipid transfer protein [Source:HGNC Symbol;Acc:HGNC:24867]	-1.40178	5.50682	227.683	1.90806e-51	6.69386e-49	Down
537	ENSG00000036672	USP2	protein_coding	ubiquitin specific peptidase 2 [Source:HGNC Symbol;Acc:HGNC:12618]	-3.36537	4.10657	226.729	3.08157e-51	1.00386e-48	Down
5688	ENSG00000125648	SLC25A23	protein_coding	solute carrier family 25 member 23 [Source:HGNC Symbol;Acc:HGNC:19375]	-1.47193	6.40594	224.572	9.10224e-51	2.83038e-48	Down
11142	ENSG00000163815	CLEC3B	protein_coding	C-type lectin domain family 3 member B [Source:HGNC Symbol;Acc:HGNC:11891]	-3.09662	3.0591	221.668	3.91326e-50	1.13918e-47	Down
15119	ENSG00000181826	RELL1	protein_coding	RELT like 1 [Source:HGNC Symbol;Acc:HGNC:27379]	-1.48552	4.83443	221.329	4.64047e-50	1.31383e-47	Down
568	ENSG00000040199	PHLPP2	protein_coding	PH domain and leucine rich repeat protein phosphatase 2 [Source:HGNC Symbol;Acc:HGNC:29149]	-2.28263	5.78836	216.278	5.86623e-49	1.51437e-46	Down
16534	ENSG00000187699	C2orf88	protein_coding	chromosome 2 open reading frame 88 [Source:HGNC Symbol;Acc:HGNC:28191]	-3.32467	6.12574	215.242	9.86682e-49	2.49996e-46	Down
9695	ENSG00000153902	LGI4	protein_coding	leucine rich repeat LGI family member 4 [Source:HGNC Symbol;Acc:HGNC:18712]	-3.23899	4.33539	213.829	2.00674e-48	4.99205e-46	Down
7569	ENSG00000137936	BCAR3	protein_coding	BCAR3 adaptor protein, NSP family member [Source:HGNC Symbol;Acc:HGNC:973]	-1.54056	4.46829	210.364	1.14381e-47	2.6982e-45	Down
9312	ENSG00000150593	PDCD4	protein_coding	programmed cell death 4 [Source:HGNC Symbol;Acc:HGNC:8763]	-1.65648	8.59386	209.176	2.07824e-47	4.51341e-45	Down
12010	ENSG00000167074	TEF	protein_coding	TEF transcription factor, PAR bZIP family member [Source:HGNC Symbol;Acc:HGNC:11722]	-1.45836	3.73166	206.749	7.03459e-47	1.48073e-44	Down
9863	ENSG00000155324	GRAMD2B	protein_coding	GRAM domain containing 2B [Source:HGNC Symbol;Acc:HGNC:24911]	-1.38709	4.73858	205.437	1.35984e-46	2.81899e-44	Down
6116	ENSG00000129167	TPH1	protein_coding	tryptophan hydroxylase 1 [Source:HGNC Symbol;Acc:HGNC:12008]	-3.74803	3.70437	204.254	2.46315e-46	4.95601e-44	Down
8091	ENSG00000141338	ABCA8	protein_coding	ATP binding cassette subfamily A member 8 [Source:HGNC Symbol;Acc:HGNC:38]	-4.42219	4.46004	200.679	1.485e-45	2.67339e-43	Down
7635	ENSG00000138193	PLCE1	protein_coding	phospholipase C epsilon 1 [Source:HGNC Symbol;Acc:HGNC:17175]	-1.86484	6.28622	200.427	1.68562e-45	2.95675e-43	Down
17543	ENSG00000197766	CFD	protein_coding	complement factor D [Source:HGNC Symbol;Acc:HGNC:2771]	-2.70985	4.60808	199.812	2.29502e-45	3.97474e-43	Down
10839	ENSG00000162817	C1orf115	protein_coding	chromosome 1 open reading frame 115 [Source:HGNC Symbol;Acc:HGNC:25873]	-2.14019	6.16181	198.432	4.59135e-45	7.66083e-43	Down
7726	ENSG00000138744	NAAA	protein_coding	N-acylethanolamine acid amidase [Source:HGNC Symbol;Acc:HGNC:736]	-2.03442	5.22638	196.381	1.28724e-44	2.07201e-42	Down
1442	ENSG00000078804	TP53INP2	protein_coding	tumor protein p53 inducible nuclear protein 2 [Source:HGNC Symbol;Acc:HGNC:16104]	-2.38266	6.37547	195.433	2.07216e-44	3.25877e-42	Down
21481	ENSG00000211445	GPX3	protein_coding	glutathione peroxidase 3 [Source:HGNC Symbol;Acc:HGNC:4555]	-2.218	5.6704	194.933	2.66439e-44	4.00595e-42	Down
42337	ENSG00000254827	SLC22A18AS	protein_coding	solute carrier family 22 member 18 antisense [Source:HGNC Symbol;Acc:HGNC:10965]	-2.11723	3.0286	193.108	6.66813e-44	9.91667e-42	Down
1277	ENSG00000074755	ZZEF1	protein_coding	zinc finger ZZ-type and EF-hand domain containing 1 [Source:HGNC Symbol;Acc:HGNC:29027]	-1.48323	6.52064	190.231	2.83037e-43	4.03387e-41	Down
3749	ENSG00000110090	CPT1A	protein_coding	carnitine palmitoyltransferase 1A [Source:HGNC Symbol;Acc:HGNC:2328]	-1.31988	7.24987	189.91	3.32569e-43	4.59617e-41	Down
7208	ENSG00000136044	APPL2	protein_coding	adaptor protein, phosphotyrosine interacting with PH domain and leucine zipper 2 [Source:HGNC Symbol;Acc:HGNC:18242]	-1.52475	6.57628	189.4	4.29875e-43	5.82332e-41	Down
16573	ENSG00000187824	TMEM220	protein_coding	transmembrane protein 220 [Source:HGNC Symbol;Acc:HGNC:33757]	-2.28671	3.96914	187.766	9.77051e-43	1.31059e-40	Down
9882	ENSG00000155545	MIER3	protein_coding	MIER family member 3 [Source:HGNC Symbol;Acc:HGNC:26678]	-1.95561	6.91728	186.367	1.97443e-42	2.52764e-40	Down
17421	ENSG00000197375	SLC22A5	protein_coding	solute carrier family 22 member 5 [Source:HGNC Symbol;Acc:HGNC:10969]	-1.6681	5.26536	183.737	7.40594e-42	9.12865e-40	Down
10607	ENSG00000161533	ACOX1	protein_coding	acyl-CoA oxidase 1 [Source:HGNC Symbol;Acc:HGNC:119]	-1.48695	6.82033	183.265	9.38951e-42	1.14703e-39	Down
4823	ENSG00000118515	SGK1	protein_coding	serum/glucocorticoid regulated kinase 1 [Source:HGNC Symbol;Acc:HGNC:10810]	-2.67149	7.32325	183.122	1.00882e-41	1.22147e-39	Down
16025	ENSG00000185561	TLCD2	protein_coding	TLC domain containing 2 [Source:HGNC Symbol;Acc:HGNC:33522]	-1.73105	6.36992	178.531	1.01449e-40	1.11938e-38	Down
3144	ENSG00000105609	LILRB5	protein_coding	leukocyte immunoglobulin like receptor B5 [Source:HGNC Symbol;Acc:HGNC:6609]	-2.23273	3.59319	178.133	1.23881e-40	1.35595e-38	Down
9908	ENSG00000155850	SLC26A2	protein_coding	solute carrier family 26 member 2 [Source:HGNC Symbol;Acc:HGNC:10994]	-3.9551	9.5307	176.615	2.65827e-40	2.75533e-38	Down
590	ENSG00000042445	RETSAT	protein_coding	retinol saturase [Source:HGNC Symbol;Acc:HGNC:25991]	-1.74451	6.44622	173.51	1.26674e-39	1.22919e-37	Down
3195	ENSG00000105784	RUNDC3B	protein_coding	RUN domain containing 3B [Source:HGNC Symbol;Acc:HGNC:30286]	-2.41161	2.15416	173.484	1.28324e-39	1.23643e-37	Down
15996	ENSG00000185432	METTL7A	protein_coding	methyltransferase like 7A [Source:HGNC Symbol;Acc:HGNC:24550]	-1.97942	6.3094	173.137	1.52776e-39	1.46174e-37	Down
780	ENSG00000057704	TMCC3	protein_coding	transmembrane and coiled-coil domain family 3 [Source:HGNC Symbol;Acc:HGNC:29199]	-2.02747	5.59268	172.781	1.82756e-39	1.73643e-37	Down
56305	ENSG00000280798	LINC00294	lncRNA	long intergenic non-protein coding RNA 294 [Source:HGNC Symbol;Acc:HGNC:27456]	-1.44141	2.91092	171.539	3.41159e-39	3.13271e-37	Down
35611	ENSG00000240498	CDKN2B-AS1	lncRNA	CDKN2B antisense RNA 1 [Source:HGNC Symbol;Acc:HGNC:34341]	-4.57515	5.3401	171.118	4.21671e-39	3.8462e-37	Down
3430	ENSG00000107562	CXCL12	protein_coding	C-X-C motif chemokine ligand 12 [Source:HGNC Symbol;Acc:HGNC:10672]	-2.38032	5.18599	171.104	4.2475e-39	3.84863e-37	Down
1463	ENSG00000079335	CDC14A	protein_coding	cell division cycle 14A [Source:HGNC Symbol;Acc:HGNC:1718]	-1.65968	4.11996	169.724	8.4995e-39	7.50259e-37	Down
12335	ENSG00000168309	FAM107A	protein_coding	family with sequence similarity 107 member A [Source:HGNC Symbol;Acc:HGNC:30827]	-2.66971	3.52127	168.401	1.65341e-38	1.44089e-36	Down
9034	ENSG00000147883	CDKN2B	protein_coding	cyclin dependent kinase inhibitor 2B [Source:HGNC Symbol;Acc:HGNC:1788]	-3.08347	6.5211	167.152	3.09928e-38	2.61755e-36	Down
3520	ENSG00000108381	ASPA	protein_coding	aspartoacylase [Source:HGNC Symbol;Acc:HGNC:756]	-3.39017	2.61036	167.099	3.18248e-38	2.65504e-36	Down
4941	ENSG00000119686	FLVCR2	protein_coding	FLVCR heme transporter 2 [Source:HGNC Symbol;Acc:HGNC:20105]	-2.15472	3.7063	166.506	4.28826e-38	3.51329e-36	Down
17671	ENSG00000198121	LPAR1	protein_coding	lysophosphatidic acid receptor 1 [Source:HGNC Symbol;Acc:HGNC:3166]	-1.75117	4.67773	166.302	4.75142e-38	3.86958e-36	Down
9970	ENSG00000156298	TSPAN7	protein_coding	tetraspanin 7 [Source:HGNC Symbol;Acc:HGNC:11854]	-3.04091	3.77343	166.059	5.36921e-38	4.34684e-36	Down
4124	ENSG00000112936	C7	protein_coding	complement C7 [Source:HGNC Symbol;Acc:HGNC:1346]	-4.50921	5.43545	165.268	7.99289e-38	6.43287e-36	Down
5566	ENSG00000124615	MOCS1	protein_coding	molybdenum cofactor synthesis 1 [Source:HGNC Symbol;Acc:HGNC:7190]	-1.53679	3.45088	165.253	8.05452e-38	6.44456e-36	Down
4988	ENSG00000119950	MXI1	protein_coding	MAX interactor 1, dimerization protein [Source:HGNC Symbol;Acc:HGNC:7534]	-1.50404	5.95714	165.048	8.92963e-38	7.08051e-36	Down
1768	ENSG00000088256	GNA11	protein_coding	G protein subunit alpha 11 [Source:HGNC Symbol;Acc:HGNC:4379]	-1.40205	6.32969	163.793	1.67871e-37	1.305e-35	Down
5416	ENSG00000123643	SLC36A1	protein_coding	solute carrier family 36 member 1 [Source:HGNC Symbol;Acc:HGNC:18761]	-1.60688	4.76625	163.463	1.9816e-37	1.52316e-35	Down
2079	ENSG00000099139	PCSK5	protein_coding	proprotein convertase subtilisin/kexin type 5 [Source:HGNC Symbol;Acc:HGNC:8747]	-2.61025	5.61304	161.922	4.30264e-37	3.20281e-35	Down
4205	ENSG00000113594	LIFR	protein_coding	LIF receptor subunit alpha [Source:HGNC Symbol;Acc:HGNC:6597]	-2.46638	3.94396	161.92	4.30724e-37	3.20281e-35	Down
9372	ENSG00000151150	ANK3	protein_coding	ankyrin 3 [Source:HGNC Symbol;Acc:HGNC:494]	-1.55951	5.72501	161.77	4.64519e-37	3.43543e-35	Down
23097	ENSG00000215193	PEX26	protein_coding	peroxisomal biogenesis factor 26 [Source:HGNC Symbol;Acc:HGNC:22965]	-1.46128	5.7638	160.803	7.55638e-37	5.47018e-35	Down
13926	ENSG00000175600	SUGCT	protein_coding	succinyl-CoA:glutarate-CoA transferase [Source:HGNC Symbol;Acc:HGNC:16001]	-2.5134	2.59826	160.087	1.0828e-36	7.79733e-35	Down
3971	ENSG00000111846	GCNT2	protein_coding	glucosaminyl (N-acetyl) transferase 2 (I blood group) [Source:HGNC Symbol;Acc:HGNC:4204]	-3.41543	3.68255	160.037	1.11035e-36	7.95382e-35	Down
16209	ENSG00000186198	SLC51B	protein_coding	solute carrier family 51 subunit beta [Source:HGNC Symbol;Acc:HGNC:29956]	-3.80254	3.74088	159.865	1.21081e-36	8.62826e-35	Down
625	ENSG00000047457	CP	protein_coding	ceruloplasmin [Source:HGNC Symbol;Acc:HGNC:2295]	-3.3392	3.84017	159.148	1.73677e-36	1.23121e-34	Down
5539	ENSG00000124491	F13A1	protein_coding	coagulation factor XIII A chain [Source:HGNC Symbol;Acc:HGNC:3531]	-2.35809	4.71142	159.073	1.80385e-36	1.27218e-34	Down
1238	ENSG00000073711	PPP2R3A	protein_coding	protein phosphatase 2 regulatory subunit B''alpha [Source:HGNC Symbol;Acc:HGNC:9307]	-1.52658	4.14821	158.884	1.98349e-36	1.3917e-34	Down
11190	ENSG00000163959	SLC51A	protein_coding	solute carrier family 51 subunit alpha [Source:HGNC Symbol;Acc:HGNC:29955]	-2.28355	3.12236	158.694	2.183e-36	1.51613e-34	Down
7688	ENSG00000138600	SPPL2A	protein_coding	signal peptide peptidase like 2A [Source:HGNC Symbol;Acc:HGNC:30227]	-1.25735	6.25013	158.273	2.69702e-36	1.84503e-34	Down
4493	ENSG00000115841	RMDN2	protein_coding	regulator of microtubule dynamics 2 [Source:HGNC Symbol;Acc:HGNC:26567]	-1.90234	4.27589	158.105	2.93568e-36	1.9983e-34	Down
64	ENSG00000004799	PDK4	protein_coding	pyruvate dehydrogenase kinase 4 [Source:HGNC Symbol;Acc:HGNC:8812]	-2.76909	7.76545	157.606	3.77338e-36	2.51841e-34	Down
14668	ENSG00000179314	WSCD1	protein_coding	WSC domain containing 1 [Source:HGNC Symbol;Acc:HGNC:29060]	-3.5103	4.29137	157.47	4.04007e-36	2.67035e-34	Down
16416	ENSG00000187091	PLCD1	protein_coding	phospholipase C delta 1 [Source:HGNC Symbol;Acc:HGNC:9060]	-2.04626	4.1804	156.719	5.89666e-36	3.8602e-34	Down
12369	ENSG00000168477	TNXB	protein_coding	tenascin XB [Source:HGNC Symbol;Acc:HGNC:11976]	-3.35236	3.3433	156.692	5.97716e-36	3.89426e-34	Down
6608	ENSG00000132514	CLEC10A	protein_coding	C-type lectin domain containing 10A [Source:HGNC Symbol;Acc:HGNC:16916]	-2.19451	3.09576	155.655	1.00698e-35	6.37847e-34	Down
14996	ENSG00000181061	HIGD1A	protein_coding	HIG1 hypoxia inducible domain family member 1A [Source:HGNC Symbol;Acc:HGNC:29527]	-1.59061	5.33146	154.823	1.53039e-35	9.51763e-34	Down
7710	ENSG00000138669	PRKG2	protein_coding	protein kinase cGMP-dependent 2 [Source:HGNC Symbol;Acc:HGNC:9416]	-3.52341	3.00241	154.357	1.93537e-35	1.17167e-33	Down
54811	ENSG00000278535	DHRS11	protein_coding	dehydrogenase/reductase 11 [Source:HGNC Symbol;Acc:HGNC:28639]	-2.49386	5.66399	154.132	2.16664e-35	1.30018e-33	Down
13204	ENSG00000171992	SYNPO	protein_coding	synaptopodin [Source:HGNC Symbol;Acc:HGNC:30672]	-1.36648	6.10584	153.379	3.16472e-35	1.89081e-33	Down
12263	ENSG00000168016	TRANK1	protein_coding	tetratricopeptide repeat and ankyrin repeat containing 1 [Source:HGNC Symbol;Acc:HGNC:29011]	-1.52415	5.83423	153.004	3.82355e-35	2.27451e-33	Down
9747	ENSG00000154258	ABCA9	protein_coding	ATP binding cassette subfamily A member 9 [Source:HGNC Symbol;Acc:HGNC:39]	-2.98121	2.49917	152.874	4.08147e-35	2.41743e-33	Down
13291	ENSG00000172348	RCAN2	protein_coding	regulator of calcineurin 2 [Source:HGNC Symbol;Acc:HGNC:3041]	-1.80068	4.11205	152.449	5.05367e-35	2.98036e-33	Down
1569	ENSG00000082397	EPB41L3	protein_coding	erythrocyte membrane protein band 4.1 like 3 [Source:HGNC Symbol;Acc:HGNC:3380]	-2.11574	5.86206	152.044	6.19683e-35	3.60787e-33	Down
11816	ENSG00000166311	SMPD1	protein_coding	sphingomyelin phosphodiesterase 1 [Source:HGNC Symbol;Acc:HGNC:11120]	-1.4793	4.33065	151.725	7.27714e-35	4.19049e-33	Down
2926	ENSG00000104435	STMN2	protein_coding	stathmin 2 [Source:HGNC Symbol;Acc:HGNC:10577]	-3.65948	3.72994	151.122	9.8578e-35	5.59645e-33	Down
7113	ENSG00000135549	PKIB	protein_coding	cAMP-dependent protein kinase inhibitor beta [Source:HGNC Symbol;Acc:HGNC:9018]	-3.58608	6.22605	150.748	1.18999e-34	6.70017e-33	Down
11683	ENSG00000165795	NDRG2	protein_coding	NDRG family member 2 [Source:HGNC Symbol;Acc:HGNC:14460]	-1.30032	5.74922	149.445	2.29235e-34	1.25456e-32	Down
13351	ENSG00000172594	SMPDL3A	protein_coding	sphingomyelin phosphodiesterase acid like 3A [Source:HGNC Symbol;Acc:HGNC:17389]	-2.12295	5.7996	149.27	2.50331e-34	1.36455e-32	Down
17190	ENSG00000196616	ADH1B	protein_coding	alcohol dehydrogenase 1B (class I), beta polypeptide [Source:HGNC Symbol;Acc:HGNC:250]	-4.73248	5.52379	148.386	3.90571e-34	2.08742e-32	Down
9976	ENSG00000156381	ANKRD9	protein_coding	ankyrin repeat domain 9 [Source:HGNC Symbol;Acc:HGNC:20096]	-1.30506	4.49878	148.126	4.45225e-34	2.36107e-32	Down
11357	ENSG00000164442	CITED2	protein_coding	Cbp/p300 interacting transactivator with Glu/Asp rich carboxy-terminal domain 2 [Source:HGNC Symbol;Acc:HGNC:1987]	-1.3394	4.82218	147.647	5.66739e-34	2.97093e-32	Down
14508	ENSG00000178537	SLC25A20	protein_coding	solute carrier family 25 member 20 [Source:HGNC Symbol;Acc:HGNC:1421]	-1.32238	4.19233	147.621	5.74072e-34	2.99788e-32	Down
7563	ENSG00000137872	SEMA6D	protein_coding	semaphorin 6D [Source:HGNC Symbol;Acc:HGNC:16770]	-2.79424	5.37725	147.529	6.01276e-34	3.12801e-32	Down
4732	ENSG00000117592	PRDX6	protein_coding	peroxiredoxin 6 [Source:HGNC Symbol;Acc:HGNC:16753]	-1.4573	7.91397	146.307	1.11244e-33	5.6372e-32	Down
6617	ENSG00000132561	MATN2	protein_coding	matrilin 2 [Source:HGNC Symbol;Acc:HGNC:6908]	-2.18315	6.26567	145.879	1.37983e-33	6.96636e-32	Down
12606	ENSG00000169432	SCN9A	protein_coding	sodium voltage-gated channel alpha subunit 9 [Source:HGNC Symbol;Acc:HGNC:10597]	-3.09151	3.26054	144.498	2.7656e-33	1.36111e-31	Down
1351	ENSG00000076555	ACACB	protein_coding	acetyl-CoA carboxylase beta [Source:HGNC Symbol;Acc:HGNC:85]	-1.61049	4.71785	144.072	3.42577e-33	1.66211e-31	Down
5332	ENSG00000122971	ACADS	protein_coding	acyl-CoA dehydrogenase short chain [Source:HGNC Symbol;Acc:HGNC:90]	-2.01735	4.16824	143.979	3.59027e-33	1.73576e-31	Down
11256	ENSG00000164120	HPGD	protein_coding	15-hydroxyprostaglandin dehydrogenase [Source:HGNC Symbol;Acc:HGNC:5154]	-2.87708	6.35624	143.933	3.6753e-33	1.77061e-31	Down
9748	ENSG00000154262	ABCA6	protein_coding	ATP binding cassette subfamily A member 6 [Source:HGNC Symbol;Acc:HGNC:36]	-2.674	2.65426	143.618	4.30544e-33	2.05969e-31	Down
6798	ENSG00000133800	LYVE1	protein_coding	lymphatic vessel endothelial hyaluronan receptor 1 [Source:HGNC Symbol;Acc:HGNC:14687]	-2.98637	3.80887	142.779	6.56893e-33	3.09917e-31	Down
13053	ENSG00000171408	PDE7B	protein_coding	phosphodiesterase 7B [Source:HGNC Symbol;Acc:HGNC:8792]	-1.87111	2.63509	142.443	7.78195e-33	3.63388e-31	Down
2719	ENSG00000102886	GDPD3	protein_coding	glycerophosphodiester phosphodiesterase domain containing 3 [Source:HGNC Symbol;Acc:HGNC:28638]	-2.01058	3.50571	142.162	8.96522e-33	4.15804e-31	Down
9812	ENSG00000154822	PLCL2	protein_coding	phospholipase C like 2 [Source:HGNC Symbol;Acc:HGNC:9064]	-1.87677	4.29261	142.041	9.52742e-33	4.40386e-31	Down
5973	ENSG00000127951	FGL2	protein_coding	fibrinogen like 2 [Source:HGNC Symbol;Acc:HGNC:3696]	-1.59741	6.53775	141.285	1.3942e-32	6.35849e-31	Down
11097	ENSG00000163683	SMIM14	protein_coding	small integral membrane protein 14 [Source:HGNC Symbol;Acc:HGNC:27321]	-1.49712	7.15362	141.198	1.4564e-32	6.6201e-31	Down
4873	ENSG00000119121	TRPM6	protein_coding	transient receptor potential cation channel subfamily M member 6 [Source:HGNC Symbol;Acc:HGNC:17995]	-4.50363	5.94382	140.799	1.78017e-32	8.01195e-31	Down
19665	ENSG00000203739	PRDX6-AS1	lncRNA	PRDX6 antisense RNA 1 [Source:HGNC Symbol;Acc:HGNC:54870]	-1.61208	1.59365	140.371	2.20868e-32	9.8114e-31	Down
10998	ENSG00000163412	EIF4E3	protein_coding	eukaryotic translation initiation factor 4E family member 3 [Source:HGNC Symbol;Acc:HGNC:31837]	-1.37638	4.68506	139.613	3.23551e-32	1.41885e-30	Down
16418	ENSG00000187097	ENTPD5	protein_coding	ectonucleoside triphosphate diphosphohydrolase 5 (inactive) [Source:HGNC Symbol;Acc:HGNC:3367]	-2.37755	7.30065	139.147	4.0901e-32	1.78788e-30	Down
20270	ENSG00000205683	DPF3	protein_coding	double PHD fingers 3 [Source:HGNC Symbol;Acc:HGNC:17427]	-2.2599	2.79915	139.088	4.21336e-32	1.8359e-30	Down
9682	ENSG00000153790	C7orf31	protein_coding	chromosome 7 open reading frame 31 [Source:HGNC Symbol;Acc:HGNC:21722]	-1.79485	3.86544	138.381	6.015e-32	2.59613e-30	Down
7714	ENSG00000138678	GPAT3	protein_coding	glycerol-3-phosphate acyltransferase 3 [Source:HGNC Symbol;Acc:HGNC:28157]	-2.27831	4.95387	137.529	9.23822e-32	3.87722e-30	Down
30030	ENSG00000231246	LINC02884	lncRNA	long intergenic non-protein coding RNA 2884 [Source:HGNC Symbol;Acc:HGNC:54808]	-2.21064	1.88764	137.322	1.0254e-31	4.26427e-30	Down
48820	ENSG00000266714	MYO15B	protein_coding	myosin XVB [Source:HGNC Symbol;Acc:HGNC:14083]	-1.59201	6.479	137.025	1.19096e-31	4.93781e-30	Down
6714	ENSG00000133083	DCLK1	protein_coding	doublecortin like kinase 1 [Source:HGNC Symbol;Acc:HGNC:2700]	-2.37301	2.56678	136.293	1.72152e-31	7.07321e-30	Down
10918	ENSG00000163106	HPGDS	protein_coding	hematopoietic prostaglandin D synthase [Source:HGNC Symbol;Acc:HGNC:17890]	-2.46364	2.40314	136.236	1.77144e-31	7.23486e-30	Down
17390	ENSG00000197273	GUCA2A	protein_coding	guanylate cyclase activator 2A [Source:HGNC Symbol;Acc:HGNC:4682]	-5.42817	8.0388	136.227	1.77953e-31	7.24631e-30	Down
7947	ENSG00000140323	DISP2	protein_coding	dispatched RND transporter family member 2 [Source:HGNC Symbol;Acc:HGNC:19712]	-3.20183	4.54418	134.969	3.35344e-31	1.33377e-29	Down
3718	ENSG00000109906	ZBTB16	protein_coding	zinc finger and BTB domain containing 16 [Source:HGNC Symbol;Acc:HGNC:12930]	-2.49092	4.41868	132.897	9.52151e-31	3.69046e-29	Down
11814	ENSG00000166292	TMEM100	protein_coding	transmembrane protein 100 [Source:HGNC Symbol;Acc:HGNC:25607]	-2.89358	2.70414	132.846	9.76905e-31	3.77571e-29	Down
10219	ENSG00000158467	AHCYL2	protein_coding	adenosylhomocysteinase like 2 [Source:HGNC Symbol;Acc:HGNC:22204]	-2.32305	7.77246	131.885	1.58523e-30	5.97497e-29	Down
19779	ENSG00000204136	GGTA1	protein_coding	glycoprotein alpha-galactosyltransferase 1 (inactive) [Source:HGNC Symbol;Acc:HGNC:4253]	-1.75853	2.69177	131.875	1.59362e-30	5.99009e-29	Down
13884	ENSG00000175356	SCUBE2	protein_coding	signal peptide, CUB domain and EGF like domain containing 2 [Source:HGNC Symbol;Acc:HGNC:30425]	-2.51716	2.79632	131.846	1.61702e-30	6.0614e-29	Down
264	ENSG00000010327	STAB1	protein_coding	stabilin 1 [Source:HGNC Symbol;Acc:HGNC:18628]	-1.41628	5.18062	131.704	1.73715e-30	6.4586e-29	Down
48476	ENSG00000265972	TXNIP	protein_coding	thioredoxin interacting protein [Source:HGNC Symbol;Acc:HGNC:16952]	-1.29488	8.67524	131.1	2.35493e-30	8.68469e-29	Down
9737	ENSG00000154175	ABI3BP	protein_coding	ABI family member 3 binding protein [Source:HGNC Symbol;Acc:HGNC:17265]	-2.92456	5.49861	130.862	2.65375e-30	9.7342e-29	Down
2885	ENSG00000104154	SLC30A4	protein_coding	solute carrier family 30 member 4 [Source:HGNC Symbol;Acc:HGNC:11015]	-1.38522	4.0041	130.783	2.76216e-30	1.01048e-28	Down
10515	ENSG00000160685	ZBTB7B	protein_coding	zinc finger and BTB domain containing 7B [Source:HGNC Symbol;Acc:HGNC:18668]	-1.31427	5.64139	130.537	3.12597e-30	1.13749e-28	Down
7133	ENSG00000135678	CPM	protein_coding	carboxypeptidase M [Source:HGNC Symbol;Acc:HGNC:2311]	-2.19925	5.65389	129.259	5.95275e-30	2.13768e-28	Down
6686	ENSG00000132915	PDE6A	protein_coding	phosphodiesterase 6A [Source:HGNC Symbol;Acc:HGNC:8785]	-3.59914	2.98907	129.097	6.45717e-30	2.3007e-28	Down
6284	ENSG00000130518	IQCN	protein_coding	IQ motif containing N [Source:HGNC Symbol;Acc:HGNC:29350]	-2.47646	1.97413	129.069	6.55002e-30	2.32772e-28	Down
22330	ENSG00000213366	GSTM2	protein_coding	glutathione S-transferase mu 2 [Source:HGNC Symbol;Acc:HGNC:4634]	-1.79555	3.64833	129.037	6.65692e-30	2.35349e-28	Down
12179	ENSG00000167723	TRPV3	protein_coding	transient receptor potential cation channel subfamily V member 3 [Source:HGNC Symbol;Acc:HGNC:18084]	-2.9019	3.24292	128.412	9.12062e-30	3.17528e-28	Down
14642	ENSG00000179163	FUCA1	protein_coding	alpha-L-fucosidase 1 [Source:HGNC Symbol;Acc:HGNC:4006]	-1.56128	7.60177	126.515	2.37152e-29	8.03146e-28	Down
8592	ENSG00000144619	CNTN4	protein_coding	contactin 4 [Source:HGNC Symbol;Acc:HGNC:2174]	-1.95253	2.97508	126.476	2.41965e-29	8.17424e-28	Down
37393	ENSG00000245293	CYP2U1-AS1	lncRNA	CYP2U1 and SGMS2 antisense RNA 1 [Source:HGNC Symbol;Acc:HGNC:54817]	-1.67047	0.96571	126.443	2.45933e-29	8.28784e-28	Down
17036	ENSG00000196196	HRCT1	protein_coding	histidine rich carboxyl terminus 1 [Source:HGNC Symbol;Acc:HGNC:33872]	-2.41341	2.88152	125.694	3.58713e-29	1.19414e-27	Down
2573	ENSG00000101782	RIOK3	protein_coding	RIO kinase 3 [Source:HGNC Symbol;Acc:HGNC:11451]	-1.23112	6.93945	125.409	4.14231e-29	1.35995e-27	Down
9579	ENSG00000152763	DNAI4	protein_coding	dynein axonemal intermediate chain 4 [Source:HGNC Symbol;Acc:HGNC:26252]	-2.2297	3.85052	125.383	4.19579e-29	1.37009e-27	Down
1975	ENSG00000092421	SEMA6A	protein_coding	semaphorin 6A [Source:HGNC Symbol;Acc:HGNC:10738]	-2.52898	5.86807	124.188	7.66401e-29	2.42729e-27	Down
9183	ENSG00000149218	ENDOD1	protein_coding	endonuclease domain containing 1 [Source:HGNC Symbol;Acc:HGNC:29129]	-1.60128	6.65342	124.094	8.03589e-29	2.53919e-27	Down
12281	ENSG00000168079	SCARA5	protein_coding	scavenger receptor class A member 5 [Source:HGNC Symbol;Acc:HGNC:28701]	-3.51453	5.27768	123.76	9.50954e-29	2.98416e-27	Down
33154	ENSG00000235863	B3GALT4	protein_coding	beta-1,3-galactosyltransferase 4 [Source:HGNC Symbol;Acc:HGNC:919]	-1.23511	2.48707	123.551	1.05626e-28	3.29949e-27	Down
22805	ENSG00000214357	NEURL1B	protein_coding	neuralized E3 ubiquitin protein ligase 1B [Source:HGNC Symbol;Acc:HGNC:35422]	-1.21883	4.76646	123.395	1.14255e-28	3.5609e-27	Down
15116	ENSG00000181804	SLC9A9	protein_coding	solute carrier family 9 member A9 [Source:HGNC Symbol;Acc:HGNC:20653]	-1.5955	2.69455	122.215	2.07158e-28	6.26764e-27	Down
10439	ENSG00000160191	PDE9A	protein_coding	phosphodiesterase 9A [Source:HGNC Symbol;Acc:HGNC:8795]	-3.05482	7.01068	122.211	2.07517e-28	6.26764e-27	Down
13464	ENSG00000173175	ADCY5	protein_coding	adenylate cyclase 5 [Source:HGNC Symbol;Acc:HGNC:236]	-2.60263	2.84511	121.354	3.19664e-28	9.46675e-27	Down
25995	ENSG00000225335	0	lncRNA	novel transcript	-2.1515	1.41365	120.885	4.04973e-28	1.18648e-26	Down
10072	ENSG00000157184	CPT2	protein_coding	carnitine palmitoyltransferase 2 [Source:HGNC Symbol;Acc:HGNC:2330]	-1.23398	4.44021	120.824	4.17552e-28	1.22072e-26	Down
4393	ENSG00000115263	GCG	protein_coding	glucagon [Source:HGNC Symbol;Acc:HGNC:4191]	-5.09434	4.25507	120.346	5.31252e-28	1.5367e-26	Down
4583	ENSG00000116574	RHOU	protein_coding	ras homolog family member U [Source:HGNC Symbol;Acc:HGNC:17794]	-1.53802	5.43534	120.248	5.58208e-28	1.6045e-26	Down
14419	ENSG00000178031	ADAMTSL1	protein_coding	ADAMTS like 1 [Source:HGNC Symbol;Acc:HGNC:14632]	-2.12404	2.77165	120.174	5.7955e-28	1.65541e-26	Down
22510	ENSG00000213713	0	processed_pseudogene	phosphatidylinositol glycan anchor biosynthesis class C pseudogene 1 [Source:HGNC Symbol;Acc:HGNC:8961]	-1.37803	1.39662	120	6.32685e-28	1.79967e-26	Down
2601	ENSG00000101955	SRPX	protein_coding	sushi repeat containing protein X-linked [Source:HGNC Symbol;Acc:HGNC:11309]	-2.58211	3.47621	119.792	7.02595e-28	1.97797e-26	Down
9688	ENSG00000153823	PID1	protein_coding	phosphotyrosine interaction domain containing 1 [Source:HGNC Symbol;Acc:HGNC:26084]	-1.6379	4.57804	119.478	8.23233e-28	2.31283e-26	Down
10283	ENSG00000158887	MPZ	protein_coding	myelin protein zero [Source:HGNC Symbol;Acc:HGNC:7225]	-1.62043	1.65717	119.26	9.18539e-28	2.56479e-26	Down
17204	ENSG00000196660	SLC30A10	protein_coding	solute carrier family 30 member 10 [Source:HGNC Symbol;Acc:HGNC:25355]	-5.29446	4.21069	118.621	1.26805e-27	3.48381e-26	Down
2613	ENSG00000102010	BMX	protein_coding	BMX non-receptor tyrosine kinase [Source:HGNC Symbol;Acc:HGNC:1079]	-2.24566	1.84101	118.433	1.39387e-27	3.80565e-26	Down
7346	ENSG00000136826	KLF4	protein_coding	Kruppel like factor 4 [Source:HGNC Symbol;Acc:HGNC:6348]	-1.81552	7.52001	118.429	1.39631e-27	3.80565e-26	Down
8793	ENSG00000146039	SLC17A4	protein_coding	solute carrier family 17 member 4 [Source:HGNC Symbol;Acc:HGNC:10932]	-4.10582	6.55608	118.036	1.70282e-27	4.58622e-26	Down
16305	ENSG00000186594	MIR22HG	lncRNA	MIR22 host gene [Source:HGNC Symbol;Acc:HGNC:28219]	-1.84562	5.35799	117.711	2.00605e-27	5.3712e-26	Down
8855	ENSG00000146469	VIP	protein_coding	vasoactive intestinal peptide [Source:HGNC Symbol;Acc:HGNC:12693]	-4.04431	3.16606	117.257	2.52173e-27	6.71252e-26	Down
6310	ENSG00000130653	PNPLA7	protein_coding	patatin like phospholipase domain containing 7 [Source:HGNC Symbol;Acc:HGNC:24768]	-1.58358	2.74074	117.061	2.78359e-27	7.38084e-26	Down
11945	ENSG00000166825	ANPEP	protein_coding	alanyl aminopeptidase, membrane [Source:HGNC Symbol;Acc:HGNC:500]	-3.62017	8.48916	116.915	2.99646e-27	7.88415e-26	Down
10198	ENSG00000158270	COLEC12	protein_coding	collectin subfamily member 12 [Source:HGNC Symbol;Acc:HGNC:16016]	-2.11487	4.0488	116.856	3.08758e-27	8.1083e-26	Down
1477	ENSG00000079739	PGM1	protein_coding	phosphoglucomutase 1 [Source:HGNC Symbol;Acc:HGNC:8905]	-1.3379	5.79462	116.243	4.20471e-27	1.08545e-25	Down
20079	ENSG00000204936	CD177	protein_coding	CD177 molecule [Source:HGNC Symbol;Acc:HGNC:30072]	-5.15123	7.39049	116.066	4.59651e-27	1.18213e-25	Down
10724	ENSG00000162407	PLPP3	protein_coding	phospholipid phosphatase 3 [Source:HGNC Symbol;Acc:HGNC:9229]	-1.40211	4.54007	115.617	5.76557e-27	1.47448e-25	Down
14350	ENSG00000177675	CD163L1	protein_coding	CD163 molecule like 1 [Source:HGNC Symbol;Acc:HGNC:30375]	-2.15828	5.44418	115.584	5.86119e-27	1.49613e-25	Down
51195	ENSG00000271447	MMP28	protein_coding	matrix metallopeptidase 28 [Source:HGNC Symbol;Acc:HGNC:14366]	-2.58046	3.36315	115.539	5.99661e-27	1.52501e-25	Down
7139	ENSG00000135709	KIAA0513	protein_coding	KIAA0513 [Source:HGNC Symbol;Acc:HGNC:29058]	-1.20698	4.13548	115.063	7.62174e-27	1.92755e-25	Down
7025	ENSG00000135124	P2RX4	protein_coding	purinergic receptor P2X 4 [Source:HGNC Symbol;Acc:HGNC:8535]	-1.39815	5.56838	114.786	8.76693e-27	2.2009e-25	Down
13346	ENSG00000172572	PDE3A	protein_coding	phosphodiesterase 3A [Source:HGNC Symbol;Acc:HGNC:8778]	-1.96149	5.72199	113.296	1.8587e-26	4.59869e-25	Down
1769	ENSG00000088280	ASAP3	protein_coding	ArfGAP with SH3 domain, ankyrin repeat and PH domain 3 [Source:HGNC Symbol;Acc:HGNC:14987]	-1.63095	4.22045	113.197	1.9535e-26	4.81582e-25	Down
4368	ENSG00000115129	TP53I3	protein_coding	tumor protein p53 inducible protein 3 [Source:HGNC Symbol;Acc:HGNC:19373]	-1.32567	4.52874	113.026	2.12918e-26	5.2207e-25	Down
10386	ENSG00000159733	ZFYVE28	protein_coding	zinc finger FYVE-type containing 28 [Source:HGNC Symbol;Acc:HGNC:29334]	-1.3788	3.61419	112.767	2.42632e-26	5.91745e-25	Down
50101	ENSG00000269404	SPIB	protein_coding	Spi-B transcription factor [Source:HGNC Symbol;Acc:HGNC:11242]	-4.39667	3.47878	112.455	2.84011e-26	6.86544e-25	Down
3191	ENSG00000105755	ETHE1	protein_coding	ETHE1 persulfide dioxygenase [Source:HGNC Symbol;Acc:HGNC:23287]	-1.81013	5.55124	112.169	3.28187e-26	7.87765e-25	Down
9630	ENSG00000153162	BMP6	protein_coding	bone morphogenetic protein 6 [Source:HGNC Symbol;Acc:HGNC:1073]	-1.69379	1.8761	111.409	4.814e-26	1.13757e-24	Down
13193	ENSG00000171951	SCG2	protein_coding	secretogranin II [Source:HGNC Symbol;Acc:HGNC:10575]	-2.76344	3.39513	111.369	4.91196e-26	1.15871e-24	Down
9432	ENSG00000151623	NR3C2	protein_coding	nuclear receptor subfamily 3 group C member 2 [Source:HGNC Symbol;Acc:HGNC:7979]	-2.0584	6.18089	111.18	5.40228e-26	1.27e-24	Down
13022	ENSG00000171227	TMEM37	protein_coding	transmembrane protein 37 [Source:HGNC Symbol;Acc:HGNC:18216]	-2.34679	4.32488	110.844	6.40087e-26	1.49448e-24	Down
6288	ENSG00000130529	TRPM4	protein_coding	transient receptor potential cation channel subfamily M member 4 [Source:HGNC Symbol;Acc:HGNC:17993]	-1.30325	5.91232	110.167	9.00788e-26	2.07136e-24	Down
31243	ENSG00000233041	PHGR1	protein_coding	proline, histidine and glycine rich 1 [Source:HGNC Symbol;Acc:HGNC:37226]	-2.70551	6.96021	109.771	1.0999e-25	2.48742e-24	Down
47112	ENSG00000262655	SPON1	protein_coding	spondin 1 [Source:HGNC Symbol;Acc:HGNC:11252]	-2.07195	5.56312	109.478	1.27539e-25	2.87005e-24	Down
7896	ENSG00000139910	NOVA1	protein_coding	NOVA alternative splicing regulator 1 [Source:HGNC Symbol;Acc:HGNC:7886]	-3.09521	2.98612	109.462	1.28569e-25	2.87903e-24	Down
11597	ENSG00000165457	FOLR2	protein_coding	folate receptor beta [Source:HGNC Symbol;Acc:HGNC:3793]	-1.59396	1.9112	109.136	1.51504e-25	3.36505e-24	Down
980	ENSG00000066468	FGFR2	protein_coding	fibroblast growth factor receptor 2 [Source:HGNC Symbol;Acc:HGNC:3689]	-2.26442	5.18027	109.097	1.54557e-25	3.42177e-24	Down
13737	ENSG00000174640	SLCO2A1	protein_coding	solute carrier organic anion transporter family member 2A1 [Source:HGNC Symbol;Acc:HGNC:10955]	-1.64255	5.03508	108.294	2.31758e-25	5.06536e-24	Down
377	ENSG00000017427	IGF1	protein_coding	insulin like growth factor 1 [Source:HGNC Symbol;Acc:HGNC:5464]	-1.94369	2.0742	108.162	2.47707e-25	5.4053e-24	Down
1343	ENSG00000076258	FMO4	protein_coding	flavin containing dimethylaniline monoxygenase 4 [Source:HGNC Symbol;Acc:HGNC:3772]	-1.70687	2.90863	108.007	2.6782e-25	5.81638e-24	Down
11278	ENSG00000164176	EDIL3	protein_coding	EGF like repeats and discoidin domains 3 [Source:HGNC Symbol;Acc:HGNC:3173]	-1.64751	5.23235	107.623	3.25037e-25	7.01444e-24	Down
11942	ENSG00000166821	PEX11A	protein_coding	peroxisomal biogenesis factor 11 alpha [Source:HGNC Symbol;Acc:HGNC:8852]	-1.2712	4.56282	107.349	3.73358e-25	8.01929e-24	Down
1291	ENSG00000075142	SRI	protein_coding	sorcin [Source:HGNC Symbol;Acc:HGNC:11292]	-1.42613	7.32623	107.019	4.40978e-25	9.42728e-24	Down
6826	ENSG00000134028	ADAMDEC1	protein_coding	ADAM like decysin 1 [Source:HGNC Symbol;Acc:HGNC:16299]	-2.90027	8.16478	106.794	4.9382e-25	1.04751e-23	Down
14104	ENSG00000176533	GNG7	protein_coding	G protein subunit gamma 7 [Source:HGNC Symbol;Acc:HGNC:4410]	-1.88008	2.00094	106.215	6.61461e-25	1.38593e-23	Down
16764	ENSG00000188603	CLN3	protein_coding	CLN3 lysosomal/endosomal transmembrane protein, battenin [Source:HGNC Symbol;Acc:HGNC:2074]	-1.41127	1.95534	106.013	7.32551e-25	1.52322e-23	Down
1842	ENSG00000089356	FXYD3	protein_coding	FXYD domain containing ion transport regulator 3 [Source:HGNC Symbol;Acc:HGNC:4027]	-2.25113	4.1029	105.923	7.6669e-25	1.58937e-23	Down
4668	ENSG00000117115	PADI2	protein_coding	peptidyl arginine deiminase 2 [Source:HGNC Symbol;Acc:HGNC:18341]	-3.44048	7.37669	105.56	9.20815e-25	1.89168e-23	Down
13499	ENSG00000173320	STOX2	protein_coding	storkhead box 2 [Source:HGNC Symbol;Acc:HGNC:25450]	-2.01078	2.04209	104.906	1.28055e-24	2.59948e-23	Down
3710	ENSG00000109814	UGDH	protein_coding	UDP-glucose 6-dehydrogenase [Source:HGNC Symbol;Acc:HGNC:12525]	-1.45831	6.99715	104.742	1.39095e-24	2.81108e-23	Down
17494	ENSG00000197594	ENPP1	protein_coding	ectonucleotide pyrophosphatase/phosphodiesterase 1 [Source:HGNC Symbol;Acc:HGNC:3356]	-1.50452	3.7665	104.639	1.46542e-24	2.95285e-23	Down
7967	ENSG00000140450	ARRDC4	protein_coding	arrestin domain containing 4 [Source:HGNC Symbol;Acc:HGNC:28087]	-1.38824	5.56709	104.633	1.47018e-24	2.95809e-23	Down
4633	ENSG00000116833	NR5A2	protein_coding	nuclear receptor subfamily 5 group A member 2 [Source:HGNC Symbol;Acc:HGNC:7984]	-2.26814	4.92961	104.624	1.47652e-24	2.96647e-23	Down
10929	ENSG00000163145	C1QTNF7	protein_coding	C1q and TNF related 7 [Source:HGNC Symbol;Acc:HGNC:14342]	-2.62265	2.70994	104.607	1.48904e-24	2.98726e-23	Down
9058	ENSG00000148180	GSN	protein_coding	gelsolin [Source:HGNC Symbol;Acc:HGNC:4620]	-1.48689	7.81042	104.593	1.50008e-24	3.005e-23	Down
925	ENSG00000065325	GLP2R	protein_coding	glucagon like peptide 2 receptor [Source:HGNC Symbol;Acc:HGNC:4325]	-3.32528	2.31183	104.529	1.54934e-24	3.09462e-23	Down
2597	ENSG00000101938	CHRDL1	protein_coding	chordin like 1 [Source:HGNC Symbol;Acc:HGNC:29861]	-3.99819	4.03672	104.484	1.58447e-24	3.16017e-23	Down
3664	ENSG00000109339	MAPK10	protein_coding	mitogen-activated protein kinase 10 [Source:HGNC Symbol;Acc:HGNC:6872]	-1.73589	2.84199	103.915	2.11209e-24	4.14599e-23	Down
9749	ENSG00000154263	ABCA10	protein_coding	ATP binding cassette subfamily A member 10 [Source:HGNC Symbol;Acc:HGNC:30]	-2.20085	2.87954	103.573	2.50961e-24	4.90521e-23	Down
25214	ENSG00000224189	HAGLR	lncRNA	HOXD antisense growth-associated long non-coding RNA [Source:HGNC Symbol;Acc:HGNC:43755]	-2.1343	4.37749	103.019	3.31956e-24	6.39694e-23	Down
14077	ENSG00000176387	HSD11B2	protein_coding	hydroxysteroid 11-beta dehydrogenase 2 [Source:HGNC Symbol;Acc:HGNC:5209]	-2.46627	7.32387	102.914	3.49946e-24	6.70619e-23	Down
8146	ENSG00000141574	SECTM1	protein_coding	secreted and transmembrane 1 [Source:HGNC Symbol;Acc:HGNC:10707]	-2.00431	4.92646	102.67	3.95802e-24	7.55281e-23	Down
16933	ENSG00000189221	MAOA	protein_coding	monoamine oxidase A [Source:HGNC Symbol;Acc:HGNC:6833]	-1.94002	7.62623	102.543	4.22111e-24	8.01016e-23	Down
15043	ENSG00000181374	CCL13	protein_coding	C-C motif chemokine ligand 13 [Source:HGNC Symbol;Acc:HGNC:10611]	-2.63002	3.11578	101.954	5.68174e-24	1.06344e-22	Down
1353	ENSG00000076641	PAG1	protein_coding	phosphoprotein membrane anchor with glycosphingolipid microdomains 1 [Source:HGNC Symbol;Acc:HGNC:30043]	-1.21856	5.84194	101.468	7.2625e-24	1.35375e-22	Down
8693	ENSG00000145362	ANK2	protein_coding	ankyrin 2 [Source:HGNC Symbol;Acc:HGNC:493]	-2.66528	4.16869	100.969	9.34359e-24	1.72522e-22	Down
4827	ENSG00000118526	TCF21	protein_coding	transcription factor 21 [Source:HGNC Symbol;Acc:HGNC:11632]	-2.0689	2.24971	100.576	1.13938e-23	2.09529e-22	Down
3963	ENSG00000111802	TDP2	protein_coding	tyrosyl-DNA phosphodiesterase 2 [Source:HGNC Symbol;Acc:HGNC:17768]	-1.51928	7.79301	100.279	1.32359e-23	2.42104e-22	Down
13400	ENSG00000172831	CES2	protein_coding	carboxylesterase 2 [Source:HGNC Symbol;Acc:HGNC:1864]	-2.23236	8.00503	100.188	1.38581e-23	2.53147e-22	Down
144	ENSG00000006555	TTC22	protein_coding	tetratricopeptide repeat domain 22 [Source:HGNC Symbol;Acc:HGNC:26067]	-1.52792	5.09734	99.7127	1.76186e-23	3.17182e-22	Down
31215	ENSG00000233006	MIR3936HG	lncRNA	MIR3936 host gene [Source:HGNC Symbol;Acc:HGNC:40538]	-1.4366	2.27752	99.5704	1.89308e-23	3.39911e-22	Down
9586	ENSG00000152785	BMP3	protein_coding	bone morphogenetic protein 3 [Source:HGNC Symbol;Acc:HGNC:1070]	-5.14142	4.33254	99.5575	1.90551e-23	3.41694e-22	Down
20116	ENSG00000205038	PKHD1L1	protein_coding	PKHD1 like 1 [Source:HGNC Symbol;Acc:HGNC:20313]	-2.52851	2.25671	99.303	2.16683e-23	3.87031e-22	Down
12697	ENSG00000169860	P2RY1	protein_coding	purinergic receptor P2Y1 [Source:HGNC Symbol;Acc:HGNC:8539]	-1.9248	4.42504	99.1579	2.33149e-23	4.15358e-22	Down
9558	ENSG00000152580	IGSF10	protein_coding	immunoglobulin superfamily member 10 [Source:HGNC Symbol;Acc:HGNC:26384]	-3.33582	2.74702	99.131	2.36336e-23	4.20487e-22	Down
8393	ENSG00000143416	SELENBP1	protein_coding	selenium binding protein 1 [Source:HGNC Symbol;Acc:HGNC:10719]	-2.33392	7.91676	99.0583	2.45174e-23	4.35646e-22	Down
16445	ENSG00000187193	MT1X	protein_coding	metallothionein 1X [Source:HGNC Symbol;Acc:HGNC:7405]	-2.35978	2.51169	98.652	3.01017e-23	5.30737e-22	Down
6794	ENSG00000133742	CA1	protein_coding	carbonic anhydrase 1 [Source:HGNC Symbol;Acc:HGNC:1368]	-6.06834	8.88005	98.4942	3.2597e-23	5.72519e-22	Down
4339	ENSG00000114859	CLCN2	protein_coding	chloride voltage-gated channel 2 [Source:HGNC Symbol;Acc:HGNC:2020]	-1.3733	3.88062	98.3852	3.44417e-23	6.02597e-22	Down
10193	ENSG00000158201	ABHD3	protein_coding	abhydrolase domain containing 3, phospholipase [Source:HGNC Symbol;Acc:HGNC:18718]	-1.42215	5.56122	98.1547	3.8695e-23	6.73569e-22	Down
13794	ENSG00000174944	P2RY14	protein_coding	purinergic receptor P2Y14 [Source:HGNC Symbol;Acc:HGNC:16442]	-1.77851	4.34789	97.1463	6.43889e-23	1.09437e-21	Down
32644	ENSG00000235092	0	lncRNA	ID2 antisense RNA 1 [Source:HGNC Symbol;Acc:HGNC:51103]	-1.66894	3.7705	97.063	6.71546e-23	1.13996e-21	Down
12323	ENSG00000168280	KIF5C	protein_coding	kinesin family member 5C [Source:HGNC Symbol;Acc:HGNC:6325]	-1.69503	2.33191	96.5118	8.87151e-23	1.48205e-21	Down
3525	ENSG00000108405	P2RX1	protein_coding	purinergic receptor P2X 1 [Source:HGNC Symbol;Acc:HGNC:8533]	-1.89816	2.39766	96.5008	8.92063e-23	1.48824e-21	Down
9798	ENSG00000154721	JAM2	protein_coding	junctional adhesion molecule 2 [Source:HGNC Symbol;Acc:HGNC:14686]	-1.80391	3.51785	96.4987	8.93033e-23	1.48824e-21	Down
11870	ENSG00000166482	MFAP4	protein_coding	microfibril associated protein 4 [Source:HGNC Symbol;Acc:HGNC:7035]	-2.10271	5.71174	96.1675	1.05561e-22	1.75065e-21	Down
15724	ENSG00000184347	SLIT3	protein_coding	slit guidance ligand 3 [Source:HGNC Symbol;Acc:HGNC:11087]	-2.26727	4.35876	96.0839	1.10115e-22	1.82176e-21	Down
2611	ENSG00000102003	SYP	protein_coding	synaptophysin [Source:HGNC Symbol;Acc:HGNC:11506]	-1.59864	2.37623	95.9501	1.17814e-22	1.93975e-21	Down
160	ENSG00000006747	SCIN	protein_coding	scinderin [Source:HGNC Symbol;Acc:HGNC:21695]	-2.67079	6.04052	95.88	1.22062e-22	2.00486e-21	Down
7769	ENSG00000139117	CPNE8	protein_coding	copine 8 [Source:HGNC Symbol;Acc:HGNC:23498]	-1.44636	3.59762	95.7986	1.27188e-22	2.07907e-21	Down
17604	ENSG00000197943	PLCG2	protein_coding	phospholipase C gamma 2 [Source:HGNC Symbol;Acc:HGNC:9066]	-1.84527	2.2224	95.5526	1.44012e-22	2.34011e-21	Down
17841	ENSG00000198682	PAPSS2	protein_coding	3'-phosphoadenosine 5'-phosphosulfate synthase 2 [Source:HGNC Symbol;Acc:HGNC:8604]	-1.66671	6.75404	95.4615	1.50796e-22	2.44454e-21	Down
1707	ENSG00000086696	HSD17B2	protein_coding	hydroxysteroid 17-beta dehydrogenase 2 [Source:HGNC Symbol;Acc:HGNC:5211]	-2.93089	5.17465	94.669	2.25041e-22	3.59697e-21	Down
8626	ENSG00000144821	MYH15	protein_coding	myosin heavy chain 15 [Source:HGNC Symbol;Acc:HGNC:31073]	-1.96114	2.09318	94.3202	2.68397e-22	4.26504e-21	Down
23718	ENSG00000219481	NBPF1	protein_coding	NBPF member 1 [Source:HGNC Symbol;Acc:HGNC:26088]	-1.29329	4.5336	94.2729	2.74884e-22	4.35297e-21	Down
13057	ENSG00000171431	KRT20	protein_coding	keratin 20 [Source:HGNC Symbol;Acc:HGNC:20412]	-3.02764	10.2807	94.2316	2.8069e-22	4.43978e-21	Down
48898	ENSG00000266903	0	lncRNA	CEACAM16, CEACAM19 and PVR antisense RNA 1 [Source:HGNC Symbol;Acc:HGNC:55317]	-1.51886	1.70879	93.9832	3.18212e-22	5.00433e-21	Down
17847	ENSG00000198695	ND6	protein_coding	mitochondrially encoded NADH:ubiquinone oxidoreductase core subunit 6 [Source:HGNC Symbol;Acc:HGNC:7462]	-1.46565	12.9721	93.5488	3.96311e-22	6.20404e-21	Down
1920	ENSG00000091138	SLC26A3	protein_coding	solute carrier family 26 member 3 [Source:HGNC Symbol;Acc:HGNC:3018]	-4.72517	10.4783	93.496	4.07023e-22	6.33549e-21	Down
1665	ENSG00000085552	IGSF9	protein_coding	immunoglobulin superfamily member 9 [Source:HGNC Symbol;Acc:HGNC:18132]	-1.81301	3.86195	93.1523	4.84208e-22	7.50275e-21	Down
14191	ENSG00000176927	EFCAB5	protein_coding	EF-hand calcium binding domain 5 [Source:HGNC Symbol;Acc:HGNC:24801]	-1.6737	1.23008	93.0488	5.10199e-22	7.89654e-21	Down
819	ENSG00000060566	CREB3L3	protein_coding	cAMP responsive element binding protein 3 like 3 [Source:HGNC Symbol;Acc:HGNC:18855]	-3.4064	4.75779	93.0454	5.11095e-22	7.90147e-21	Down
4232	ENSG00000113805	CNTN3	protein_coding	contactin 3 [Source:HGNC Symbol;Acc:HGNC:2173]	-2.91187	2.48692	92.9894	5.25739e-22	8.10954e-21	Down
3409	ENSG00000107282	APBA1	protein_coding	amyloid beta precursor protein binding family A member 1 [Source:HGNC Symbol;Acc:HGNC:578]	-1.53918	3.02259	92.6398	6.27345e-22	9.59031e-21	Down
2432	ENSG00000101049	SGK2	protein_coding	serum/glucocorticoid regulated kinase 2 [Source:HGNC Symbol;Acc:HGNC:13900]	-1.96239	5.52709	92.5532	6.55391e-22	9.98559e-21	Down
1029	ENSG00000067955	CBFB	protein_coding	core-binding factor subunit beta [Source:HGNC Symbol;Acc:HGNC:1539]	1.01348	5.2107	286.505	2.87131e-64	3.92853e-61	Unchanged
12569	ENSG00000169251	NMD3	protein_coding	NMD3 ribosome export adaptor [Source:HGNC Symbol;Acc:HGNC:24250]	0.931131	5.60701	263.595	2.82445e-59	2.41526e-56	Unchanged
1684	ENSG00000086015	MAST2	protein_coding	microtubule associated serine/threonine kinase 2 [Source:HGNC Symbol;Acc:HGNC:19035]	-1.08814	6.12924	249.805	2.86375e-56	1.64792e-53	Unchanged
920	ENSG00000065183	WDR3	protein_coding	WD repeat domain 3 [Source:HGNC Symbol;Acc:HGNC:12755]	1.14094	5.31591	242.445	1.15263e-54	5.43805e-52	Unchanged
1229	ENSG00000073417	PDE8A	protein_coding	phosphodiesterase 8A [Source:HGNC Symbol;Acc:HGNC:8793]	-1.07636	6.10415	232.674	1.55668e-52	5.75636e-50	Unchanged
4885	ENSG00000119285	HEATR1	protein_coding	HEAT repeat containing 1 [Source:HGNC Symbol;Acc:HGNC:25517]	1.17629	5.21206	231.139	3.36388e-52	1.21117e-49	Unchanged
11564	ENSG00000165271	NOL6	protein_coding	nucleolar protein 6 [Source:HGNC Symbol;Acc:HGNC:19910]	1.03241	4.23158	222.465	2.62198e-50	7.79869e-48	Unchanged
9703	ENSG00000153944	MSI2	protein_coding	musashi RNA binding protein 2 [Source:HGNC Symbol;Acc:HGNC:18585]	0.963098	6.31005	209.831	1.49512e-47	3.40937e-45	Unchanged
6359	ENSG00000130826	DKC1	protein_coding	dyskerin pseudouridine synthase 1 [Source:HGNC Symbol;Acc:HGNC:2890]	1.16643	6.83614	209.285	1.96706e-47	4.34086e-45	Unchanged
9033	ENSG00000147874	HAUS6	protein_coding	HAUS augmin like complex subunit 6 [Source:HGNC Symbol;Acc:HGNC:25948]	1.07444	4.40555	208.403	3.06374e-47	6.5497e-45	Unchanged
11139	ENSG00000163811	WDR43	protein_coding	WD repeat domain 43 [Source:HGNC Symbol;Acc:HGNC:28945]	1.10433	6.42666	204.531	2.14379e-46	4.37782e-44	Unchanged
14939	ENSG00000180817	PPA1	protein_coding	inorganic pyrophosphatase 1 [Source:HGNC Symbol;Acc:HGNC:9226]	1.03527	6.63833	202.707	5.35816e-46	1.03254e-43	Unchanged
10300	ENSG00000159131	GART	protein_coding	phosphoribosylglycinamide formyltransferase, phosphoribosylglycinamide synthetase, phosphoribosylaminoimidazole synthetase [Source:HGNC Symbol;Acc:HGNC:4163]	0.977797	5.81715	200.689	1.47697e-45	2.67339e-43	Unchanged
2119	ENSG00000099810	MTAP	protein_coding	methylthioadenosine phosphorylase [Source:HGNC Symbol;Acc:HGNC:7413]	1.04793	4.70267	200.681	1.48329e-45	2.67339e-43	Unchanged
10142	ENSG00000157823	AP3S2	protein_coding	adaptor related protein complex 3 subunit sigma 2 [Source:HGNC Symbol;Acc:HGNC:571]	-1.15856	4.40008	198.035	5.60517e-45	9.23975e-43	Unchanged
17074	ENSG00000196305	IARS1	protein_coding	isoleucyl-tRNA synthetase 1 [Source:HGNC Symbol;Acc:HGNC:5330]	1.06015	6.6407	195.155	2.38384e-44	3.6764e-42	Unchanged
9577	ENSG00000152749	GPR180	protein_coding	G protein-coupled receptor 180 [Source:HGNC Symbol;Acc:HGNC:28899]	1.09934	4.19333	195.117	2.4295e-44	3.69338e-42	Unchanged
16901	ENSG00000189091	SF3B3	protein_coding	splicing factor 3b subunit 3 [Source:HGNC Symbol;Acc:HGNC:10770]	0.947462	6.50362	192.331	9.85147e-44	1.44933e-41	Unchanged
8881	ENSG00000146731	CCT6A	protein_coding	chaperonin containing TCP1 subunit 6A [Source:HGNC Symbol;Acc:HGNC:1620]	1.05569	7.68439	192.274	1.01401e-43	1.47593e-41	Unchanged
7774	ENSG00000139146	SINHCAF	protein_coding	SIN3-HDAC complex associated factor [Source:HGNC Symbol;Acc:HGNC:30702]	1.19258	5.317	190.449	2.53726e-43	3.65418e-41	Unchanged
7366	ENSG00000136875	PRPF4	protein_coding	pre-mRNA processing factor 4 [Source:HGNC Symbol;Acc:HGNC:17349]	0.936019	5.052	190.156	2.93924e-43	4.14584e-41	Unchanged
7832	ENSG00000139496	NUP58	protein_coding	nucleoporin 58 [Source:HGNC Symbol;Acc:HGNC:20261]	1.00177	5.62451	189.979	3.21286e-43	4.48555e-41	Unchanged
10538	ENSG00000160803	UBQLN4	protein_coding	ubiquilin 4 [Source:HGNC Symbol;Acc:HGNC:1237]	0.864395	4.27784	189.824	3.47361e-43	4.75259e-41	Unchanged
4892	ENSG00000119335	SET	protein_coding	SET nuclear proto-oncogene [Source:HGNC Symbol;Acc:HGNC:10760]	0.903304	8.18932	186.455	1.8883e-42	2.46054e-40	Unchanged
2242	ENSG00000100266	PACSIN2	protein_coding	protein kinase C and casein kinase substrate in neurons 2 [Source:HGNC Symbol;Acc:HGNC:8571]	-0.944683	6.85996	186.364	1.97674e-42	2.52764e-40	Unchanged
5281	ENSG00000122565	CBX3	protein_coding	chromobox 3 [Source:HGNC Symbol;Acc:HGNC:1553]	1.12842	7.0846	184.506	5.03088e-42	6.31491e-40	Unchanged
19874	ENSG00000204394	VARS1	protein_coding	valyl-tRNA synthetase 1 [Source:HGNC Symbol;Acc:HGNC:12651]	0.974009	5.3095	182.584	1.32188e-41	1.58649e-39	Unchanged
2063	ENSG00000096384	HSP90AB1	protein_coding	heat shock protein 90 alpha family class B member 1 [Source:HGNC Symbol;Acc:HGNC:5258]	1.1287	10.1133	182.385	1.46115e-41	1.73839e-39	Unchanged
4513	ENSG00000115977	AAK1	protein_coding	AP2 associated kinase 1 [Source:HGNC Symbol;Acc:HGNC:19679]	-0.970177	5.58344	180.741	3.33976e-41	3.87242e-39	Unchanged
1123	ENSG00000070610	GBA2	protein_coding	glucosylceramidase beta 2 [Source:HGNC Symbol;Acc:HGNC:18986]	-0.844931	5.85374	180.037	4.75784e-41	5.47031e-39	Unchanged
13869	ENSG00000175309	PHYKPL	protein_coding	5-phosphohydroxy-L-lysine phospho-lyase [Source:HGNC Symbol;Acc:HGNC:28249]	-1.14701	5.175	179.621	5.86331e-41	6.57556e-39	Unchanged
20188	ENSG00000205339	IPO7	protein_coding	importin 7 [Source:HGNC Symbol;Acc:HGNC:9852]	0.976061	7.55936	178.907	8.39483e-41	9.33805e-39	Unchanged
5684	ENSG00000125630	POLR1B	protein_coding	RNA polymerase I subunit B [Source:HGNC Symbol;Acc:HGNC:20454]	1.07675	4.86745	177.915	1.38243e-40	1.50115e-38	Unchanged
5798	ENSG00000126107	HECTD3	protein_coding	HECT domain E3 ubiquitin protein ligase 3 [Source:HGNC Symbol;Acc:HGNC:26117]	-1.00997	6.72171	177.092	2.09156e-40	2.25329e-38	Unchanged
7341	ENSG00000136811	ODF2	protein_coding	outer dense fiber of sperm tails 2 [Source:HGNC Symbol;Acc:HGNC:8114]	0.808911	5.32829	176.981	2.21152e-40	2.35242e-38	Unchanged
4736	ENSG00000117597	UTP25	protein_coding	UTP25 small subunit processor component [Source:HGNC Symbol;Acc:HGNC:28440]	0.931811	4.63669	176.649	2.61229e-40	2.72835e-38	Unchanged
2463	ENSG00000101189	MRGBP	protein_coding	MRG domain binding protein [Source:HGNC Symbol;Acc:HGNC:15866]	1.18248	3.85303	176.56	2.73221e-40	2.81068e-38	Unchanged
569	ENSG00000040275	SPDL1	protein_coding	spindle apparatus coiled-coil protein 1 [Source:HGNC Symbol;Acc:HGNC:26010]	1.15021	4.40956	175.246	5.29007e-40	5.36612e-38	Unchanged
3880	ENSG00000111300	NAA25	protein_coding	N-alpha-acetyltransferase 25, NatB auxiliary subunit [Source:HGNC Symbol;Acc:HGNC:25783]	0.863869	5.09189	173.642	1.18528e-39	1.15836e-37	Unchanged
1275	ENSG00000074696	HACD3	protein_coding	3-hydroxyacyl-CoA dehydratase 3 [Source:HGNC Symbol;Acc:HGNC:24175]	0.924999	6.44911	172.016	2.68438e-39	2.49848e-37	Unchanged
6574	ENSG00000132341	RAN	protein_coding	RAN, member RAS oncogene family [Source:HGNC Symbol;Acc:HGNC:9846]	0.959655	6.82414	170.629	5.392e-39	4.82179e-37	Unchanged
10739	ENSG00000162458	FBLIM1	protein_coding	filamin binding LIM protein 1 [Source:HGNC Symbol;Acc:HGNC:24686]	-1.19057	5.26898	169.732	8.46666e-39	7.50259e-37	Unchanged
11797	ENSG00000166226	CCT2	protein_coding	chaperonin containing TCP1 subunit 2 [Source:HGNC Symbol;Acc:HGNC:1615]	0.975142	6.91298	168.668	1.44601e-38	1.26822e-36	Unchanged
5665	ENSG00000125485	DDX31	protein_coding	DEAD-box helicase 31 [Source:HGNC Symbol;Acc:HGNC:16715]	1.04212	3.48475	168.121	1.90322e-38	1.64809e-36	Unchanged
4034	ENSG00000112249	ASCC3	protein_coding	activating signal cointegrator 1 complex subunit 3 [Source:HGNC Symbol;Acc:HGNC:18697]	0.929056	5.65613	167.262	2.9317e-38	2.4914e-36	Unchanged
1691	ENSG00000086200	IPO11	protein_coding	importin 11 [Source:HGNC Symbol;Acc:HGNC:20628]	0.744263	3.92911	167.11	3.16496e-38	2.65504e-36	Unchanged
2724	ENSG00000102898	NUTF2	protein_coding	nuclear transport factor 2 [Source:HGNC Symbol;Acc:HGNC:13722]	0.811762	5.20493	166.595	4.10113e-38	3.38022e-36	Unchanged
8071	ENSG00000141101	NOB1	protein_coding	NIN1 (RPN12) binding protein 1 homolog [Source:HGNC Symbol;Acc:HGNC:29540]	1.11863	5.02433	165.043	8.95285e-38	7.08051e-36	Unchanged
1780	ENSG00000088451	TGDS	protein_coding	TDP-glucose 4,6-dehydratase [Source:HGNC Symbol;Acc:HGNC:20324]	0.980287	3.86788	164.249	1.33456e-37	1.0434e-35	Unchanged
14435	ENSG00000178105	DDX10	protein_coding	DEAD-box helicase 10 [Source:HGNC Symbol;Acc:HGNC:2735]	1.00759	5.44483	163.049	2.44015e-37	1.85478e-35	Unchanged
1522	ENSG00000081026	MAGI3	protein_coding	membrane associated guanylate kinase, WW and PDZ domain containing 3 [Source:HGNC Symbol;Acc:HGNC:29647]	-0.904025	5.69514	162.65	2.98374e-37	2.24305e-35	Unchanged
11089	ENSG00000163655	GMPS	protein_coding	guanine monophosphate synthase [Source:HGNC Symbol;Acc:HGNC:4378]	0.97378	5.95519	161.469	5.40496e-37	3.97584e-35	Unchanged
11182	ENSG00000163938	GNL3	protein_coding	G protein nucleolar 3 [Source:HGNC Symbol;Acc:HGNC:29931]	1.06188	7.11479	161.149	6.34725e-37	4.61931e-35	Unchanged
17685	ENSG00000198160	MIER1	protein_coding	MIER1 transcriptional regulator [Source:HGNC Symbol;Acc:HGNC:29657]	-0.904181	6.77734	158.761	2.11049e-36	1.47325e-34	Unchanged
11662	ENSG00000165689	ENTR1	protein_coding	endosome associated trafficking regulator 1 [Source:HGNC Symbol;Acc:HGNC:10667]	0.895031	4.81897	158.51	2.39484e-36	1.65486e-34	Unchanged
13081	ENSG00000171490	RSL1D1	protein_coding	ribosomal L1 domain containing 1 [Source:HGNC Symbol;Acc:HGNC:24534]	0.907292	7.68919	158.479	2.43148e-36	1.67173e-34	Unchanged
666	ENSG00000049449	RCN1	protein_coding	reticulocalbin 1 [Source:HGNC Symbol;Acc:HGNC:9934]	1.19836	4.98364	157.96	3.15742e-36	2.13861e-34	Unchanged
17782	ENSG00000198498	TMA16	protein_coding	translation machinery associated 16 homolog [Source:HGNC Symbol;Acc:HGNC:25638]	0.710192	4.30444	157.908	3.24083e-36	2.18429e-34	Unchanged
7174	ENSG00000135912	TTLL4	protein_coding	tubulin tyrosine ligase like 4 [Source:HGNC Symbol;Acc:HGNC:28976]	0.989047	3.64419	157.749	3.51213e-36	2.35553e-34	Unchanged
8018	ENSG00000140750	ARHGAP17	protein_coding	Rho GTPase activating protein 17 [Source:HGNC Symbol;Acc:HGNC:18239]	-0.670511	6.11382	157.547	3.888e-36	2.58231e-34	Unchanged
12363	ENSG00000168439	STIP1	protein_coding	stress induced phosphoprotein 1 [Source:HGNC Symbol;Acc:HGNC:11387]	0.933998	6.64872	155.337	1.18199e-35	7.45254e-34	Unchanged
1599	ENSG00000083520	DIS3	protein_coding	DIS3 homolog, exosome endoribonuclease and 3'-5' exoribonuclease [Source:HGNC Symbol;Acc:HGNC:20604]	0.774242	5.80313	154.976	1.41735e-35	8.85485e-34	Unchanged
5554	ENSG00000124571	XPO5	protein_coding	exportin 5 [Source:HGNC Symbol;Acc:HGNC:17675]	1.09876	4.96832	154.778	1.5655e-35	9.69196e-34	Unchanged
8682	ENSG00000145293	ENOPH1	protein_coding	enolase-phosphatase 1 [Source:HGNC Symbol;Acc:HGNC:24599]	0.778457	4.89447	154.677	1.64699e-35	1.01227e-33	Unchanged
874	ENSG00000064102	INTS13	protein_coding	integrator complex subunit 13 [Source:HGNC Symbol;Acc:HGNC:20174]	1.01	5.25414	154.674	1.64988e-35	1.01227e-33	Unchanged
16256	ENSG00000186416	NKRF	protein_coding	NFKB repressing factor [Source:HGNC Symbol;Acc:HGNC:19374]	0.925761	3.42823	154.59	1.72096e-35	1.05117e-33	Unchanged
4514	ENSG00000115993	TRAK2	protein_coding	trafficking kinesin protein 2 [Source:HGNC Symbol;Acc:HGNC:13206]	-0.848422	6.07664	154.415	1.87994e-35	1.14317e-33	Unchanged
4188	ENSG00000113460	BRIX1	protein_coding	biogenesis of ribosomes BRX1 [Source:HGNC Symbol;Acc:HGNC:24170]	1.08444	5.03384	154.289	2.00225e-35	1.20682e-33	Unchanged
5843	ENSG00000126602	TRAP1	protein_coding	TNF receptor associated protein 1 [Source:HGNC Symbol;Acc:HGNC:16264]	1.02757	5.12135	152.058	6.15337e-35	3.59788e-33	Unchanged
4696	ENSG00000117335	CD46	protein_coding	CD46 molecule [Source:HGNC Symbol;Acc:HGNC:6953]	0.843808	8.54957	151.884	6.71868e-35	3.89512e-33	Unchanged
11588	ENSG00000165406	MARCHF8	protein_coding	membrane associated ring-CH-type finger 8 [Source:HGNC Symbol;Acc:HGNC:23356]	-0.962779	4.97551	151.32	8.92207e-35	5.08632e-33	Unchanged
7513	ENSG00000137692	DCUN1D5	protein_coding	defective in cullin neddylation 1 domain containing 5 [Source:HGNC Symbol;Acc:HGNC:28409]	1.09625	4.41194	150.229	1.54503e-34	8.62821e-33	Unchanged
1504	ENSG00000080608	PUM3	protein_coding	pumilio RNA binding family member 3 [Source:HGNC Symbol;Acc:HGNC:29676]	1.00121	6.20891	149.955	1.77377e-34	9.82541e-33	Unchanged
10636	ENSG00000161800	RACGAP1	protein_coding	Rac GTPase activating protein 1 [Source:HGNC Symbol;Acc:HGNC:9804]	1.17767	4.62475	149.706	2.01033e-34	1.10908e-32	Unchanged
10492	ENSG00000160445	ZER1	protein_coding	zyg-11 related cell cycle regulator [Source:HGNC Symbol;Acc:HGNC:30960]	-0.8479	4.52953	149.511	2.21787e-34	1.21867e-32	Unchanged
11014	ENSG00000163468	CCT3	protein_coding	chaperonin containing TCP1 subunit 3 [Source:HGNC Symbol;Acc:HGNC:1616]	0.983862	7.27527	148.993	2.87771e-34	1.56241e-32	Unchanged
7593	ENSG00000138035	PNPT1	protein_coding	polyribonucleotide nucleotidyltransferase 1 [Source:HGNC Symbol;Acc:HGNC:23166]	1.00852	5.2771	148.565	3.57033e-34	1.9232e-32	Unchanged
7367	ENSG00000136877	FPGS	protein_coding	folylpolyglutamate synthase [Source:HGNC Symbol;Acc:HGNC:3824]	0.692674	3.4011	148.195	4.30005e-34	2.28923e-32	Unchanged
11789	ENSG00000166197	NOLC1	protein_coding	nucleolar and coiled-body phosphoprotein 1 [Source:HGNC Symbol;Acc:HGNC:15608]	1.02983	7.39815	147.796	5.25716e-34	2.77716e-32	Unchanged
7660	ENSG00000138385	SSB	protein_coding	small RNA binding exonuclease protection factor La [Source:HGNC Symbol;Acc:HGNC:11316]	0.916519	7.20836	147.687	5.55414e-34	2.92276e-32	Unchanged
5989	ENSG00000128050	PAICS	protein_coding	phosphoribosylaminoimidazole carboxylase and phosphoribosylaminoimidazolesuccinocarboxamide synthase [Source:HGNC Symbol;Acc:HGNC:8587]	1.14278	6.55824	147.483	6.15356e-34	3.18913e-32	Unchanged
2809	ENSG00000103353	UBFD1	protein_coding	ubiquitin family domain containing 1 [Source:HGNC Symbol;Acc:HGNC:30565]	0.85949	4.95078	147.4	6.41735e-34	3.31329e-32	Unchanged
2162	ENSG00000100014	SPECC1L	protein_coding	sperm antigen with calponin homology and coiled-coil domains 1 like [Source:HGNC Symbol;Acc:HGNC:29022]	-1.01761	3.81112	147.331	6.64263e-34	3.41671e-32	Unchanged
1576	ENSG00000082516	GEMIN5	protein_coding	gem nuclear organelle associated protein 5 [Source:HGNC Symbol;Acc:HGNC:20043]	1.11189	3.85488	147.305	6.73054e-34	3.44896e-32	Unchanged
7427	ENSG00000137168	PPIL1	protein_coding	peptidylprolyl isomerase like 1 [Source:HGNC Symbol;Acc:HGNC:9260]	1.10073	4.17999	146.694	9.15456e-34	4.67361e-32	Unchanged
3474	ENSG00000107937	GTPBP4	protein_coding	GTP binding protein 4 [Source:HGNC Symbol;Acc:HGNC:21535]	1.01999	6.40973	146.494	1.01224e-33	5.14848e-32	Unchanged
4386	ENSG00000115233	PSMD14	protein_coding	proteasome 26S subunit, non-ATPase 14 [Source:HGNC Symbol;Acc:HGNC:16889]	0.876658	5.96946	145.479	1.6879e-33	8.49036e-32	Unchanged
11178	ENSG00000163931	TKT	protein_coding	transketolase [Source:HGNC Symbol;Acc:HGNC:11834]	1.0022	6.69356	145.194	1.94763e-33	9.76097e-32	Unchanged
704	ENSG00000052749	RRP12	protein_coding	ribosomal RNA processing 12 homolog [Source:HGNC Symbol;Acc:HGNC:29100]	1.15764	4.39928	145.186	1.95585e-33	9.76643e-32	Unchanged
6777	ENSG00000133627	ACTR3B	protein_coding	actin related protein 3B [Source:HGNC Symbol;Acc:HGNC:17256]	1.12409	1.77406	144.933	2.22111e-33	1.10106e-31	Unchanged
1494	ENSG00000080345	RIF1	protein_coding	replication timing regulatory factor 1 [Source:HGNC Symbol;Acc:HGNC:23207]	0.769391	6.17464	144.231	3.16228e-33	1.54523e-31	Unchanged
4437	ENSG00000115484	CCT4	protein_coding	chaperonin containing TCP1 subunit 4 [Source:HGNC Symbol;Acc:HGNC:1617]	1.03349	6.29031	142.485	7.6176e-33	3.58158e-31	Unchanged
8720	ENSG00000145604	SKP2	protein_coding	S-phase kinase associated protein 2 [Source:HGNC Symbol;Acc:HGNC:10901]	0.95661	4.28553	142.45	7.7521e-33	3.63234e-31	Unchanged
10734	ENSG00000162437	RAVER2	protein_coding	ribonucleoprotein, PTB binding 2 [Source:HGNC Symbol;Acc:HGNC:25577]	-1.05213	6.12956	142.387	8.00469e-33	3.72518e-31	Unchanged
9082	ENSG00000148343	MIGA2	protein_coding	mitoguardin 2 [Source:HGNC Symbol;Acc:HGNC:23621]	-0.818923	4.20311	141.951	9.96857e-33	4.59225e-31	Unchanged
17354	ENSG00000197157	SND1	protein_coding	staphylococcal nuclease and tudor domain containing 1 [Source:HGNC Symbol;Acc:HGNC:30646]	0.813639	6.75349	141.539	1.22675e-32	5.61349e-31	Unchanged
3234	ENSG00000105983	LMBR1	protein_coding	limb development membrane protein 1 [Source:HGNC Symbol;Acc:HGNC:13243]	0.90802	5.54652	141.135	1.50321e-32	6.81026e-31	Unchanged
5099	ENSG00000120800	UTP20	protein_coding	UTP20 small subunit processome component [Source:HGNC Symbol;Acc:HGNC:17897]	1.02782	5.12456	141.072	1.55199e-32	7.00803e-31	Unchanged
15203	ENSG00000182199	SHMT2	protein_coding	serine hydroxymethyltransferase 2 [Source:HGNC Symbol;Acc:HGNC:10852]	1.1357	5.32951	140.718	1.85457e-32	8.3194e-31	Unchanged
8214	ENSG00000142207	URB1	protein_coding	URB1 ribosome biogenesis homolog [Source:HGNC Symbol;Acc:HGNC:17344]	1.09739	3.9817	139.903	2.79581e-32	1.23394e-30	Unchanged
9883	ENSG00000155561	NUP205	protein_coding	nucleoporin 205 [Source:HGNC Symbol;Acc:HGNC:18658]	0.868767	5.53502	138.925	4.57441e-32	1.98689e-30	Unchanged
1332	ENSG00000075914	EXOSC7	protein_coding	exosome component 7 [Source:HGNC Symbol;Acc:HGNC:28112]	0.816897	4.01579	138.501	5.66362e-32	2.45221e-30	Unchanged
15946	ENSG00000185238	PRMT3	protein_coding	protein arginine methyltransferase 3 [Source:HGNC Symbol;Acc:HGNC:30163]	1.08815	4.58284	138.199	6.59311e-32	2.8278e-30	Unchanged
15010	ENSG00000181163	NPM1	protein_coding	nucleophosmin 1 [Source:HGNC Symbol;Acc:HGNC:7910]	1.11861	8.53365	137.981	7.35888e-32	3.14638e-30	Unchanged
11060	ENSG00000163597	SNHG16	lncRNA	small nucleolar RNA host gene 16 [Source:HGNC Symbol;Acc:HGNC:44352]	1.11216	2.82772	137.974	7.38463e-32	3.14755e-30	Unchanged
11739	ENSG00000166012	TAF1D	protein_coding	TATA-box binding protein associated factor, RNA polymerase I subunit D [Source:HGNC Symbol;Acc:HGNC:28759]	1.00216	6.92416	137.834	7.92354e-32	3.36676e-30	Unchanged
9330	ENSG00000150753	CCT5	protein_coding	chaperonin containing TCP1 subunit 5 [Source:HGNC Symbol;Acc:HGNC:1618]	0.825349	7.31949	137.568	9.05724e-32	3.81296e-30	Unchanged
11270	ENSG00000164163	ABCE1	protein_coding	ATP binding cassette subfamily E member 1 [Source:HGNC Symbol;Acc:HGNC:69]	0.947394	6.0117	137.43	9.71234e-32	4.06374e-30	Unchanged
14024	ENSG00000176148	TCP11L1	protein_coding	t-complex 11 like 1 [Source:HGNC Symbol;Acc:HGNC:25655]	-1.1718	3.62225	137.412	9.79828e-32	4.0872e-30	Unchanged
7448	ENSG00000137269	LRRC1	protein_coding	leucine rich repeat containing 1 [Source:HGNC Symbol;Acc:HGNC:14307]	-1.06416	5.80137	136.536	1.52355e-31	6.29763e-30	Unchanged
10847	ENSG00000162852	CNST	protein_coding	consortin, connexin sorting protein [Source:HGNC Symbol;Acc:HGNC:26486]	-1.07099	5.45153	136.508	1.54481e-31	6.36629e-30	Unchanged
7191	ENSG00000135956	TMEM127	protein_coding	transmembrane protein 127 [Source:HGNC Symbol;Acc:HGNC:26038]	-0.696228	6.09355	136.007	1.98873e-31	8.0265e-30	Unchanged
622	ENSG00000047346	FAM214A	protein_coding	family with sequence similarity 214 member A [Source:HGNC Symbol;Acc:HGNC:25609]	-1.04231	5.01931	135.6	2.44084e-31	9.82223e-30	Unchanged
2303	ENSG00000100412	ACO2	protein_coding	aconitase 2 [Source:HGNC Symbol;Acc:HGNC:118]	-0.928161	6.15583	134.95	3.38571e-31	1.3427e-29	Unchanged
7374	ENSG00000136897	MRPL50	protein_coding	mitochondrial ribosomal protein L50 [Source:HGNC Symbol;Acc:HGNC:16654]	0.840212	4.9423	134.372	4.53037e-31	1.7863e-29	Unchanged
9613	ENSG00000153044	CENPH	protein_coding	centromere protein H [Source:HGNC Symbol;Acc:HGNC:17268]	1.18853	3.36762	134.362	4.5528e-31	1.78998e-29	Unchanged
12431	ENSG00000168765	GSTM4	protein_coding	glutathione S-transferase mu 4 [Source:HGNC Symbol;Acc:HGNC:4636]	-1.04487	5.05406	133.976	5.53025e-31	2.16805e-29	Unchanged
9420	ENSG00000151503	NCAPD3	protein_coding	non-SMC condensin II complex subunit D3 [Source:HGNC Symbol;Acc:HGNC:28952]	0.988295	4.80887	133.9	5.74627e-31	2.2463e-29	Unchanged
10016	ENSG00000156697	UTP14A	protein_coding	UTP14A small subunit processome component [Source:HGNC Symbol;Acc:HGNC:10665]	1.01073	5.003	133.232	8.04286e-31	3.12621e-29	Unchanged
11708	ENSG00000165895	ARHGAP42	protein_coding	Rho GTPase activating protein 42 [Source:HGNC Symbol;Acc:HGNC:26545]	-0.905996	4.81148	132.752	1.02454e-30	3.94866e-29	Unchanged
5377	ENSG00000123374	CDK2	protein_coding	cyclin dependent kinase 2 [Source:HGNC Symbol;Acc:HGNC:1771]	0.974279	3.59369	132.7	1.05178e-30	4.04228e-29	Unchanged
12833	ENSG00000170448	NFXL1	protein_coding	nuclear transcription factor, X-box binding like 1 [Source:HGNC Symbol;Acc:HGNC:18726]	0.847548	3.90553	132.521	1.15067e-30	4.39761e-29	Unchanged
12771	ENSG00000170191	NANP	protein_coding	N-acetylneuraminic acid phosphatase [Source:HGNC Symbol;Acc:HGNC:16140]	1.10752	2.62065	132.303	1.28424e-30	4.89442e-29	Unchanged
16244	ENSG00000186350	RXRA	protein_coding	retinoid X receptor alpha [Source:HGNC Symbol;Acc:HGNC:10477]	-0.896811	5.64629	132.271	1.30545e-30	4.96144e-29	Unchanged
13357	ENSG00000172661	WASHC2C	protein_coding	WASH complex subunit 2C [Source:HGNC Symbol;Acc:HGNC:23414]	-0.869059	5.08237	132.109	1.41644e-30	5.36836e-29	Unchanged
14611	ENSG00000179051	RCC2	protein_coding	regulator of chromosome condensation 2 [Source:HGNC Symbol;Acc:HGNC:30297]	0.969277	5.85409	131.795	1.65924e-30	6.20266e-29	Unchanged
8411	ENSG00000143493	INTS7	protein_coding	integrator complex subunit 7 [Source:HGNC Symbol;Acc:HGNC:24484]	0.841815	4.06764	131.755	1.69295e-30	6.31141e-29	Unchanged
313	ENSG00000012048	BRCA1	protein_coding	BRCA1 DNA repair associated [Source:HGNC Symbol;Acc:HGNC:1100]	1.08862	4.74543	131.399	2.02543e-30	7.4897e-29	Unchanged
36423	ENSG00000242498	ARPIN	protein_coding	actin related protein 2/3 complex inhibitor [Source:HGNC Symbol;Acc:HGNC:28782]	-0.824364	4.87318	130.959	2.52756e-30	9.29625e-29	Unchanged
7066	ENSG00000135372	NAT10	protein_coding	N-acetyltransferase 10 [Source:HGNC Symbol;Acc:HGNC:29830]	0.918037	6.0276	130.76	2.79371e-30	1.0193e-28	Unchanged
2535	ENSG00000101444	AHCY	protein_coding	adenosylhomocysteinase [Source:HGNC Symbol;Acc:HGNC:343]	1.17712	6.78537	130.19	3.72423e-30	1.35159e-28	Unchanged
10273	ENSG00000158828	PINK1	protein_coding	PTEN induced kinase 1 [Source:HGNC Symbol;Acc:HGNC:14581]	-0.96755	3.13207	129.374	5.61831e-30	2.02822e-28	Unchanged
7668	ENSG00000138430	OLA1	protein_coding	Obg like ATPase 1 [Source:HGNC Symbol;Acc:HGNC:28833]	0.955539	6.40001	129.201	6.1277e-30	2.19474e-28	Unchanged
7760	ENSG00000138942	RNF185	protein_coding	ring finger protein 185 [Source:HGNC Symbol;Acc:HGNC:26783]	-0.643442	3.64233	129.172	6.21773e-30	2.22118e-28	Unchanged
22911	ENSG00000214706	IFRD2	protein_coding	interferon related developmental regulator 2 [Source:HGNC Symbol;Acc:HGNC:5457]	1.06347	3.99947	129.064	6.5671e-30	2.32775e-28	Unchanged
3466	ENSG00000107864	CPEB3	protein_coding	cytoplasmic polyadenylation element binding protein 3 [Source:HGNC Symbol;Acc:HGNC:21746]	-1.10518	3.3466	128.793	7.52649e-30	2.65406e-28	Unchanged
14349	ENSG00000177674	AGTRAP	protein_coding	angiotensin II receptor associated protein [Source:HGNC Symbol;Acc:HGNC:13539]	0.956238	2.51332	128.782	7.56946e-30	2.66235e-28	Unchanged
654	ENSG00000048991	R3HDM1	protein_coding	R3H domain containing 1 [Source:HGNC Symbol;Acc:HGNC:9757]	0.833599	5.51022	128.534	8.57575e-30	3.00085e-28	Unchanged
87	ENSG00000005175	RPAP3	protein_coding	RNA polymerase II associated protein 3 [Source:HGNC Symbol;Acc:HGNC:26151]	0.748576	5.20621	128.286	9.71884e-30	3.37495e-28	Unchanged
7835	ENSG00000139514	SLC7A1	protein_coding	solute carrier family 7 member 1 [Source:HGNC Symbol;Acc:HGNC:11057]	1.17197	5.69715	127.949	1.1515e-29	3.9785e-28	Unchanged
8809	ENSG00000146143	PRIM2	protein_coding	DNA primase subunit 2 [Source:HGNC Symbol;Acc:HGNC:9370]	0.883052	2.72745	127.296	1.60009e-29	5.50062e-28	Unchanged
826	ENSG00000060762	MPC1	protein_coding	mitochondrial pyruvate carrier 1 [Source:HGNC Symbol;Acc:HGNC:21606]	-1.14867	5.80467	126.959	1.89625e-29	6.48612e-28	Unchanged
7209	ENSG00000136045	PWP1	protein_coding	PWP1 homolog, endonuclein [Source:HGNC Symbol;Acc:HGNC:17015]	0.6499	5.44674	126.878	1.97561e-29	6.74073e-28	Unchanged
6165	ENSG00000129566	TEP1	protein_coding	telomerase associated protein 1 [Source:HGNC Symbol;Acc:HGNC:11726]	-1.04185	5.82797	126.785	2.0703e-29	7.04624e-28	Unchanged
4303	ENSG00000114554	PLXNA1	protein_coding	plexin A1 [Source:HGNC Symbol;Acc:HGNC:9099]	1.19955	5.15174	126.744	2.11366e-29	7.17596e-28	Unchanged
10688	ENSG00000162144	CYB561A3	protein_coding	cytochrome b561 family member A3 [Source:HGNC Symbol;Acc:HGNC:23014]	-0.872488	2.38507	126.294	2.65095e-29	8.88976e-28	Unchanged
7988	ENSG00000140525	FANCI	protein_coding	FA complementation group I [Source:HGNC Symbol;Acc:HGNC:25568]	1.17672	4.78119	126.162	2.83321e-29	9.47775e-28	Unchanged
9541	ENSG00000152455	SUV39H2	protein_coding	suppressor of variegation 3-9 homolog 2 [Source:HGNC Symbol;Acc:HGNC:17287]	0.960151	3.29962	125.84	3.33329e-29	1.11234e-27	Unchanged
4750	ENSG00000117682	DHDDS	protein_coding	dehydrodolichyl diphosphate synthase subunit [Source:HGNC Symbol;Acc:HGNC:20603]	-1.03465	5.68544	125.468	4.01941e-29	1.33156e-27	Unchanged
3864	ENSG00000111231	GPN3	protein_coding	GPN-loop GTPase 3 [Source:HGNC Symbol;Acc:HGNC:30186]	0.891589	3.52248	125.44	4.07743e-29	1.34752e-27	Unchanged
744	ENSG00000055044	NOP58	protein_coding	NOP58 ribonucleoprotein [Source:HGNC Symbol;Acc:HGNC:29926]	0.863331	6.65435	125.407	4.14484e-29	1.35995e-27	Unchanged
6781	ENSG00000133641	C12orf29	protein_coding	chromosome 12 open reading frame 29 [Source:HGNC Symbol;Acc:HGNC:25322]	0.957898	3.30848	125.303	4.36829e-29	1.42302e-27	Unchanged
15951	ENSG00000185252	ZNF74	protein_coding	zinc finger protein 74 [Source:HGNC Symbol;Acc:HGNC:13144]	1.15402	2.35829	125.285	4.40925e-29	1.43295e-27	Unchanged
2514	ENSG00000101361	NOP56	protein_coding	NOP56 ribonucleoprotein [Source:HGNC Symbol;Acc:HGNC:15911]	1.10203	6.90996	125.248	4.49146e-29	1.45621e-27	Unchanged
12823	ENSG00000170417	TMEM182	protein_coding	transmembrane protein 182 [Source:HGNC Symbol;Acc:HGNC:26391]	0.999021	1.8233	125.201	4.59861e-29	1.48743e-27	Unchanged
10265	ENSG00000158793	NIT1	protein_coding	nitrilase 1 [Source:HGNC Symbol;Acc:HGNC:7828]	-0.72754	3.79751	124.893	5.37066e-29	1.72492e-27	Unchanged
13451	ENSG00000173113	TRMT112	protein_coding	tRNA methyltransferase subunit 11-2 [Source:HGNC Symbol;Acc:HGNC:26940]	0.914323	4.73653	124.385	6.93773e-29	2.2178e-27	Unchanged
3048	ENSG00000105185	PDCD5	protein_coding	programmed cell death 5 [Source:HGNC Symbol;Acc:HGNC:8764]	0.896403	5.92212	124.372	6.98338e-29	2.22719e-27	Unchanged
4359	ENSG00000115053	NCL	protein_coding	nucleolin [Source:HGNC Symbol;Acc:HGNC:7667]	0.8158	9.96697	124.286	7.29423e-29	2.32092e-27	Unchanged
4758	ENSG00000117758	STX12	protein_coding	syntaxin 12 [Source:HGNC Symbol;Acc:HGNC:11430]	-0.645087	5.53872	124.251	7.42168e-29	2.356e-27	Unchanged
17957	ENSG00000198894	CIPC	protein_coding	CLOCK interacting pacemaker [Source:HGNC Symbol;Acc:HGNC:20365]	-1.01137	4.41708	123.88	8.95151e-29	2.82199e-27	Unchanged
16336	ENSG00000186767	SPIN4	protein_coding	spindlin family member 4 [Source:HGNC Symbol;Acc:HGNC:27040]	1.13842	2.57615	123.875	8.97362e-29	2.82246e-27	Unchanged
9623	ENSG00000153107	ANAPC1	protein_coding	anaphase promoting complex subunit 1 [Source:HGNC Symbol;Acc:HGNC:19988]	0.965786	3.94521	123.177	1.27576e-28	3.95805e-27	Unchanged
8066	ENSG00000141076	UTP4	protein_coding	UTP4 small subunit processome component [Source:HGNC Symbol;Acc:HGNC:1983]	1.05446	4.80484	122.735	1.59403e-28	4.92313e-27	Unchanged
8391	ENSG00000143409	MINDY1	protein_coding	MINDY lysine 48 deubiquitinase 1 [Source:HGNC Symbol;Acc:HGNC:25648]	-0.886204	4.44175	122.666	1.64989e-28	5.08418e-27	Unchanged
11671	ENSG00000165724	ZMYND19	protein_coding	zinc finger MYND-type containing 19 [Source:HGNC Symbol;Acc:HGNC:21146]	1.06132	3.58381	122.618	1.69057e-28	5.19784e-27	Unchanged
9567	ENSG00000152642	GPD1L	protein_coding	glycerol-3-phosphate dehydrogenase 1 like [Source:HGNC Symbol;Acc:HGNC:28956]	-1.12697	6.14106	122.605	1.70177e-28	5.22055e-27	Unchanged
10684	ENSG00000162104	ADCY9	protein_coding	adenylate cyclase 9 [Source:HGNC Symbol;Acc:HGNC:240]	-1.18955	4.87327	122.582	1.72189e-28	5.27045e-27	Unchanged
14395	ENSG00000177888	ZBTB41	protein_coding	zinc finger and BTB domain containing 41 [Source:HGNC Symbol;Acc:HGNC:24819]	0.760479	4.34833	122.542	1.75628e-28	5.36372e-27	Unchanged
7226	ENSG00000136144	RCBTB1	protein_coding	RCC1 and BTB domain containing protein 1 [Source:HGNC Symbol;Acc:HGNC:18243]	0.975043	3.86181	122.412	1.87576e-28	5.70315e-27	Unchanged
10384	ENSG00000159720	ATP6V0D1	protein_coding	ATPase H+ transporting V0 subunit d1 [Source:HGNC Symbol;Acc:HGNC:13724]	-0.954007	5.36765	122.266	2.01865e-28	6.12399e-27	Unchanged
13936	ENSG00000175662	TOM1L2	protein_coding	target of myb1 like 2 membrane trafficking protein [Source:HGNC Symbol;Acc:HGNC:11984]	-0.964293	4.71535	122.201	2.08622e-28	6.28716e-27	Unchanged
8414	ENSG00000143499	SMYD2	protein_coding	SET and MYND domain containing 2 [Source:HGNC Symbol;Acc:HGNC:20982]	0.729993	4.72145	122.084	2.21242e-28	6.65281e-27	Unchanged
3343	ENSG00000106628	POLD2	protein_coding	DNA polymerase delta 2, accessory subunit [Source:HGNC Symbol;Acc:HGNC:9176]	1.04123	4.82015	122.071	2.22716e-28	6.68247e-27	Unchanged
11175	ENSG00000163918	RFC4	protein_coding	replication factor C subunit 4 [Source:HGNC Symbol;Acc:HGNC:9972]	1.01655	4.29521	122.037	2.26628e-28	6.78494e-27	Unchanged
2494	ENSG00000101294	HM13	protein_coding	histocompatibility minor 13 [Source:HGNC Symbol;Acc:HGNC:16435]	0.88237	5.9532	121.748	2.6211e-28	7.83009e-27	Unchanged
1025	ENSG00000067836	ROGDI	protein_coding	rogdi atypical leucine zipper [Source:HGNC Symbol;Acc:HGNC:29478]	-0.854371	2.94066	121.537	2.91481e-28	8.65086e-27	Unchanged
6751	ENSG00000133316	WDR74	protein_coding	WD repeat domain 74 [Source:HGNC Symbol;Acc:HGNC:25529]	0.802683	3.57624	121.3	3.28504e-28	9.70755e-27	Unchanged
11220	ENSG00000164054	SHISA5	protein_coding	shisa family member 5 [Source:HGNC Symbol;Acc:HGNC:30376]	0.684495	5.36948	120.58	4.72323e-28	1.37496e-26	Unchanged
2002	ENSG00000093167	LRRFIP2	protein_coding	LRR binding FLII interacting protein 2 [Source:HGNC Symbol;Acc:HGNC:6703]	-0.799827	7.18971	120.46	5.01664e-28	1.45728e-26	Unchanged
3913	ENSG00000111602	TIMELESS	protein_coding	timeless circadian regulator [Source:HGNC Symbol;Acc:HGNC:11813]	0.964115	5.15514	120.379	5.22694e-28	1.51515e-26	Unchanged
9039	ENSG00000147905	ZCCHC7	protein_coding	zinc finger CCHC-type containing 7 [Source:HGNC Symbol;Acc:HGNC:26209]	0.665596	4.83234	120.306	5.42283e-28	1.56515e-26	Unchanged
220	ENSG00000008382	MPND	protein_coding	MPN domain containing [Source:HGNC Symbol;Acc:HGNC:25934]	-0.899868	3.57495	120.302	5.43374e-28	1.56515e-26	Unchanged
5260	ENSG00000122390	NAA60	protein_coding	N-alpha-acetyltransferase 60, NatF catalytic subunit [Source:HGNC Symbol;Acc:HGNC:25875]	-0.569233	4.68456	120.163	5.82721e-28	1.661e-26	Unchanged
1335	ENSG00000076003	MCM6	protein_coding	minichromosome maintenance complex component 6 [Source:HGNC Symbol;Acc:HGNC:6949]	1.05132	5.32039	119.89	6.68763e-28	1.8905e-26	Unchanged
23807	ENSG00000220205	VAMP2	protein_coding	vesicle associated membrane protein 2 [Source:HGNC Symbol;Acc:HGNC:12643]	-0.961992	5.73718	119.291	9.04536e-28	2.53085e-26	Unchanged
12356	ENSG00000168411	RFWD3	protein_coding	ring finger and WD repeat domain 3 [Source:HGNC Symbol;Acc:HGNC:25539]	0.877501	4.6014	119.254	9.21351e-28	2.5674e-26	Unchanged
3751	ENSG00000110104	CCDC86	protein_coding	coiled-coil domain containing 86 [Source:HGNC Symbol;Acc:HGNC:28359]	1.19853	2.82895	119.244	9.26123e-28	2.57545e-26	Unchanged
1317	ENSG00000075568	TMEM131	protein_coding	transmembrane protein 131 [Source:HGNC Symbol;Acc:HGNC:30366]	-0.790298	7.06329	119.149	9.71314e-28	2.69564e-26	Unchanged
1015	ENSG00000067533	RRP15	protein_coding	ribosomal RNA processing 15 homolog [Source:HGNC Symbol;Acc:HGNC:24255]	0.825981	5.01519	118.929	1.0857e-27	3.00091e-26	Unchanged
13242	ENSG00000172167	MTBP	protein_coding	MDM2 binding protein [Source:HGNC Symbol;Acc:HGNC:7417]	1.17888	2.49972	118.908	1.09696e-27	3.02594e-26	Unchanged
4315	ENSG00000114698	PLSCR4	protein_coding	phospholipid scramblase 4 [Source:HGNC Symbol;Acc:HGNC:16497]	-1.13378	4.90901	118.804	1.15623e-27	3.183e-26	Unchanged
11482	ENSG00000164934	DCAF13	protein_coding	DDB1 and CUL4 associated factor 13 [Source:HGNC Symbol;Acc:HGNC:24535]	1.03317	5.92854	118.606	1.27715e-27	3.50179e-26	Unchanged
13530	ENSG00000173473	SMARCC1	protein_coding	SWI/SNF related, matrix associated, actin dependent regulator of chromatin subfamily c member 1 [Source:HGNC Symbol;Acc:HGNC:11104]	0.856686	7.3088	118.482	1.36015e-27	3.72192e-26	Unchanged
15076	ENSG00000181610	MRPS23	protein_coding	mitochondrial ribosomal protein S23 [Source:HGNC Symbol;Acc:HGNC:14509]	0.867522	5.09007	118.254	1.5257e-27	4.14178e-26	Unchanged
13457	ENSG00000173145	NOC3L	protein_coding	NOC3 like DNA replication regulator [Source:HGNC Symbol;Acc:HGNC:24034]	1.01492	4.94135	118.129	1.62475e-27	4.40194e-26	Unchanged
9633	ENSG00000153187	HNRNPU	protein_coding	heterogeneous nuclear ribonucleoprotein U [Source:HGNC Symbol;Acc:HGNC:5048]	0.560005	8.82202	118.072	1.67203e-27	4.52108e-26	Unchanged
15442	ENSG00000183199	HSP90AB3P	processed_pseudogene	heat shock protein 90 alpha family class B member 3, pseudogene [Source:HGNC Symbol;Acc:HGNC:5259]	1.18223	1.48806	117.913	1.81149e-27	4.85976e-26	Unchanged
4589	ENSG00000116649	SRM	protein_coding	spermidine synthase [Source:HGNC Symbol;Acc:HGNC:11296]	1.1054	4.68424	117.507	2.22356e-27	5.94194e-26	Unchanged
7149	ENSG00000135763	URB2	protein_coding	URB2 ribosome biogenesis homolog [Source:HGNC Symbol;Acc:HGNC:28967]	1.14138	2.78103	117.418	2.32492e-27	6.2007e-26	Unchanged
7123	ENSG00000135624	CCT7	protein_coding	chaperonin containing TCP1 subunit 7 [Source:HGNC Symbol;Acc:HGNC:1622]	0.839525	7.27217	117.064	2.77964e-27	7.38084e-26	Unchanged
15700	ENSG00000184232	OAF	protein_coding	out at first homolog [Source:HGNC Symbol;Acc:HGNC:28752]	-1.06015	6.1224	116.97	2.91514e-27	7.69979e-26	Unchanged
10447	ENSG00000160208	RRP1B	protein_coding	ribosomal RNA processing 1B [Source:HGNC Symbol;Acc:HGNC:23818]	0.84253	4.97738	116.752	3.25299e-27	8.52631e-26	Unchanged
2691	ENSG00000102595	UGGT2	protein_coding	UDP-glucose glycoprotein glucosyltransferase 2 [Source:HGNC Symbol;Acc:HGNC:15664]	0.961633	4.97371	116.635	3.44988e-27	9.00788e-26	Unchanged
9200	ENSG00000149313	AASDHPPT	protein_coding	aminoadipate-semialdehyde dehydrogenase-phosphopantetheinyl transferase [Source:HGNC Symbol;Acc:HGNC:14235]	0.725828	4.39342	116.491	3.711e-27	9.65283e-26	Unchanged
1740	ENSG00000087269	NOP14	protein_coding	NOP14 nucleolar protein [Source:HGNC Symbol;Acc:HGNC:16821]	0.782377	5.7119	116.318	4.04832e-27	1.04904e-25	Unchanged
20017	ENSG00000204713	TRIM27	protein_coding	tripartite motif containing 27 [Source:HGNC Symbol;Acc:HGNC:9975]	0.645653	5.54028	116.271	4.14589e-27	1.07229e-25	Unchanged
13853	ENSG00000175216	CKAP5	protein_coding	cytoskeleton associated protein 5 [Source:HGNC Symbol;Acc:HGNC:28959]	0.940464	6.88389	115.689	5.56027e-27	1.42731e-25	Unchanged
3024	ENSG00000104979	C19orf53	protein_coding	chromosome 19 open reading frame 53 [Source:HGNC Symbol;Acc:HGNC:24991]	0.655417	5.29194	115.645	5.68499e-27	1.45659e-25	Unchanged
1137	ENSG00000070814	TCOF1	protein_coding	treacle ribosome biogenesis factor 1 [Source:HGNC Symbol;Acc:HGNC:11654]	1.10451	6.1336	115.567	5.91402e-27	1.50681e-25	Unchanged
17152	ENSG00000196504	PRPF40A	protein_coding	pre-mRNA processing factor 40 homolog A [Source:HGNC Symbol;Acc:HGNC:16463]	0.626718	7.85958	115.467	6.21915e-27	1.57867e-25	Unchanged
4883	ENSG00000119280	C1orf198	protein_coding	chromosome 1 open reading frame 198 [Source:HGNC Symbol;Acc:HGNC:25900]	0.954979	4.33555	115.223	7.03139e-27	1.78155e-25	Unchanged
15153	ENSG00000182004	SNRPE	protein_coding	small nuclear ribonucleoprotein polypeptide E [Source:HGNC Symbol;Acc:HGNC:11161]	0.870701	5.41285	114.946	8.08652e-27	2.04132e-25	Unchanged
1293	ENSG00000075188	NUP37	protein_coding	nucleoporin 37 [Source:HGNC Symbol;Acc:HGNC:29929]	0.83074	3.70547	114.898	8.28488e-27	2.08754e-25	Unchanged
8342	ENSG00000143198	MGST3	protein_coding	microsomal glutathione S-transferase 3 [Source:HGNC Symbol;Acc:HGNC:7064]	-1.0017	6.13902	114.759	8.88679e-27	2.22691e-25	Unchanged
3315	ENSG00000106462	EZH2	protein_coding	enhancer of zeste 2 polycomb repressive complex 2 subunit [Source:HGNC Symbol;Acc:HGNC:3527]	1.04731	5.41504	114.74	8.97367e-27	2.24456e-25	Unchanged
14452	ENSG00000178188	SH2B1	protein_coding	SH2B adaptor protein 1 [Source:HGNC Symbol;Acc:HGNC:30417]	-0.654017	4.79611	114.063	1.26212e-26	3.14541e-25	Unchanged
9220	ENSG00000149503	INCENP	protein_coding	inner centromere protein [Source:HGNC Symbol;Acc:HGNC:6058]	0.898115	4.61929	114.058	1.2657e-26	3.14861e-25	Unchanged
5596	ENSG00000124802	EEF1E1	protein_coding	eukaryotic translation elongation factor 1 epsilon 1 [Source:HGNC Symbol;Acc:HGNC:3212]	1.11288	1.80444	113.439	1.72894e-26	4.29317e-25	Unchanged
9545	ENSG00000152465	NMT2	protein_coding	N-myristoyltransferase 2 [Source:HGNC Symbol;Acc:HGNC:7858]	-0.75262	4.43013	113.301	1.85367e-26	4.59454e-25	Unchanged
3993	ENSG00000112033	PPARD	protein_coding	peroxisome proliferator activated receptor delta [Source:HGNC Symbol;Acc:HGNC:9235]	-0.852346	5.393	113.126	2.02469e-26	4.98235e-25	Unchanged
2376	ENSG00000100714	MTHFD1	protein_coding	methylenetetrahydrofolate dehydrogenase, cyclohydrolase and formyltetrahydrofolate synthetase 1 [Source:HGNC Symbol;Acc:HGNC:7432]	0.783279	6.13461	113.064	2.08957e-26	5.13275e-25	Unchanged
9935	ENSG00000156030	MIDEAS	protein_coding	mitotic deacetylase associated SANT domain protein [Source:HGNC Symbol;Acc:HGNC:19853]	-0.932189	5.56059	112.96	2.20211e-26	5.38985e-25	Unchanged
4420	ENSG00000115368	WDR75	protein_coding	WD repeat domain 75 [Source:HGNC Symbol;Acc:HGNC:25725]	0.778146	5.62464	112.741	2.45924e-26	5.98707e-25	Unchanged
17048	ENSG00000196230	TUBB	protein_coding	tubulin beta class I [Source:HGNC Symbol;Acc:HGNC:20778]	0.830299	7.5979	112.699	2.5113e-26	6.10295e-25	Unchanged
5026	ENSG00000120253	NUP43	protein_coding	nucleoporin 43 [Source:HGNC Symbol;Acc:HGNC:21182]	0.64993	4.58605	112.602	2.63797e-26	6.39941e-25	Unchanged
1864	ENSG00000090020	SLC9A1	protein_coding	solute carrier family 9 member A1 [Source:HGNC Symbol;Acc:HGNC:11071]	-1.18318	6.00999	112.54	2.72062e-26	6.58823e-25	Unchanged
6761	ENSG00000133424	LARGE1	protein_coding	LARGE xylosyl- and glucuronyltransferase 1 [Source:HGNC Symbol;Acc:HGNC:6511]	-1.19052	4.28316	112.395	2.92789e-26	7.06514e-25	Unchanged
2026	ENSG00000095319	NUP188	protein_coding	nucleoporin 188 [Source:HGNC Symbol;Acc:HGNC:17859]	0.756653	4.73639	112.016	3.54395e-26	8.49182e-25	Unchanged
7632	ENSG00000138182	KIF20B	protein_coding	kinesin family member 20B [Source:HGNC Symbol;Acc:HGNC:7212]	1.00183	5.24862	111.985	3.60049e-26	8.61223e-25	Unchanged
10451	ENSG00000160214	RRP1	protein_coding	ribosomal RNA processing 1 [Source:HGNC Symbol;Acc:HGNC:18785]	0.964186	4.32014	111.933	3.69646e-26	8.82635e-25	Unchanged
17462	ENSG00000197498	RPF2	protein_coding	ribosome production factor 2 homolog [Source:HGNC Symbol;Acc:HGNC:20870]	1.00828	5.17444	111.611	4.34763e-26	1.03271e-24	Unchanged
2446	ENSG00000101132	PFDN4	protein_coding	prefoldin subunit 4 [Source:HGNC Symbol;Acc:HGNC:8868]	1.18133	5.13574	111.568	4.44384e-26	1.05374e-24	Unchanged
4759	ENSG00000117791	MTARC2	protein_coding	mitochondrial amidoxime reducing component 2 [Source:HGNC Symbol;Acc:HGNC:26064]	-1.07252	4.35869	111.454	4.70504e-26	1.11374e-24	Unchanged
12178	ENSG00000167721	TSR1	protein_coding	TSR1 ribosome maturation factor [Source:HGNC Symbol;Acc:HGNC:25542]	0.958094	5.60799	111.17	5.43053e-26	1.27445e-24	Unchanged
3264	ENSG00000106105	GARS1	protein_coding	glycyl-tRNA synthetase 1 [Source:HGNC Symbol;Acc:HGNC:4162]	0.947116	6.93505	110.85	6.38254e-26	1.49275e-24	Unchanged
3610	ENSG00000108883	EFTUD2	protein_coding	elongation factor Tu GTP binding domain containing 2 [Source:HGNC Symbol;Acc:HGNC:30858]	0.575003	5.9683	110.787	6.58869e-26	1.53572e-24	Unchanged
12688	ENSG00000169814	BTD	protein_coding	biotinidase [Source:HGNC Symbol;Acc:HGNC:1122]	-0.961712	4.29174	110.634	7.11753e-26	1.65616e-24	Unchanged
9556	ENSG00000152558	TMEM123	protein_coding	transmembrane protein 123 [Source:HGNC Symbol;Acc:HGNC:30138]	0.727538	8.14889	110.612	7.19589e-26	1.67069e-24	Unchanged
7673	ENSG00000138442	WDR12	protein_coding	WD repeat domain 12 [Source:HGNC Symbol;Acc:HGNC:14098]	0.993131	5.31991	110.555	7.40613e-26	1.71456e-24	Unchanged
12070	ENSG00000167323	STIM1	protein_coding	stromal interaction molecule 1 [Source:HGNC Symbol;Acc:HGNC:11386]	-0.704975	5.69359	110.2	8.8605e-26	2.04434e-24	Unchanged
13569	ENSG00000173674	EIF1AX	protein_coding	eukaryotic translation initiation factor 1A X-linked [Source:HGNC Symbol;Acc:HGNC:3250]	0.756071	5.9377	110.185	8.92751e-26	2.05633e-24	Unchanged
1161	ENSG00000071564	TCF3	protein_coding	transcription factor 3 [Source:HGNC Symbol;Acc:HGNC:11633]	0.805048	5.76366	110.089	9.36937e-26	2.15087e-24	Unchanged
12023	ENSG00000167106	FAM102A	protein_coding	family with sequence similarity 102 member A [Source:HGNC Symbol;Acc:HGNC:31419]	-0.815444	5.90793	110.078	9.41896e-26	2.15863e-24	Unchanged
9873	ENSG00000155438	NIFK	protein_coding	nucleolar protein interacting with the FHA domain of MKI67 [Source:HGNC Symbol;Acc:HGNC:17838]	0.912975	5.25463	110.074	9.44168e-26	2.16022e-24	Unchanged
1583	ENSG00000082898	XPO1	protein_coding	exportin 1 [Source:HGNC Symbol;Acc:HGNC:12825]	0.67231	6.73369	109.895	1.03338e-25	2.35645e-24	Unchanged
9063	ENSG00000148218	ALAD	protein_coding	aminolevulinate dehydratase [Source:HGNC Symbol;Acc:HGNC:395]	-0.671675	5.35341	109.876	1.04309e-25	2.37465e-24	Unchanged
7186	ENSG00000135932	CAB39	protein_coding	calcium binding protein 39 [Source:HGNC Symbol;Acc:HGNC:20292]	-0.650441	7.26325	109.873	1.04496e-25	2.37494e-24	Unchanged
7402	ENSG00000137054	POLR1E	protein_coding	RNA polymerase I subunit E [Source:HGNC Symbol;Acc:HGNC:17631]	0.925314	4.19481	109.867	1.04793e-25	2.37773e-24	Unchanged
8352	ENSG00000143256	PFDN2	protein_coding	prefoldin subunit 2 [Source:HGNC Symbol;Acc:HGNC:8867]	0.81871	5.75843	109.792	1.08816e-25	2.46493e-24	Unchanged
3205	ENSG00000105849	POLR1F	protein_coding	RNA polymerase I subunit F [Source:HGNC Symbol;Acc:HGNC:18027]	0.9437	5.21757	109.474	1.27801e-25	2.87123e-24	Unchanged
11042	ENSG00000163535	SGO2	protein_coding	shugoshin 2 [Source:HGNC Symbol;Acc:HGNC:30812]	1.15238	4.13198	109.368	1.34821e-25	3.01409e-24	Unchanged
2135	ENSG00000099901	RANBP1	protein_coding	RAN binding protein 1 [Source:HGNC Symbol;Acc:HGNC:9847]	0.919309	6.14136	109.171	1.48903e-25	3.31806e-24	Unchanged
6324	ENSG00000130713	EXOSC2	protein_coding	exosome component 2 [Source:HGNC Symbol;Acc:HGNC:17097]	0.771563	4.71468	109.146	1.50742e-25	3.35358e-24	Unchanged
13250	ENSG00000172197	MBOAT1	protein_coding	membrane bound O-acyltransferase domain containing 1 [Source:HGNC Symbol;Acc:HGNC:21579]	-1.05463	5.1976	109.117	1.52991e-25	3.39259e-24	Unchanged
12065	ENSG00000167291	TBC1D16	protein_coding	TBC1 domain family member 16 [Source:HGNC Symbol;Acc:HGNC:28356]	1.08769	4.89539	109.035	1.59417e-25	3.52365e-24	Unchanged
6334	ENSG00000130741	EIF2S3	protein_coding	eukaryotic translation initiation factor 2 subunit gamma [Source:HGNC Symbol;Acc:HGNC:3267]	0.830106	7.59607	109.018	1.60792e-25	3.54832e-24	Unchanged
3455	ENSG00000107815	TWNK	protein_coding	twinkle mtDNA helicase [Source:HGNC Symbol;Acc:HGNC:1160]	1.10086	4.02305	108.491	2.09773e-25	4.60693e-24	Unchanged
9799	ENSG00000154723	ATP5PF	protein_coding	ATP synthase peripheral stalk subunit F6 [Source:HGNC Symbol;Acc:HGNC:847]	-0.731127	6.82757	108.482	2.10748e-25	4.62091e-24	Unchanged
11675	ENSG00000165733	BMS1	protein_coding	BMS1 ribosome biogenesis factor [Source:HGNC Symbol;Acc:HGNC:23505]	0.63781	6.23421	108.475	2.11539e-25	4.63083e-24	Unchanged
2300	ENSG00000100401	RANGAP1	protein_coding	Ran GTPase activating protein 1 [Source:HGNC Symbol;Acc:HGNC:9854]	0.829689	5.01077	108.155	2.48511e-25	5.41423e-24	Unchanged
11782	ENSG00000166171	DPCD	protein_coding	deleted in primary ciliary dyskinesia homolog (mouse) [Source:HGNC Symbol;Acc:HGNC:24542]	0.946395	3.01759	108.122	2.52724e-25	5.49724e-24	Unchanged
2568	ENSG00000101745	ANKRD12	protein_coding	ankyrin repeat domain 12 [Source:HGNC Symbol;Acc:HGNC:29135]	-0.937518	7.89228	107.84	2.91346e-25	6.31726e-24	Unchanged
4542	ENSG00000116161	CACYBP	protein_coding	calcyclin binding protein [Source:HGNC Symbol;Acc:HGNC:30423]	0.832165	6.11143	107.801	2.97121e-25	6.4323e-24	Unchanged
7345	ENSG00000136824	SMC2	protein_coding	structural maintenance of chromosomes 2 [Source:HGNC Symbol;Acc:HGNC:14011]	1.01364	5.85439	107.57	3.33859e-25	7.19349e-24	Unchanged
49990	ENSG00000269044	0	lncRNA	novel transcript, sense intronic C19orf42	-0.984045	2.14991	107.545	3.38108e-25	7.27357e-24	Unchanged
6094	ENSG00000128944	KNSTRN	protein_coding	kinetochore localized astrin (SPAG5) binding protein [Source:HGNC Symbol;Acc:HGNC:30767]	1.05701	4.10947	107.221	3.98095e-25	8.53719e-24	Unchanged
7654	ENSG00000138376	BARD1	protein_coding	BRCA1 associated RING domain 1 [Source:HGNC Symbol;Acc:HGNC:952]	0.803184	3.70303	107.131	4.16629e-25	8.9207e-24	Unchanged
6760	ENSG00000133422	MORC2	protein_coding	MORC family CW-type zinc finger 2 [Source:HGNC Symbol;Acc:HGNC:23573]	0.614411	4.82259	106.973	4.51276e-25	9.63239e-24	Unchanged
9680	ENSG00000153786	ZDHHC7	protein_coding	zinc finger DHHC-type palmitoyltransferase 7 [Source:HGNC Symbol;Acc:HGNC:18459]	-0.584558	5.88927	106.885	4.71806e-25	1.00549e-23	Unchanged
6430	ENSG00000131263	RLIM	protein_coding	ring finger protein, LIM domain interacting [Source:HGNC Symbol;Acc:HGNC:13429]	0.713833	5.54617	106.877	4.73648e-25	1.00628e-23	Unchanged
6592	ENSG00000132436	FIGNL1	protein_coding	fidgetin like 1 [Source:HGNC Symbol;Acc:HGNC:13286]	1.02931	4.58634	106.659	5.28767e-25	1.11991e-23	Unchanged
1051	ENSG00000068654	POLR1A	protein_coding	RNA polymerase I subunit A [Source:HGNC Symbol;Acc:HGNC:17264]	0.931173	5.21437	106.569	5.53187e-25	1.16981e-23	Unchanged
7540	ENSG00000137807	KIF23	protein_coding	kinesin family member 23 [Source:HGNC Symbol;Acc:HGNC:6392]	1.07256	5.02644	106.452	5.87118e-25	1.23965e-23	Unchanged
2270	ENSG00000100330	MTMR3	protein_coding	myotubularin related protein 3 [Source:HGNC Symbol;Acc:HGNC:7451]	-0.768753	2.40395	106.429	5.93932e-25	1.25211e-23	Unchanged
6333	ENSG00000130734	ATG4D	protein_coding	autophagy related 4D cysteine peptidase [Source:HGNC Symbol;Acc:HGNC:20789]	-1.01493	2.75486	106.325	6.25672e-25	1.31497e-23	Unchanged
7295	ENSG00000136518	ACTL6A	protein_coding	actin like 6A [Source:HGNC Symbol;Acc:HGNC:24124]	0.812487	5.96737	106.309	6.30945e-25	1.32402e-23	Unchanged
931	ENSG00000065427	KARS1	protein_coding	lysyl-tRNA synthetase 1 [Source:HGNC Symbol;Acc:HGNC:6215]	0.643759	6.98093	106.117	6.95223e-25	1.45222e-23	Unchanged
7976	ENSG00000140474	ULK3	protein_coding	unc-51 like kinase 3 [Source:HGNC Symbol;Acc:HGNC:19703]	-0.925385	4.56629	106.073	7.10711e-25	1.48231e-23	Unchanged
1514	ENSG00000080839	RBL1	protein_coding	RB transcriptional corepressor like 1 [Source:HGNC Symbol;Acc:HGNC:9893]	1.0421	3.8107	106.046	7.20332e-25	1.50009e-23	Unchanged
2989	ENSG00000104880	ARHGEF18	protein_coding	Rho/Rac guanine nucleotide exchange factor 18 [Source:HGNC Symbol;Acc:HGNC:17090]	-0.848488	5.7571	105.88	7.83419e-25	1.61993e-23	Unchanged
4006	ENSG00000112118	MCM3	protein_coding	minichromosome maintenance complex component 3 [Source:HGNC Symbol;Acc:HGNC:6945]	1.01351	6.63308	105.842	7.98704e-25	1.64825e-23	Unchanged
3856	ENSG00000111196	MAGOHB	protein_coding	mago homolog B, exon junction complex subunit [Source:HGNC Symbol;Acc:HGNC:25504]	0.82593	4.66321	105.686	8.64106e-25	1.77785e-23	Unchanged
6119	ENSG00000129187	DCTD	protein_coding	dCMP deaminase [Source:HGNC Symbol;Acc:HGNC:2710]	0.629029	5.12893	105.109	1.15604e-24	2.36427e-23	Unchanged
5827	ENSG00000126457	PRMT1	protein_coding	protein arginine methyltransferase 1 [Source:HGNC Symbol;Acc:HGNC:5187]	0.923125	5.724	105.103	1.15971e-24	2.36823e-23	Unchanged
292	ENSG00000011260	UTP18	protein_coding	UTP18 small subunit processome component [Source:HGNC Symbol;Acc:HGNC:24274]	0.809071	4.64377	105.086	1.16964e-24	2.3814e-23	Unchanged
4199	ENSG00000113569	NUP155	protein_coding	nucleoporin 155 [Source:HGNC Symbol;Acc:HGNC:8063]	0.735176	4.59027	105.056	1.1875e-24	2.41417e-23	Unchanged
6294	ENSG00000130559	CAMSAP1	protein_coding	calmodulin regulated spectrin associated protein 1 [Source:HGNC Symbol;Acc:HGNC:19946]	0.796316	4.32307	104.863	1.30875e-24	2.65278e-23	Unchanged
2327	ENSG00000100485	SOS2	protein_coding	SOS Ras/Rho guanine nucleotide exchange factor 2 [Source:HGNC Symbol;Acc:HGNC:11188]	-0.793111	6.09266	104.746	1.38851e-24	2.8103e-23	Unchanged
691	ENSG00000051009	FHIP1B	protein_coding	family with sequence similarity 160 member A2 [Source:HGNC Symbol;Acc:HGNC:25378]	-0.854696	5.25886	104.584	1.50655e-24	3.01354e-23	Unchanged
10427	ENSG00000160131	VMA21	protein_coding	vacuolar ATPase assembly factor VMA21 [Source:HGNC Symbol;Acc:HGNC:22082]	0.615353	4.17451	104.404	1.65029e-24	3.28187e-23	Unchanged
11235	ENSG00000164086	DUSP7	protein_coding	dual specificity phosphatase 7 [Source:HGNC Symbol;Acc:HGNC:3073]	0.888458	3.40884	104.36	1.68662e-24	3.34924e-23	Unchanged
3752	ENSG00000110107	PRPF19	protein_coding	pre-mRNA processing factor 19 [Source:HGNC Symbol;Acc:HGNC:17896]	0.704425	5.59684	104.301	1.73799e-24	3.44625e-23	Unchanged
8901	ENSG00000146909	NOM1	protein_coding	nucleolar protein with MIF4G domain 1 [Source:HGNC Symbol;Acc:HGNC:13244]	0.74025	4.34159	104.283	1.7542e-24	3.47337e-23	Unchanged
10718	ENSG00000162390	ACOT11	protein_coding	acyl-CoA thioesterase 11 [Source:HGNC Symbol;Acc:HGNC:18156]	-1.1081	4.19342	104.164	1.86257e-24	3.68262e-23	Unchanged
1119	ENSG00000070501	POLB	protein_coding	DNA polymerase beta [Source:HGNC Symbol;Acc:HGNC:9174]	0.882326	3.19323	104.01	2.01323e-24	3.96902e-23	Unchanged
1766	ENSG00000088205	DDX18	protein_coding	DEAD-box helicase 18 [Source:HGNC Symbol;Acc:HGNC:2741]	0.717843	6.78357	103.931	2.09487e-24	4.1181e-23	Unchanged
16545	ENSG00000187736	NHEJ1	protein_coding	non-homologous end joining factor 1 [Source:HGNC Symbol;Acc:HGNC:25737]	-1.04278	3.48073	103.823	2.21219e-24	4.33627e-23	Unchanged
7160	ENSG00000135829	DHX9	protein_coding	DExH-box helicase 9 [Source:HGNC Symbol;Acc:HGNC:2750]	0.57325	6.90642	103.721	2.32949e-24	4.55967e-23	Unchanged
14629	ENSG00000179115	FARSA	protein_coding	phenylalanyl-tRNA synthetase subunit alpha [Source:HGNC Symbol;Acc:HGNC:3592]	0.726656	4.83597	103.525	2.57187e-24	5.01973e-23	Unchanged
17696	ENSG00000198189	HSD17B11	protein_coding	hydroxysteroid 17-beta dehydrogenase 11 [Source:HGNC Symbol;Acc:HGNC:22960]	-1.19229	6.54008	103.44	2.68382e-24	5.23078e-23	Unchanged
1133	ENSG00000070770	CSNK2A2	protein_coding	casein kinase 2 alpha 2 [Source:HGNC Symbol;Acc:HGNC:2459]	0.746182	4.82946	103.398	2.74166e-24	5.3359e-23	Unchanged
2056	ENSG00000096063	SRPK1	protein_coding	SRSF protein kinase 1 [Source:HGNC Symbol;Acc:HGNC:11305]	0.986206	6.56952	103.385	2.75936e-24	5.36271e-23	Unchanged
10686	ENSG00000162129	CLPB	protein_coding	caseinolytic mitochondrial matrix peptidase chaperone subunit B [Source:HGNC Symbol;Acc:HGNC:30664]	0.735706	3.54503	103.222	2.99687e-24	5.81605e-23	Unchanged
150	ENSG00000006634	DBF4	protein_coding	DBF4 zinc finger [Source:HGNC Symbol;Acc:HGNC:17364]	1.03999	4.18525	103.189	3.04684e-24	5.90466e-23	Unchanged
2361	ENSG00000100614	PPM1A	protein_coding	protein phosphatase, Mg2+/Mn2+ dependent 1A [Source:HGNC Symbol;Acc:HGNC:9275]	-0.736757	6.64156	103.139	3.12486e-24	6.04729e-23	Unchanged
6944	ENSG00000134684	YARS1	protein_coding	tyrosyl-tRNA synthetase 1 [Source:HGNC Symbol;Acc:HGNC:12840]	0.823845	5.88023	103.055	3.26036e-24	6.29172e-23	Unchanged
12981	ENSG00000171100	MTM1	protein_coding	myotubularin 1 [Source:HGNC Symbol;Acc:HGNC:7448]	-1.12599	4.86939	102.93	3.47171e-24	6.67297e-23	Unchanged
4879	ENSG00000119203	CPSF3	protein_coding	cleavage and polyadenylation specific factor 3 [Source:HGNC Symbol;Acc:HGNC:2326]	0.737411	5.5456	102.858	3.60024e-24	6.8893e-23	Unchanged
2450	ENSG00000101146	RAE1	protein_coding	ribonucleic acid export 1 [Source:HGNC Symbol;Acc:HGNC:9828]	0.912631	3.97583	102.748	3.80561e-24	7.27211e-23	Unchanged
11290	ENSG00000164219	PGGT1B	protein_coding	protein geranylgeranyltransferase type I subunit beta [Source:HGNC Symbol;Acc:HGNC:8895]	-0.630642	5.55162	102.663	3.97307e-24	7.57096e-23	Unchanged
11157	ENSG00000163872	YEATS2	protein_coding	YEATS domain containing 2 [Source:HGNC Symbol;Acc:HGNC:25489]	0.809846	4.69003	102.596	4.10974e-24	7.82051e-23	Unchanged
3671	ENSG00000109458	GAB1	protein_coding	GRB2 associated binding protein 1 [Source:HGNC Symbol;Acc:HGNC:4066]	-0.903956	5.23114	102.562	4.17979e-24	7.94276e-23	Unchanged
7214	ENSG00000136068	FLNB	protein_coding	filamin B [Source:HGNC Symbol;Acc:HGNC:3755]	-0.962703	8.44813	102.489	4.33835e-24	8.22122e-23	Unchanged
16566	ENSG00000187801	ZFP69B	protein_coding	ZFP69 zinc finger protein B [Source:HGNC Symbol;Acc:HGNC:28053]	1.13087	1.57885	102.429	4.47146e-24	8.46176e-23	Unchanged
3352	ENSG00000106683	LIMK1	protein_coding	LIM domain kinase 1 [Source:HGNC Symbol;Acc:HGNC:6613]	0.922353	3.62673	102.096	5.2906e-24	9.95681e-23	Unchanged
9349	ENSG00000150990	DHX37	protein_coding	DEAH-box helicase 37 [Source:HGNC Symbol;Acc:HGNC:17210]	0.790618	3.67968	102.019	5.49805e-24	1.0333e-22	Unchanged
10378	ENSG00000159685	CHCHD6	protein_coding	coiled-coil-helix-coiled-coil-helix domain containing 6 [Source:HGNC Symbol;Acc:HGNC:28184]	1.0488	2.45923	101.972	5.631e-24	1.05575e-22	Unchanged
2593	ENSG00000101911	PRPS2	protein_coding	phosphoribosyl pyrophosphate synthetase 2 [Source:HGNC Symbol;Acc:HGNC:9465]	0.673544	5.40285	101.971	5.63293e-24	1.05575e-22	Unchanged
16422	ENSG00000187109	NAP1L1	protein_coding	nucleosome assembly protein 1 like 1 [Source:HGNC Symbol;Acc:HGNC:7637]	0.844944	8.62376	101.862	5.95373e-24	1.11283e-22	Unchanged
5595	ENSG00000124795	DEK	protein_coding	DEK proto-oncogene [Source:HGNC Symbol;Acc:HGNC:2768]	0.82467	8.21211	101.643	6.64817e-24	1.24093e-22	Unchanged
3201	ENSG00000105821	DNAJC2	protein_coding	DnaJ heat shock protein family (Hsp40) member C2 [Source:HGNC Symbol;Acc:HGNC:13192]	0.837585	6.17089	101.29	7.94474e-24	1.4749e-22	Unchanged
37439	ENSG00000245910	SNHG6	lncRNA	small nucleolar RNA host gene 6 [Source:HGNC Symbol;Acc:HGNC:32965]	0.961108	5.41178	101.102	8.73626e-24	1.61964e-22	Unchanged
1214	ENSG00000072864	NDE1	protein_coding	nudE neurodevelopment protein 1 [Source:HGNC Symbol;Acc:HGNC:17619]	1.06596	4.27455	100.991	9.23974e-24	1.71066e-22	Unchanged
9426	ENSG00000151576	QTRT2	protein_coding	queuine tRNA-ribosyltransferase accessory subunit 2 [Source:HGNC Symbol;Acc:HGNC:25771]	0.675147	4.86437	100.972	9.32986e-24	1.72502e-22	Unchanged
1587	ENSG00000083093	PALB2	protein_coding	partner and localizer of BRCA2 [Source:HGNC Symbol;Acc:HGNC:26144]	0.791439	3.57342	100.962	9.37703e-24	1.72906e-22	Unchanged
38391	ENSG00000249353	0	processed_pseudogene	nucleophosmin 1 pseudogene 27 [Source:HGNC Symbol;Acc:HGNC:45206]	1.06742	2.91608	100.801	1.01682e-23	1.87242e-22	Unchanged
17810	ENSG00000198585	NUDT16	protein_coding	nudix hydrolase 16 [Source:HGNC Symbol;Acc:HGNC:26442]	-0.822258	6.52808	100.54	1.16002e-23	2.13038e-22	Unchanged
6968	ENSG00000134815	DHX34	protein_coding	DExH-box helicase 34 [Source:HGNC Symbol;Acc:HGNC:16719]	0.927144	3.46343	100.369	1.26501e-23	2.31698e-22	Unchanged
17691	ENSG00000198176	TFDP1	protein_coding	transcription factor Dp-1 [Source:HGNC Symbol;Acc:HGNC:11749]	0.871541	5.93815	100.078	1.46523e-23	2.67298e-22	Unchanged
12794	ENSG00000170293	CMTM8	protein_coding	CKLF like MARVEL transmembrane domain containing 8 [Source:HGNC Symbol;Acc:HGNC:19179]	1.0049	3.16798	100.055	1.48193e-23	2.69984e-22	Unchanged
15074	ENSG00000181588	MEX3D	protein_coding	mex-3 RNA binding family member D [Source:HGNC Symbol;Acc:HGNC:16734]	0.86303	2.68421	99.9868	1.53419e-23	2.79133e-22	Unchanged
12168	ENSG00000167695	TLCD3A	protein_coding	TLC domain containing 3A [Source:HGNC Symbol;Acc:HGNC:29646]	1.16781	3.46283	99.9441	1.56758e-23	2.84828e-22	Unchanged
11099	ENSG00000163686	ABHD6	protein_coding	abhydrolase domain containing 6, acylglycerol lipase [Source:HGNC Symbol;Acc:HGNC:21398]	-0.832837	3.89987	99.9021	1.60123e-23	2.90558e-22	Unchanged
1629	ENSG00000084234	APLP2	protein_coding	amyloid beta precursor like protein 2 [Source:HGNC Symbol;Acc:HGNC:598]	-0.754273	9.29301	99.8544	1.64026e-23	2.97245e-22	Unchanged
11306	ENSG00000164284	GRPEL2	protein_coding	GrpE like 2, mitochondrial [Source:HGNC Symbol;Acc:HGNC:21060]	0.920656	4.10015	99.8353	1.6561e-23	2.99719e-22	Unchanged
16886	ENSG00000189046	ALKBH2	protein_coding	alkB homolog 2, alpha-ketoglutarate dependent dioxygenase [Source:HGNC Symbol;Acc:HGNC:32487]	1.06033	3.48336	99.7869	1.69712e-23	3.06736e-22	Unchanged
1206	ENSG00000072778	ACADVL	protein_coding	acyl-CoA dehydrogenase very long chain [Source:HGNC Symbol;Acc:HGNC:92]	-0.928716	7.84987	99.7212	1.75431e-23	3.16239e-22	Unchanged
1299	ENSG00000075240	GRAMD4	protein_coding	GRAM domain containing 4 [Source:HGNC Symbol;Acc:HGNC:29113]	-0.99069	5.15858	99.6504	1.81821e-23	3.26895e-22	Unchanged
8543	ENSG00000144231	POLR2D	protein_coding	RNA polymerase II subunit D [Source:HGNC Symbol;Acc:HGNC:9191]	0.72844	4.5866	99.4882	1.97331e-23	3.53388e-22	Unchanged
14408	ENSG00000177981	ASB8	protein_coding	ankyrin repeat and SOCS box containing 8 [Source:HGNC Symbol;Acc:HGNC:17183]	-0.678073	4.81678	99.3086	2.16068e-23	3.86437e-22	Unchanged
13658	ENSG00000174177	CTU2	protein_coding	cytosolic thiouridylase subunit 2 [Source:HGNC Symbol;Acc:HGNC:28005]	0.909018	1.81548	99.0219	2.49727e-23	4.4316e-22	Unchanged
4726	ENSG00000117528	ABCD3	protein_coding	ATP binding cassette subfamily D member 3 [Source:HGNC Symbol;Acc:HGNC:67]	-0.882156	6.94531	98.8779	2.68561e-23	4.75807e-22	Unchanged
17885	ENSG00000198771	RCSD1	protein_coding	RCSD domain containing 1 [Source:HGNC Symbol;Acc:HGNC:28310]	-1.15663	4.43106	98.876	2.6882e-23	4.75807e-22	Unchanged
14542	ENSG00000178719	GRINA	protein_coding	glutamate ionotropic receptor NMDA type subunit associated protein 1 [Source:HGNC Symbol;Acc:HGNC:4589]	1.05102	4.91335	98.8692	2.69749e-23	4.76835e-22	Unchanged
17832	ENSG00000198668	CALM1	protein_coding	calmodulin 1 [Source:HGNC Symbol;Acc:HGNC:1442]	-0.61212	8.92334	98.6678	2.98617e-23	5.27185e-22	Unchanged
5015	ENSG00000120158	RCL1	protein_coding	RNA terminal phosphate cyclase like 1 [Source:HGNC Symbol;Acc:HGNC:17687]	0.81548	3.39513	98.56	3.1532e-23	5.55239e-22	Unchanged
8103	ENSG00000141424	SLC39A6	protein_coding	solute carrier family 39 member 6 [Source:HGNC Symbol;Acc:HGNC:18607]	0.981421	5.49219	98.5566	3.15863e-23	5.55481e-22	Unchanged
1685	ENSG00000086061	DNAJA1	protein_coding	DnaJ heat shock protein family (Hsp40) member A1 [Source:HGNC Symbol;Acc:HGNC:5229]	0.77205	7.52894	98.452	3.32992e-23	5.84103e-22	Unchanged
918	ENSG00000065150	IPO5	protein_coding	importin 5 [Source:HGNC Symbol;Acc:HGNC:6402]	1.11282	7.47986	98.3263	3.54821e-23	6.20008e-22	Unchanged
6275	ENSG00000130449	ZSWIM6	protein_coding	zinc finger SWIM-type containing 6 [Source:HGNC Symbol;Acc:HGNC:29316]	-0.830725	5.44496	98.3115	3.57491e-23	6.23877e-22	Unchanged
4632	ENSG00000116830	TTF2	protein_coding	transcription termination factor 2 [Source:HGNC Symbol;Acc:HGNC:12398]	0.875671	4.78081	98.307	3.58297e-23	6.24487e-22	Unchanged
27191	ENSG00000227057	WDR46	protein_coding	WD repeat domain 46 [Source:HGNC Symbol;Acc:HGNC:13923]	0.63618	5.04267	98.1038	3.97011e-23	6.90204e-22	Unchanged
493	ENSG00000031691	CENPQ	protein_coding	centromere protein Q [Source:HGNC Symbol;Acc:HGNC:21347]	1.01194	2.7484	98.0903	3.99724e-23	6.94038e-22	Unchanged
2306	ENSG00000100417	PMM1	protein_coding	phosphomannomutase 1 [Source:HGNC Symbol;Acc:HGNC:9114]	-0.881149	3.70659	98.0686	4.04143e-23	7.00822e-22	Unchanged
5859	ENSG00000126777	KTN1	protein_coding	kinectin 1 [Source:HGNC Symbol;Acc:HGNC:6467]	-0.714523	9.36051	98.0155	4.15121e-23	7.18947e-22	Unchanged
8770	ENSG00000145907	G3BP1	protein_coding	G3BP stress granule assembly factor 1 [Source:HGNC Symbol;Acc:HGNC:30292]	0.564933	7.29999	97.9815	4.22303e-23	7.30462e-22	Unchanged
682	ENSG00000050405	LIMA1	protein_coding	LIM domain and actin binding 1 [Source:HGNC Symbol;Acc:HGNC:24636]	-1.14164	8.50277	97.9536	4.28309e-23	7.39915e-22	Unchanged
10954	ENSG00000163249	CCNYL1	protein_coding	cyclin Y like 1 [Source:HGNC Symbol;Acc:HGNC:26868]	-1.07756	5.24356	97.9468	4.29778e-23	7.41515e-22	Unchanged
12739	ENSG00000170027	YWHAG	protein_coding	tyrosine 3-monooxygenase/tryptophan 5-monooxygenase activation protein gamma [Source:HGNC Symbol;Acc:HGNC:12852]	0.627751	7.50953	97.943	4.306e-23	7.41998e-22	Unchanged
4635	ENSG00000116857	TMEM9	protein_coding	transmembrane protein 9 [Source:HGNC Symbol;Acc:HGNC:18823]	0.905511	4.11489	97.5476	5.25764e-23	9.02573e-22	Unchanged
4692	ENSG00000117305	HMGCL	protein_coding	3-hydroxy-3-methylglutaryl-CoA lyase [Source:HGNC Symbol;Acc:HGNC:5005]	-0.936347	4.68625	97.4495	5.52469e-23	9.46042e-22	Unchanged
897	ENSG00000064666	CNN2	protein_coding	calponin 2 [Source:HGNC Symbol;Acc:HGNC:2156]	1.04867	5.4373	97.4137	5.62563e-23	9.62123e-22	Unchanged
9169	ENSG00000149100	EIF3M	protein_coding	eukaryotic translation initiation factor 3 subunit M [Source:HGNC Symbol;Acc:HGNC:24460]	0.675	6.50264	97.2928	5.9797e-23	1.02013e-21	Unchanged
15372	ENSG00000182919	C11orf54	protein_coding	chromosome 11 open reading frame 54 [Source:HGNC Symbol;Acc:HGNC:30204]	-0.905728	4.96956	97.2706	6.04719e-23	1.03036e-21	Unchanged
14296	ENSG00000177426	TGIF1	protein_coding	TGFB induced factor homeobox 1 [Source:HGNC Symbol;Acc:HGNC:11776]	1.03098	5.16216	97.1659	6.37543e-23	1.08493e-21	Unchanged
11263	ENSG00000164134	NAA15	protein_coding	N-alpha-acetyltransferase 15, NatA auxiliary subunit [Source:HGNC Symbol;Acc:HGNC:30782]	0.702926	6.01306	97.0584	6.73107e-23	1.1412e-21	Unchanged
7877	ENSG00000139726	DENR	protein_coding	density regulated re-initiation and release factor [Source:HGNC Symbol;Acc:HGNC:2769]	0.568679	6.44666	97.0221	6.85577e-23	1.15946e-21	Unchanged
1862	ENSG00000090006	LTBP4	protein_coding	latent transforming growth factor beta binding protein 4 [Source:HGNC Symbol;Acc:HGNC:6717]	-1.18677	5.7752	97.0176	6.87129e-23	1.16065e-21	Unchanged
5780	ENSG00000125977	EIF2S2	protein_coding	eukaryotic translation initiation factor 2 subunit beta [Source:HGNC Symbol;Acc:HGNC:3266]	0.931704	6.75825	96.9582	7.08047e-23	1.19451e-21	Unchanged
9964	ENSG00000156261	CCT8	protein_coding	chaperonin containing TCP1 subunit 8 [Source:HGNC Symbol;Acc:HGNC:1623]	0.627139	7.15454	96.9269	7.19332e-23	1.21206e-21	Unchanged
6355	ENSG00000130816	DNMT1	protein_coding	DNA methyltransferase 1 [Source:HGNC Symbol;Acc:HGNC:2976]	0.891423	6.33985	96.8427	7.50599e-23	1.26319e-21	Unchanged
16861	ENSG00000188938	FAM120AOS	protein_coding	family with sequence similarity 120A opposite strand [Source:HGNC Symbol;Acc:HGNC:23389]	-0.620152	5.98136	96.775	7.76725e-23	1.30555e-21	Unchanged
12881	ENSG00000170632	ARMC10	protein_coding	armadillo repeat containing 10 [Source:HGNC Symbol;Acc:HGNC:21706]	0.84689	4.45114	96.7278	7.95447e-23	1.33538e-21	Unchanged
8819	ENSG00000146223	RPL7L1	protein_coding	ribosomal protein L7 like 1 [Source:HGNC Symbol;Acc:HGNC:21370]	0.719732	5.74238	96.7192	7.98902e-23	1.33953e-21	Unchanged
10171	ENSG00000158042	MRPL17	protein_coding	mitochondrial ribosomal protein L17 [Source:HGNC Symbol;Acc:HGNC:14053]	0.880107	4.9081	96.5281	8.79849e-23	1.47165e-21	Unchanged
7649	ENSG00000138346	DNA2	protein_coding	DNA replication helicase/nuclease 2 [Source:HGNC Symbol;Acc:HGNC:2939]	1.18827	3.02054	96.4191	9.29656e-23	1.54739e-21	Unchanged
3911	ENSG00000111581	NUP107	protein_coding	nucleoporin 107 [Source:HGNC Symbol;Acc:HGNC:29914]	0.716498	5.5544	96.3348	9.7011e-23	1.61081e-21	Unchanged
15606	ENSG00000183814	LIN9	protein_coding	lin-9 DREAM MuvB core complex component [Source:HGNC Symbol;Acc:HGNC:30830]	0.90658	3.11798	96.0711	1.10833e-22	1.83142e-21	Unchanged
13436	ENSG00000173011	TADA2B	protein_coding	transcriptional adaptor 2B [Source:HGNC Symbol;Acc:HGNC:30781]	-0.576905	4.3618	96.0236	1.13525e-22	1.87364e-21	Unchanged
1738	ENSG00000087263	OGFOD1	protein_coding	2-oxoglutarate and iron dependent oxygenase domain containing 1 [Source:HGNC Symbol;Acc:HGNC:25585]	0.748153	4.30771	95.9695	1.16667e-22	1.92319e-21	Unchanged
16469	ENSG00000187446	CHP1	protein_coding	calcineurin like EF-hand protein 1 [Source:HGNC Symbol;Acc:HGNC:17433]	-1.17503	6.86874	95.8774	1.22224e-22	2.00512e-21	Unchanged
3296	ENSG00000106344	RBM28	protein_coding	RNA binding motif protein 28 [Source:HGNC Symbol;Acc:HGNC:21863]	0.845279	5.25412	95.8541	1.2367e-22	2.02641e-21	Unchanged
9237	ENSG00000149577	SIDT2	protein_coding	SID1 transmembrane family member 2 [Source:HGNC Symbol;Acc:HGNC:24272]	-0.823764	4.31568	95.8119	1.26332e-22	2.06755e-21	Unchanged
7815	ENSG00000139343	SNRPF	protein_coding	small nuclear ribonucleoprotein polypeptide F [Source:HGNC Symbol;Acc:HGNC:11162]	0.825414	6.69994	95.7272	1.31859e-22	2.1503e-21	Unchanged
4233	ENSG00000113810	SMC4	protein_coding	structural maintenance of chromosomes 4 [Source:HGNC Symbol;Acc:HGNC:14013]	0.831536	7.05682	95.3499	1.59544e-22	2.5833e-21	Unchanged
4954	ENSG00000119723	COQ6	protein_coding	coenzyme Q6, monooxygenase [Source:HGNC Symbol;Acc:HGNC:20233]	-0.745148	2.57646	95.307	1.63034e-22	2.63669e-21	Unchanged
6449	ENSG00000131408	NR1H2	protein_coding	nuclear receptor subfamily 1 group H member 2 [Source:HGNC Symbol;Acc:HGNC:7965]	-0.540772	4.92398	95.299	1.63696e-22	2.64425e-21	Unchanged
5	ENSG00000000460	C1orf112	protein_coding	chromosome 1 open reading frame 112 [Source:HGNC Symbol;Acc:HGNC:25565]	1.02626	2.39643	95.2305	1.69456e-22	2.73408e-21	Unchanged
6330	ENSG00000130726	TRIM28	protein_coding	tripartite motif containing 28 [Source:HGNC Symbol;Acc:HGNC:16384]	0.75405	5.7504	95.0146	1.8899e-22	3.04565e-21	Unchanged
11872	ENSG00000166484	MAPK7	protein_coding	mitogen-activated protein kinase 7 [Source:HGNC Symbol;Acc:HGNC:6880]	-0.736809	3.36105	94.9216	1.98081e-22	3.18841e-21	Unchanged
17743	ENSG00000198363	ASPH	protein_coding	aspartate beta-hydroxylase [Source:HGNC Symbol;Acc:HGNC:757]	0.814541	7.62699	94.9078	1.99463e-22	3.20688e-21	Unchanged
4314	ENSG00000114686	MRPL3	protein_coding	mitochondrial ribosomal protein L3 [Source:HGNC Symbol;Acc:HGNC:10379]	0.816229	6.26533	94.9053	1.99716e-22	3.20717e-21	Unchanged
827	ENSG00000060971	ACAA1	protein_coding	acetyl-CoA acyltransferase 1 [Source:HGNC Symbol;Acc:HGNC:82]	-0.797314	4.95101	94.901	2.00147e-22	3.21033e-21	Unchanged
41423	ENSG00000253729	PRKDC	protein_coding	protein kinase, DNA-activated, catalytic subunit [Source:HGNC Symbol;Acc:HGNC:9413]	1.01392	7.2231	94.8214	2.08362e-22	3.33818e-21	Unchanged
2328	ENSG00000100490	CDKL1	protein_coding	cyclin dependent kinase like 1 [Source:HGNC Symbol;Acc:HGNC:1781]	-1.05991	3.63955	94.7446	2.16605e-22	3.46619e-21	Unchanged
8586	ENSG00000144580	CNOT9	protein_coding	CCR4-NOT transcription complex subunit 9 [Source:HGNC Symbol;Acc:HGNC:10445]	0.576557	5.27676	94.4827	2.4725e-22	3.94734e-21	Unchanged
15516	ENSG00000183520	UTP11	protein_coding	UTP11 small subunit processome component [Source:HGNC Symbol;Acc:HGNC:24329]	0.774584	5.10032	94.429	2.54042e-22	4.04633e-21	Unchanged
3280	ENSG00000106263	EIF3B	protein_coding	eukaryotic translation initiation factor 3 subunit B [Source:HGNC Symbol;Acc:HGNC:3280]	0.86184	7.02591	94.3246	2.678e-22	4.26052e-21	Unchanged
19868	ENSG00000204387	SNHG32	lncRNA	small nucleolar RNA host gene 32 [Source:HGNC Symbol;Acc:HGNC:19078]	1.00075	2.52057	94.3178	2.68722e-22	4.26527e-21	Unchanged
4263	ENSG00000114166	KAT2B	protein_coding	lysine acetyltransferase 2B [Source:HGNC Symbol;Acc:HGNC:8638]	-0.97392	4.6482	94.2	2.85205e-22	4.50598e-21	Unchanged
2910	ENSG00000104356	POP1	protein_coding	POP1 homolog, ribonuclease P/MRP subunit [Source:HGNC Symbol;Acc:HGNC:30129]	0.893961	3.21585	94.1817	2.87855e-22	4.54259e-21	Unchanged
12902	ENSG00000170779	CDCA4	protein_coding	cell division cycle associated 4 [Source:HGNC Symbol;Acc:HGNC:14625]	1.08487	3.1038	94.0348	3.10027e-22	4.88686e-21	Unchanged
2916	ENSG00000104375	STK3	protein_coding	serine/threonine kinase 3 [Source:HGNC Symbol;Acc:HGNC:11406]	0.830751	4.29263	94.024	3.1172e-22	4.90788e-21	Unchanged
4450	ENSG00000115541	HSPE1	protein_coding	heat shock protein family E (Hsp10) member 1 [Source:HGNC Symbol;Acc:HGNC:5269]	0.90017	2.9748	93.799	3.49252e-22	5.47989e-21	Unchanged
5814	ENSG00000126261	UBA2	protein_coding	ubiquitin like modifier activating enzyme 2 [Source:HGNC Symbol;Acc:HGNC:30661]	0.78821	6.64199	93.6884	3.69312e-22	5.788e-21	Unchanged
14166	ENSG00000176853	FAM91A1	protein_coding	family with sequence similarity 91 member A1 [Source:HGNC Symbol;Acc:HGNC:26306]	0.569256	5.54338	93.5451	3.97054e-22	6.20857e-21	Unchanged
11322	ENSG00000164323	CFAP97	protein_coding	cilia and flagella associated protein 97 [Source:HGNC Symbol;Acc:HGNC:29276]	0.967811	5.42245	93.5169	4.02747e-22	6.29039e-21	Unchanged
9846	ENSG00000155100	OTUD6B	protein_coding	OTU deubiquitinase 6B [Source:HGNC Symbol;Acc:HGNC:24281]	0.836219	3.59361	93.5012	4.05959e-22	6.32953e-21	Unchanged
7159	ENSG00000135828	RNASEL	protein_coding	ribonuclease L [Source:HGNC Symbol;Acc:HGNC:10050]	-0.920984	4.11149	93.5001	4.06178e-22	6.32953e-21	Unchanged
2584	ENSG00000101868	POLA1	protein_coding	DNA polymerase alpha 1, catalytic subunit [Source:HGNC Symbol;Acc:HGNC:9173]	0.816569	4.57752	93.4936	4.07526e-22	6.3361e-21	Unchanged
4352	ENSG00000114993	RTKN	protein_coding	rhotekin [Source:HGNC Symbol;Acc:HGNC:10466]	0.842911	4.87469	93.344	4.39503e-22	6.82551e-21	Unchanged
4187	ENSG00000113456	RAD1	protein_coding	RAD1 checkpoint DNA exonuclease [Source:HGNC Symbol;Acc:HGNC:9806]	0.515707	4.2968	93.259	4.58796e-22	7.11707e-21	Unchanged
4566	ENSG00000116337	AMPD2	protein_coding	adenosine monophosphate deaminase 2 [Source:HGNC Symbol;Acc:HGNC:469]	0.844418	4.04166	92.995	5.24273e-22	8.09605e-21	Unchanged
3464	ENSG00000107862	GBF1	protein_coding	golgi brefeldin A resistant guanine nucleotide exchange factor 1 [Source:HGNC Symbol;Acc:HGNC:4181]	-0.565281	6.30169	92.8179	5.73342e-22	8.83386e-21	Unchanged
7652	ENSG00000138363	ATIC	protein_coding	5-aminoimidazole-4-carboxamide ribonucleotide formyltransferase/IMP cyclohydrolase [Source:HGNC Symbol;Acc:HGNC:794]	0.92022	6.01311	92.7913	5.81088e-22	8.94314e-21	Unchanged
11848	ENSG00000166411	IDH3A	protein_coding	isocitrate dehydrogenase (NAD(+)) 3 catalytic subunit alpha [Source:HGNC Symbol;Acc:HGNC:5384]	-0.758976	5.3716	92.7535	5.92315e-22	9.10568e-21	Unchanged
1347	ENSG00000076356	PLXNA2	protein_coding	plexin A2 [Source:HGNC Symbol;Acc:HGNC:9100]	-1.10956	5.66844	92.7319	5.98806e-22	9.19513e-21	Unchanged
5664	ENSG00000125484	GTF3C4	protein_coding	general transcription factor IIIC subunit 4 [Source:HGNC Symbol;Acc:HGNC:4667]	0.711933	4.46699	92.692	6.11015e-22	9.37209e-21	Unchanged
20151	ENSG00000205208	C4orf46	protein_coding	chromosome 4 open reading frame 46 [Source:HGNC Symbol;Acc:HGNC:27320]	0.807625	3.71479	92.6754	6.16157e-22	9.44038e-21	Unchanged
9302	ENSG00000150456	EEF1AKMT1	protein_coding	EEF1A lysine methyltransferase 1 [Source:HGNC Symbol;Acc:HGNC:27351]	0.957503	1.73949	92.575	6.48197e-22	9.89802e-21	Unchanged
3808	ENSG00000110721	CHKA	protein_coding	choline kinase alpha [Source:HGNC Symbol;Acc:HGNC:1937]	-0.881916	5.4189	92.5649	6.51542e-22	9.93801e-21	Unchanged
7070	ENSG00000135387	CAPRIN1	protein_coding	cell cycle associated protein 1 [Source:HGNC Symbol;Acc:HGNC:6743]	0.641457	7.87477	92.4008	7.07844e-22	1.07728e-20	Unchanged
47307	ENSG00000263429	TMEM238L	protein_coding	transmembrane protein 238 like [Source:HGNC Symbol;Acc:HGNC:44356]	-2.06593	1.42699	92.3979	7.08889e-22	1.07767e-20	Unchanged
1496	ENSG00000080493	SLC4A4	protein_coding	solute carrier family 4 member 4 [Source:HGNC Symbol;Acc:HGNC:11030]	-3.87973	6.7448	92.3848	7.13604e-22	1.08363e-20	Unchanged
970	ENSG00000066279	ASPM	protein_coding	assembly factor for spindle microtubules [Source:HGNC Symbol;Acc:HGNC:19048]	1.48985	5.23496	92.321	7.36968e-22	1.11787e-20	Unchanged
22384	ENSG00000213463	SYNJ2BP	protein_coding	synaptojanin 2 binding protein [Source:HGNC Symbol;Acc:HGNC:18955]	-0.618359	6.12317	92.3045	7.43135e-22	1.12598e-20	Unchanged
2344	ENSG00000100568	VTI1B	protein_coding	vesicle transport through interaction with t-SNAREs 1B [Source:HGNC Symbol;Acc:HGNC:17793]	-0.552396	5.63258	92.2829	7.51307e-22	1.1371e-20	Unchanged
9041	ENSG00000147955	SIGMAR1	protein_coding	sigma non-opioid intracellular receptor 1 [Source:HGNC Symbol;Acc:HGNC:8157]	0.817703	6.26175	92.2445	7.66035e-22	1.15811e-20	Unchanged
51867	ENSG00000272686	WASL-DT	lncRNA	WASL divergent transcript [Source:HGNC Symbol;Acc:HGNC:54820]	-1.16544	2.87458	92.1436	8.06115e-22	1.21736e-20	Unchanged
1199	ENSG00000072571	HMMR	protein_coding	hyaluronan mediated motility receptor [Source:HGNC Symbol;Acc:HGNC:5012]	1.38971	4.49759	92.1246	8.13893e-22	1.22775e-20	Unchanged
1266	ENSG00000074416	MGLL	protein_coding	monoglyceride lipase [Source:HGNC Symbol;Acc:HGNC:17038]	-1.60705	6.92783	92.0923	8.27269e-22	1.24655e-20	Unchanged
1895	ENSG00000090659	CD209	protein_coding	CD209 molecule [Source:HGNC Symbol;Acc:HGNC:1641]	-1.54284	2.99904	92.0569	8.42189e-22	1.26764e-20	Unchanged
9384	ENSG00000151287	TEX30	protein_coding	testis expressed 30 [Source:HGNC Symbol;Acc:HGNC:25188]	1.13861	1.16111	92.0007	8.66437e-22	1.3027e-20	Unchanged
895	ENSG00000064652	SNX24	protein_coding	sorting nexin 24 [Source:HGNC Symbol;Acc:HGNC:21533]	-1.09602	3.3367	91.9258	8.99897e-22	1.35152e-20	Unchanged
13073	ENSG00000171475	WIPF2	protein_coding	WAS/WASL interacting protein family member 2 [Source:HGNC Symbol;Acc:HGNC:30923]	-0.661972	6.32486	91.8924	9.15216e-22	1.37302e-20	Unchanged
17150	ENSG00000196502	SULT1A1	protein_coding	sulfotransferase family 1A member 1 [Source:HGNC Symbol;Acc:HGNC:11453]	-1.64409	1.89599	91.8743	9.23605e-22	1.38409e-20	Unchanged
5018	ENSG00000120162	MOB3B	protein_coding	MOB kinase activator 3B [Source:HGNC Symbol;Acc:HGNC:23825]	-1.14512	4.90361	91.8356	9.41839e-22	1.40987e-20	Unchanged
4126	ENSG00000112964	GHR	protein_coding	growth hormone receptor [Source:HGNC Symbol;Acc:HGNC:4263]	-2.21543	2.72104	91.8315	9.43782e-22	1.41124e-20	Unchanged
1298	ENSG00000075239	ACAT1	protein_coding	acetyl-CoA acetyltransferase 1 [Source:HGNC Symbol;Acc:HGNC:93]	-1.07466	6.08585	91.827	9.45966e-22	1.41296e-20	Unchanged
2256	ENSG00000100299	ARSA	protein_coding	arylsulfatase A [Source:HGNC Symbol;Acc:HGNC:713]	-0.756138	3.99326	91.7812	9.68075e-22	1.44441e-20	Unchanged
5116	ENSG00000120913	PDLIM2	protein_coding	PDZ and LIM domain 2 [Source:HGNC Symbol;Acc:HGNC:13992]	-1.14991	1.90932	91.6923	1.01259e-21	1.50917e-20	Unchanged
12148	ENSG00000167635	ZNF146	protein_coding	zinc finger protein 146 [Source:HGNC Symbol;Acc:HGNC:12931]	0.607569	6.71026	91.6613	1.02855e-21	1.53129e-20	Unchanged
13021	ENSG00000171224	FAM241B	protein_coding	family with sequence similarity 241 member B [Source:HGNC Symbol;Acc:HGNC:23519]	1.25608	0.934933	91.5659	1.07939e-21	1.60524e-20	Unchanged
13815	ENSG00000175054	ATR	protein_coding	ATR serine/threonine kinase [Source:HGNC Symbol;Acc:HGNC:882]	0.812709	4.97619	91.5478	1.08927e-21	1.61817e-20	Unchanged
11332	ENSG00000164342	TLR3	protein_coding	toll like receptor 3 [Source:HGNC Symbol;Acc:HGNC:11849]	-1.17866	3.70237	91.4167	1.16391e-21	1.72718e-20	Unchanged
5611	ENSG00000124942	AHNAK	protein_coding	AHNAK nucleoprotein [Source:HGNC Symbol;Acc:HGNC:347]	-1.24753	9.53098	91.3492	1.20431e-21	1.78519e-20	Unchanged
12308	ENSG00000168229	PTGDR	protein_coding	prostaglandin D2 receptor [Source:HGNC Symbol;Acc:HGNC:9591]	-2.9328	2.68072	91.3338	1.2137e-21	1.79717e-20	Unchanged
9066	ENSG00000148229	POLE3	protein_coding	DNA polymerase epsilon 3, accessory subunit [Source:HGNC Symbol;Acc:HGNC:13546]	0.632665	5.60079	91.2419	1.27139e-21	1.88055e-20	Unchanged
46165	ENSG00000260793	0	lncRNA	novel transcript, antisense to UBTF	-1.263	1.64788	91.2381	1.27382e-21	1.88212e-20	Unchanged
4496	ENSG00000115866	DARS1	protein_coding	aspartyl-tRNA synthetase 1 [Source:HGNC Symbol;Acc:HGNC:2678]	0.821653	6.78332	91.2264	1.28139e-21	1.89126e-20	Unchanged
17552	ENSG00000197785	ATAD3A	protein_coding	ATPase family AAA domain containing 3A [Source:HGNC Symbol;Acc:HGNC:25567]	0.88776	3.47438	91.2175	1.28716e-21	1.89661e-20	Unchanged
7397	ENSG00000136997	MYC	protein_coding	MYC proto-oncogene, bHLH transcription factor [Source:HGNC Symbol;Acc:HGNC:7553]	1.55684	6.5568	91.2166	1.28778e-21	1.89661e-20	Unchanged
11465	ENSG00000164885	CDK5	protein_coding	cyclin dependent kinase 5 [Source:HGNC Symbol;Acc:HGNC:1774]	0.745093	2.53991	91.1256	1.34838e-21	1.98371e-20	Unchanged
5589	ENSG00000124784	RIOK1	protein_coding	RIO kinase 1 [Source:HGNC Symbol;Acc:HGNC:18656]	0.864716	5.2798	91.0873	1.3747e-21	2.02026e-20	Unchanged
17243	ENSG00000196793	ZNF239	protein_coding	zinc finger protein 239 [Source:HGNC Symbol;Acc:HGNC:13031]	1.56663	2.00661	91.0411	1.40715e-21	2.06574e-20	Unchanged
6860	ENSG00000134222	PSRC1	protein_coding	proline and serine rich coiled-coil 1 [Source:HGNC Symbol;Acc:HGNC:24472]	1.30245	2.80971	91.0268	1.41739e-21	2.07854e-20	Unchanged
11940	ENSG00000166816	LDHD	protein_coding	lactate dehydrogenase D [Source:HGNC Symbol;Acc:HGNC:19708]	-2.35233	3.23039	91.0164	1.42485e-21	2.08724e-20	Unchanged
10221	ENSG00000158473	CD1D	protein_coding	CD1d molecule [Source:HGNC Symbol;Acc:HGNC:1637]	-1.40464	2.32211	90.8636	1.53926e-21	2.25243e-20	Unchanged
6400	ENSG00000131069	ACSS2	protein_coding	acyl-CoA synthetase short chain family member 2 [Source:HGNC Symbol;Acc:HGNC:15814]	-1.24747	6.39604	90.812	1.57994e-21	2.30947e-20	Unchanged
2986	ENSG00000104870	FCGRT	protein_coding	Fc fragment of IgG receptor and transporter [Source:HGNC Symbol;Acc:HGNC:3621]	-1.28117	5.80085	90.7094	1.66403e-21	2.42981e-20	Unchanged
6298	ENSG00000130589	HELZ2	protein_coding	helicase with zinc finger 2 [Source:HGNC Symbol;Acc:HGNC:30021]	0.977908	3.78416	90.6428	1.72098e-21	2.51029e-20	Unchanged
13517	ENSG00000173418	NAA20	protein_coding	N-alpha-acetyltransferase 20, NatB catalytic subunit [Source:HGNC Symbol;Acc:HGNC:15908]	0.713016	5.3252	90.5714	1.78424e-21	2.59978e-20	Unchanged
961	ENSG00000066044	ELAVL1	protein_coding	ELAV like RNA binding protein 1 [Source:HGNC Symbol;Acc:HGNC:3312]	0.627572	5.3698	90.5078	1.84252e-21	2.68184e-20	Unchanged
3720	ENSG00000109917	ZPR1	protein_coding	ZPR1 zinc finger [Source:HGNC Symbol;Acc:HGNC:13051]	0.78077	5.41816	90.504	1.84603e-21	2.6841e-20	Unchanged
4104	ENSG00000112742	TTK	protein_coding	TTK protein kinase [Source:HGNC Symbol;Acc:HGNC:12401]	1.59188	3.83397	90.4931	1.85622e-21	2.69605e-20	Unchanged
3756	ENSG00000110171	TRIM3	protein_coding	tripartite motif containing 3 [Source:HGNC Symbol;Acc:HGNC:10064]	-0.869847	4.12288	90.4464	1.90053e-21	2.75748e-20	Unchanged
13185	ENSG00000171916	LGALS9C	protein_coding	galectin 9C [Source:HGNC Symbol;Acc:HGNC:33874]	-2.42018	2.2339	90.3772	1.96823e-21	2.85268e-20	Unchanged
13167	ENSG00000171848	RRM2	protein_coding	ribonucleotide reductase regulatory subunit M2 [Source:HGNC Symbol;Acc:HGNC:10452]	1.65304	6.08575	90.3551	1.9903e-21	2.88161e-20	Unchanged
5825	ENSG00000126453	BCL2L12	protein_coding	BCL2 like 12 [Source:HGNC Symbol;Acc:HGNC:13787]	0.878476	2.10705	90.3136	2.03248e-21	2.93958e-20	Unchanged
5258	ENSG00000122378	PRXL2A	protein_coding	peroxiredoxin like 2A [Source:HGNC Symbol;Acc:HGNC:28651]	-0.970819	6.19575	90.2653	2.08274e-21	3.00909e-20	Unchanged
11057	ENSG00000163586	FABP1	protein_coding	fatty acid binding protein 1 [Source:HGNC Symbol;Acc:HGNC:3555]	-3.33933	10.2357	90.2021	2.15031e-21	3.10343e-20	Unchanged
13029	ENSG00000171291	ZNF439	protein_coding	zinc finger protein 439 [Source:HGNC Symbol;Acc:HGNC:20873]	-1.43624	3.34057	90.094	2.27106e-21	3.27425e-20	Unchanged
9194	ENSG00000149294	NCAM1	protein_coding	neural cell adhesion molecule 1 [Source:HGNC Symbol;Acc:HGNC:7656]	-2.11353	3.92524	90.0315	2.34402e-21	3.37588e-20	Unchanged
15419	ENSG00000183111	ARHGEF37	protein_coding	Rho guanine nucleotide exchange factor 37 [Source:HGNC Symbol;Acc:HGNC:34430]	-1.16131	3.41026	89.9093	2.49334e-21	3.58715e-20	Unchanged
8934	ENSG00000147140	NONO	protein_coding	non-POU domain containing octamer binding [Source:HGNC Symbol;Acc:HGNC:7871]	0.65956	7.88285	89.79	2.64826e-21	3.80604e-20	Unchanged
7405	ENSG00000137073	UBAP2	protein_coding	ubiquitin associated protein 2 [Source:HGNC Symbol;Acc:HGNC:14185]	0.493882	5.73541	89.7476	2.70568e-21	3.88447e-20	Unchanged
38241	ENSG00000249119	MTND6P4	processed_pseudogene	MT-ND6 pseudogene 4 [Source:HGNC Symbol;Acc:HGNC:39467]	-1.45405	3.7454	89.7242	2.7378e-21	3.92648e-20	Unchanged
10891	ENSG00000163002	NUP35	protein_coding	nucleoporin 35 [Source:HGNC Symbol;Acc:HGNC:29797]	0.855984	3.45625	89.7073	2.76127e-21	3.95599e-20	Unchanged
4196	ENSG00000113552	GNPDA1	protein_coding	glucosamine-6-phosphate deaminase 1 [Source:HGNC Symbol;Acc:HGNC:4417]	0.787929	4.23954	89.6481	2.84519e-21	4.07196e-20	Unchanged
2768	ENSG00000103148	NPRL3	protein_coding	NPR3 like, GATOR1 complex subunit [Source:HGNC Symbol;Acc:HGNC:14124]	0.724488	3.59502	89.5796	2.94548e-21	4.21109e-20	Unchanged
16364	ENSG00000186871	ERCC6L	protein_coding	ERCC excision repair 6 like, spindle assembly checkpoint helicase [Source:HGNC Symbol;Acc:HGNC:20794]	1.67737	2.43287	89.5552	2.98199e-21	4.25884e-20	Unchanged
1433	ENSG00000078596	ITM2A	protein_coding	integral membrane protein 2A [Source:HGNC Symbol;Acc:HGNC:6173]	-1.36229	3.18599	89.4034	3.21985e-21	4.59375e-20	Unchanged
8565	ENSG00000144426	NBEAL1	protein_coding	neurobeachin like 1 [Source:HGNC Symbol;Acc:HGNC:20681]	-0.964578	5.49005	89.3489	3.30972e-21	4.71704e-20	Unchanged
13138	ENSG00000171747	LGALS4	protein_coding	galectin 4 [Source:HGNC Symbol;Acc:HGNC:6565]	-2.01555	9.49157	89.3286	3.34386e-21	4.76073e-20	Unchanged
6321	ENSG00000130706	ADRM1	protein_coding	adhesion regulating molecule 1 [Source:HGNC Symbol;Acc:HGNC:15759]	0.705713	4.19348	89.3138	3.36897e-21	4.7915e-20	Unchanged
12174	ENSG00000167705	RILP	protein_coding	Rab interacting lysosomal protein [Source:HGNC Symbol;Acc:HGNC:30266]	-1.2386	2.92437	89.2846	3.41907e-21	4.8577e-20	Unchanged
6331	ENSG00000130731	METTL26	protein_coding	methyltransferase like 26 [Source:HGNC Symbol;Acc:HGNC:14141]	0.840495	3.42251	89.1721	3.61921e-21	5.13673e-20	Unchanged
15747	ENSG00000184434	LRRC19	protein_coding	leucine rich repeat containing 19 [Source:HGNC Symbol;Acc:HGNC:23379]	-2.54835	6.18355	89.1035	3.74683e-21	5.31235e-20	Unchanged
3859	ENSG00000111206	FOXM1	protein_coding	forkhead box M1 [Source:HGNC Symbol;Acc:HGNC:3818]	1.32022	4.57536	89.0251	3.89842e-21	5.52155e-20	Unchanged
1072	ENSG00000069248	NUP133	protein_coding	nucleoporin 133 [Source:HGNC Symbol;Acc:HGNC:18016]	0.571668	4.98558	89.0178	3.91285e-21	5.53626e-20	Unchanged
4966	ENSG00000119812	FAM98A	protein_coding	family with sequence similarity 98 member A [Source:HGNC Symbol;Acc:HGNC:24520]	0.600104	5.02999	89.0003	3.94752e-21	5.57955e-20	Unchanged
20371	ENSG00000206075	SERPINB5	protein_coding	serpin family B member 5 [Source:HGNC Symbol;Acc:HGNC:8949]	3.63439	4.56488	88.9904	3.9673e-21	5.60172e-20	Unchanged
10683	ENSG00000162086	ZNF75A	protein_coding	zinc finger protein 75a [Source:HGNC Symbol;Acc:HGNC:13146]	-0.87435	3.71975	88.9177	4.11577e-21	5.80535e-20	Unchanged
17548	ENSG00000197776	KLHDC1	protein_coding	kelch domain containing 1 [Source:HGNC Symbol;Acc:HGNC:19836]	-1.22766	1.65923	88.9136	4.12448e-21	5.81164e-20	Unchanged
16201	ENSG00000186184	POLR1D	protein_coding	RNA polymerase I and III subunit D [Source:HGNC Symbol;Acc:HGNC:20422]	0.841096	6.40708	88.9099	4.13207e-21	5.81636e-20	Unchanged
5946	ENSG00000127586	CHTF18	protein_coding	chromosome transmission fidelity factor 18 [Source:HGNC Symbol;Acc:HGNC:18435]	1.05856	3.15166	88.8839	4.18674e-21	5.88726e-20	Unchanged
11877	ENSG00000166508	MCM7	protein_coding	minichromosome maintenance complex component 7 [Source:HGNC Symbol;Acc:HGNC:6950]	0.960372	6.40473	88.8364	4.28847e-21	6.02411e-20	Unchanged
6634	ENSG00000132646	PCNA	protein_coding	proliferating cell nuclear antigen [Source:HGNC Symbol;Acc:HGNC:8729]	0.966143	6.46535	88.7824	4.40716e-21	6.18449e-20	Unchanged
59903	ENSG00000287593	0	lncRNA	novel transcript, antisense to ADTRP	-2.45627	2.65639	88.7705	4.43382e-21	6.21553e-20	Unchanged
39874	ENSG00000251615	0	lncRNA	novel transcript	-1.41158	1.29675	88.6666	4.67294e-21	6.54403e-20	Unchanged
1385	ENSG00000077348	EXOSC5	protein_coding	exosome component 5 [Source:HGNC Symbol;Acc:HGNC:24662]	1.09334	2.33661	88.5902	4.857e-21	6.79484e-20	Unchanged
12577	ENSG00000169291	SHE	protein_coding	Src homology 2 domain containing E [Source:HGNC Symbol;Acc:HGNC:27004]	-1.27154	2.66805	88.5505	4.95541e-21	6.92543e-20	Unchanged
11689	ENSG00000165806	CASP7	protein_coding	caspase 7 [Source:HGNC Symbol;Acc:HGNC:1508]	-1.29491	6.99628	88.5431	4.9739e-21	6.94132e-20	Unchanged
4835	ENSG00000118655	DCLRE1B	protein_coding	DNA cross-link repair 1B [Source:HGNC Symbol;Acc:HGNC:17641]	0.749469	3.03683	88.5419	4.97693e-21	6.94132e-20	Unchanged
7524	ENSG00000137727	ARHGAP20	protein_coding	Rho GTPase activating protein 20 [Source:HGNC Symbol;Acc:HGNC:18357]	-2.20454	1.8943	88.459	5.18988e-21	7.23095e-20	Unchanged
927	ENSG00000065357	DGKA	protein_coding	diacylglycerol kinase alpha [Source:HGNC Symbol;Acc:HGNC:2849]	-1.22854	5.96368	88.4568	5.19573e-21	7.23173e-20	Unchanged
5335	ENSG00000123064	DDX54	protein_coding	DEAD-box helicase 54 [Source:HGNC Symbol;Acc:HGNC:20084]	0.589537	5.22134	88.4498	5.21409e-21	7.24992e-20	Unchanged
7589	ENSG00000138029	HADHB	protein_coding	hydroxyacyl-CoA dehydrogenase trifunctional multienzyme complex subunit beta [Source:HGNC Symbol;Acc:HGNC:4803]	-0.721441	6.37765	88.4261	5.27692e-21	7.32983e-20	Unchanged
135	ENSG00000006327	TNFRSF12A	protein_coding	TNF receptor superfamily member 12A [Source:HGNC Symbol;Acc:HGNC:18152]	2.00347	3.76169	88.39	5.37423e-21	7.45742e-20	Unchanged
32358	ENSG00000234690	EPCAM-DT	lncRNA	EPCAM divergent transcript [Source:HGNC Symbol;Acc:HGNC:52639]	-1.80078	2.20067	88.3513	5.48046e-21	7.59713e-20	Unchanged
15749	ENSG00000184441	0	lncRNA	novel transcript, antisense to C21orf2	-1.18047	1.26481	88.3323	5.53332e-21	7.66264e-20	Unchanged
894	ENSG00000064651	SLC12A2	protein_coding	solute carrier family 12 member 2 [Source:HGNC Symbol;Acc:HGNC:10911]	1.40852	8.82228	88.3097	5.59687e-21	7.74281e-20	Unchanged
13559	ENSG00000173614	NMNAT1	protein_coding	nicotinamide nucleotide adenylyltransferase 1 [Source:HGNC Symbol;Acc:HGNC:17877]	-0.817657	4.11124	88.2899	5.65316e-21	7.81279e-20	Unchanged
1201	ENSG00000072657	TRHDE	protein_coding	thyrotropin releasing hormone degrading enzyme [Source:HGNC Symbol;Acc:HGNC:30748]	-3.09936	2.61592	88.2119	5.88036e-21	8.11858e-20	Unchanged
16693	ENSG00000188312	CENPP	protein_coding	centromere protein P [Source:HGNC Symbol;Acc:HGNC:32933]	0.842382	1.85724	88.2077	5.89309e-21	8.12795e-20	Unchanged
6402	ENSG00000131089	ARHGEF9	protein_coding	Cdc42 guanine nucleotide exchange factor 9 [Source:HGNC Symbol;Acc:HGNC:14561]	-0.842437	4.87305	88.1451	6.08262e-21	8.38091e-20	Unchanged
48677	ENSG00000266412	NCOA4	protein_coding	nuclear receptor coactivator 4 [Source:HGNC Symbol;Acc:HGNC:7671]	-0.605643	6.94102	88.1048	6.20776e-21	8.54472e-20	Unchanged
6921	ENSG00000134531	EMP1	protein_coding	epithelial membrane protein 1 [Source:HGNC Symbol;Acc:HGNC:3333]	-1.57116	7.84193	88.1005	6.22131e-21	8.55478e-20	Unchanged
14787	ENSG00000179981	TSHZ1	protein_coding	teashirt zinc finger homeobox 1 [Source:HGNC Symbol;Acc:HGNC:10669]	-0.755644	4.91824	87.9766	6.62336e-21	9.09848e-20	Unchanged
12237	ENSG00000167962	ZNF598	protein_coding	zinc finger protein 598, E3 ubiquitin ligase [Source:HGNC Symbol;Acc:HGNC:28079]	0.575352	4.67162	87.942	6.74006e-21	9.24949e-20	Unchanged
16819	ENSG00000188783	PRELP	protein_coding	proline and arginine rich end leucine rich repeat protein [Source:HGNC Symbol;Acc:HGNC:9357]	-2.73615	4.46512	87.8876	6.92805e-21	9.49795e-20	Unchanged
13433	ENSG00000172987	HPSE2	protein_coding	heparanase 2 (inactive) [Source:HGNC Symbol;Acc:HGNC:18374]	-2.44743	1.94624	87.8477	7.06916e-21	9.67227e-20	Unchanged
16897	ENSG00000189077	TMEM120A	protein_coding	transmembrane protein 120A [Source:HGNC Symbol;Acc:HGNC:21697]	-0.903581	4.10136	87.8477	7.06934e-21	9.67227e-20	Unchanged
48405	ENSG00000265817	FSBP	protein_coding	fibrinogen silencer binding protein [Source:HGNC Symbol;Acc:HGNC:43653]	1.47849	2.14808	87.7764	7.32899e-21	1.00175e-19	Unchanged
288	ENSG00000011198	ABHD5	protein_coding	abhydrolase domain containing 5, lysophosphatidic acid acyltransferase [Source:HGNC Symbol;Acc:HGNC:21396]	-0.765078	4.95901	87.7032	7.6052e-21	1.03847e-19	Unchanged
8440	ENSG00000143621	ILF2	protein_coding	interleukin enhancer binding factor 2 [Source:HGNC Symbol;Acc:HGNC:6037]	0.742627	7.0222	87.6946	7.63816e-21	1.04193e-19	Unchanged
8113	ENSG00000141447	OSBPL1A	protein_coding	oxysterol binding protein like 1A [Source:HGNC Symbol;Acc:HGNC:16398]	-1.44738	5.29218	87.6832	7.68237e-21	1.04691e-19	Unchanged
3337	ENSG00000106608	URGCP	protein_coding	upregulator of cell proliferation [Source:HGNC Symbol;Acc:HGNC:30890]	-0.589145	4.89693	87.6021	8.00395e-21	1.08965e-19	Unchanged
13287	ENSG00000172340	SUCLG2	protein_coding	succinate-CoA ligase GDP-forming subunit beta [Source:HGNC Symbol;Acc:HGNC:11450]	-1.02178	7.18564	87.4743	8.53826e-21	1.16124e-19	Unchanged
2308	ENSG00000100422	CERK	protein_coding	ceramide kinase [Source:HGNC Symbol;Acc:HGNC:19256]	-1.00798	5.13747	87.4711	8.55213e-21	1.16197e-19	Unchanged
19844	ENSG00000204323	SMIM5	protein_coding	small integral membrane protein 5 [Source:HGNC Symbol;Acc:HGNC:40030]	-2.47943	1.93363	87.4379	8.69698e-21	1.18048e-19	Unchanged
2260	ENSG00000100307	CBX7	protein_coding	chromobox 7 [Source:HGNC Symbol;Acc:HGNC:1557]	-1.14425	3.80378	87.4307	8.72834e-21	1.18356e-19	Unchanged
8537	ENSG00000144218	AFF3	protein_coding	AF4/FMR2 family member 3 [Source:HGNC Symbol;Acc:HGNC:6473]	-2.03089	2.5811	87.4199	8.7761e-21	1.18886e-19	Unchanged
4679	ENSG00000117155	SSX2IP	protein_coding	SSX family member 2 interacting protein [Source:HGNC Symbol;Acc:HGNC:16509]	1.20543	5.06562	87.4014	8.85889e-21	1.19797e-19	Unchanged
36428	ENSG00000242515	UGT1A10	protein_coding	UDP glucuronosyltransferase family 1 member A10 [Source:HGNC Symbol;Acc:HGNC:12531]	-3.10113	4.18439	87.4009	8.86089e-21	1.19797e-19	Unchanged
3986	ENSG00000111912	NCOA7	protein_coding	nuclear receptor coactivator 7 [Source:HGNC Symbol;Acc:HGNC:21081]	1.33713	6.6078	87.3879	8.9196e-21	1.20472e-19	Unchanged
10525	ENSG00000160746	ANO10	protein_coding	anoctamin 10 [Source:HGNC Symbol;Acc:HGNC:25519]	-0.889674	5.61682	87.3453	9.11372e-21	1.22972e-19	Unchanged
9131	ENSG00000148730	EIF4EBP2	protein_coding	eukaryotic translation initiation factor 4E binding protein 2 [Source:HGNC Symbol;Acc:HGNC:3289]	-0.689933	7.33782	87.2949	9.34901e-21	1.26023e-19	Unchanged
3299	ENSG00000106351	AGFG2	protein_coding	ArfGAP with FG repeats 2 [Source:HGNC Symbol;Acc:HGNC:5177]	-1.10136	4.31288	87.2226	9.69671e-21	1.30581e-19	Unchanged
13184	ENSG00000171914	TLN2	protein_coding	talin 2 [Source:HGNC Symbol;Acc:HGNC:15447]	-0.972277	5.50803	87.1306	1.01588e-20	1.3667e-19	Unchanged
5620	ENSG00000125148	MT2A	protein_coding	metallothionein 2A [Source:HGNC Symbol;Acc:HGNC:7406]	-1.90461	8.32726	87.1278	1.01729e-20	1.36725e-19	Unchanged
11652	ENSG00000165661	QSOX2	protein_coding	quiescin sulfhydryl oxidase 2 [Source:HGNC Symbol;Acc:HGNC:30249]	0.85678	3.75542	87.0529	1.05659e-20	1.41868e-19	Unchanged
17157	ENSG00000196517	SLC6A9	protein_coding	solute carrier family 6 member 9 [Source:HGNC Symbol;Acc:HGNC:11056]	-1.50931	3.1471	86.9253	1.12696e-20	1.51167e-19	Unchanged
17598	ENSG00000197930	ERO1A	protein_coding	endoplasmic reticulum oxidoreductase 1 alpha [Source:HGNC Symbol;Acc:HGNC:13280]	0.955764	6.53531	86.8828	1.15145e-20	1.54301e-19	Unchanged
2960	ENSG00000104756	KCTD9	protein_coding	potassium channel tetramerization domain containing 9 [Source:HGNC Symbol;Acc:HGNC:22401]	-0.843361	5.38627	86.8246	1.18584e-20	1.58754e-19	Unchanged
12921	ENSG00000170854	RIOX2	protein_coding	ribosomal oxygenase 2 [Source:HGNC Symbol;Acc:HGNC:19441]	0.691549	4.74446	86.7635	1.22305e-20	1.63575e-19	Unchanged
986	ENSG00000066697	MSANTD3	protein_coding	Myb/SANT DNA binding domain containing 3 [Source:HGNC Symbol;Acc:HGNC:23370]	0.96594	3.31679	86.7306	1.24357e-20	1.66158e-19	Unchanged
17500	ENSG00000197614	MFAP5	protein_coding	microfibril associated protein 5 [Source:HGNC Symbol;Acc:HGNC:29673]	-2.71944	3.67951	86.7189	1.25097e-20	1.66984e-19	Unchanged
246	ENSG00000009950	MLXIPL	protein_coding	MLX interacting protein like [Source:HGNC Symbol;Acc:HGNC:12744]	1.83054	3.33904	86.6945	1.26649e-20	1.6889e-19	Unchanged
9396	ENSG00000151364	KCTD14	protein_coding	potassium channel tetramerization domain containing 14 [Source:HGNC Symbol;Acc:HGNC:23295]	1.17927	1.3209	86.6751	1.27899e-20	1.7039e-19	Unchanged
6460	ENSG00000131473	ACLY	protein_coding	ATP citrate lyase [Source:HGNC Symbol;Acc:HGNC:115]	0.7031	6.59893	86.6677	1.28374e-20	1.70857e-19	Unchanged
5330	ENSG00000122966	CIT	protein_coding	citron rho-interacting serine/threonine kinase [Source:HGNC Symbol;Acc:HGNC:1985]	0.919066	4.58379	86.6517	1.2942e-20	1.72082e-19	Unchanged
14826	ENSG00000180198	RCC1	protein_coding	regulator of chromosome condensation 1 [Source:HGNC Symbol;Acc:HGNC:1913]	1.08998	5.27308	86.637	1.30388e-20	1.732e-19	Unchanged
4707	ENSG00000117411	B4GALT2	protein_coding	beta-1,4-galactosyltransferase 2 [Source:HGNC Symbol;Acc:HGNC:925]	0.750335	3.58937	86.6064	1.32418e-20	1.75598e-19	Unchanged
10181	ENSG00000158109	TPRG1L	protein_coding	tumor protein p63 regulated 1 like [Source:HGNC Symbol;Acc:HGNC:27007]	-0.74057	5.73307	86.6059	1.32449e-20	1.75598e-19	Unchanged
1390	ENSG00000077463	SIRT6	protein_coding	sirtuin 6 [Source:HGNC Symbol;Acc:HGNC:14934]	-1.08917	3.73712	86.5786	1.34295e-20	1.77873e-19	Unchanged
4507	ENSG00000115946	PNO1	protein_coding	partner of NOB1 homolog [Source:HGNC Symbol;Acc:HGNC:32790]	0.983409	4.24243	86.5705	1.34845e-20	1.78428e-19	Unchanged
55956	ENSG00000280088	0	TEC	TEC	-0.83945	2.29712	86.521	1.38263e-20	1.82774e-19	Unchanged
11540	ENSG00000165175	MID1IP1	protein_coding	MID1 interacting protein 1 [Source:HGNC Symbol;Acc:HGNC:20715]	0.772103	4.51153	86.4689	1.4195e-20	1.87467e-19	Unchanged
11187	ENSG00000163950	SLBP	protein_coding	stem-loop binding protein [Source:HGNC Symbol;Acc:HGNC:10904]	0.577709	5.19316	86.4502	1.43303e-20	1.89072e-19	Unchanged
6640	ENSG00000132676	DAP3	protein_coding	death associated protein 3 [Source:HGNC Symbol;Acc:HGNC:2673]	0.530672	6.20988	86.4382	1.44175e-20	1.90039e-19	Unchanged
2269	ENSG00000100325	ASCC2	protein_coding	activating signal cointegrator 1 complex subunit 2 [Source:HGNC Symbol;Acc:HGNC:24103]	-0.51935	5.88944	86.4162	1.45784e-20	1.91975e-19	Unchanged
1171	ENSG00000071967	CYBRD1	protein_coding	cytochrome b reductase 1 [Source:HGNC Symbol;Acc:HGNC:20797]	-1.54026	6.03544	86.4022	1.46822e-20	1.93155e-19	Unchanged
5117	ENSG00000120915	EPHX2	protein_coding	epoxide hydrolase 2 [Source:HGNC Symbol;Acc:HGNC:3402]	-1.4941	5.17989	86.387	1.47952e-20	1.94455e-19	Unchanged
14090	ENSG00000176438	SYNE3	protein_coding	spectrin repeat containing nuclear envelope family member 3 [Source:HGNC Symbol;Acc:HGNC:19861]	-1.36771	2.99311	86.3661	1.49524e-20	1.96332e-19	Unchanged
2896	ENSG00000104267	CA2	protein_coding	carbonic anhydrase 2 [Source:HGNC Symbol;Acc:HGNC:1373]	-3.76769	8.37665	86.3541	1.50439e-20	1.97345e-19	Unchanged
9744	ENSG00000154237	LRRK1	protein_coding	leucine rich repeat kinase 1 [Source:HGNC Symbol;Acc:HGNC:18608]	-0.721319	5.38745	86.2294	1.60224e-20	2.0998e-19	Unchanged
890	ENSG00000064545	TMEM161A	protein_coding	transmembrane protein 161A [Source:HGNC Symbol;Acc:HGNC:26020]	0.937579	2.38804	86.1644	1.65578e-20	2.16789e-19	Unchanged
14886	ENSG00000180525	0	lncRNA	DIP2C antisense RNA 1 [Source:HGNC Symbol;Acc:HGNC:30724]	-1.16217	3.83155	86.0457	1.75825e-20	2.29984e-19	Unchanged
1349	ENSG00000076513	ANKRD13A	protein_coding	ankyrin repeat domain 13A [Source:HGNC Symbol;Acc:HGNC:21268]	-0.632	5.70215	86.0116	1.78879e-20	2.33756e-19	Unchanged
3583	ENSG00000108773	KAT2A	protein_coding	lysine acetyltransferase 2A [Source:HGNC Symbol;Acc:HGNC:4201]	0.833559	4.33184	85.994	1.80481e-20	2.35624e-19	Unchanged
896	ENSG00000064655	EYA2	protein_coding	EYA transcriptional coactivator and phosphatase 2 [Source:HGNC Symbol;Acc:HGNC:3520]	-3.19068	4.06778	85.9602	1.83592e-20	2.39458e-19	Unchanged
12319	ENSG00000168268	NT5DC2	protein_coding	5'-nucleotidase domain containing 2 [Source:HGNC Symbol;Acc:HGNC:25717]	1.1773	4.64864	85.876	1.91582e-20	2.4964e-19	Unchanged
6352	ENSG00000130811	EIF3G	protein_coding	eukaryotic translation initiation factor 3 subunit G [Source:HGNC Symbol;Acc:HGNC:3274]	0.560043	6.36362	85.7747	2.01651e-20	2.62511e-19	Unchanged
51555	ENSG00000272106	0	lncRNA	artifact	-1.07313	1.80757	85.7281	2.06454e-20	2.68508e-19	Unchanged
1231	ENSG00000073536	NLE1	protein_coding	notchless homolog 1 [Source:HGNC Symbol;Acc:HGNC:19889]	1.09454	2.58345	85.655	2.14238e-20	2.78367e-19	Unchanged
9939	ENSG00000156052	GNAQ	protein_coding	G protein subunit alpha q [Source:HGNC Symbol;Acc:HGNC:4390]	-0.592236	6.29747	85.6453	2.1529e-20	2.79469e-19	Unchanged
1295	ENSG00000075218	GTSE1	protein_coding	G2 and S-phase expressed 1 [Source:HGNC Symbol;Acc:HGNC:13698]	1.27082	3.15178	85.6093	2.19243e-20	2.8433e-19	Unchanged
2427	ENSG00000101003	GINS1	protein_coding	GINS complex subunit 1 [Source:HGNC Symbol;Acc:HGNC:28980]	1.34261	3.75803	85.5902	2.21373e-20	2.8682e-19	Unchanged
15394	ENSG00000183018	SPNS2	protein_coding	sphingolipid transporter 2 [Source:HGNC Symbol;Acc:HGNC:26992]	1.67332	3.46598	85.5779	2.22753e-20	2.88335e-19	Unchanged
7157	ENSG00000135823	STX6	protein_coding	syntaxin 6 [Source:HGNC Symbol;Acc:HGNC:11441]	0.553841	5.08098	85.5615	2.24604e-20	2.90456e-19	Unchanged
19671	ENSG00000203760	CENPW	protein_coding	centromere protein W [Source:HGNC Symbol;Acc:HGNC:21488]	1.20939	3.79497	85.4933	2.32491e-20	3.00372e-19	Unchanged
11581	ENSG00000165359	INTS6L	protein_coding	integrator complex subunit 6 like [Source:HGNC Symbol;Acc:HGNC:27334]	-1.4376	4.99847	85.4797	2.34093e-20	3.02156e-19	Unchanged
13666	ENSG00000174236	REP15	protein_coding	RAB15 effector protein [Source:HGNC Symbol;Acc:HGNC:33748]	-2.71966	2.73687	85.4526	2.37326e-20	3.06041e-19	Unchanged
11879	ENSG00000166510	CCDC68	protein_coding	coiled-coil domain containing 68 [Source:HGNC Symbol;Acc:HGNC:24350]	-1.70497	5.86659	85.4088	2.42635e-20	3.12592e-19	Unchanged
7383	ENSG00000136933	RABEPK	protein_coding	Rab9 effector protein with kelch motifs [Source:HGNC Symbol;Acc:HGNC:16896]	0.723274	3.62242	85.3791	2.46306e-20	3.17023e-19	Unchanged
2914	ENSG00000104369	JPH1	protein_coding	junctophilin 1 [Source:HGNC Symbol;Acc:HGNC:14201]	1.33458	4.71285	85.3668	2.47846e-20	3.18601e-19	Unchanged
12853	ENSG00000170515	PA2G4	protein_coding	proliferation-associated 2G4 [Source:HGNC Symbol;Acc:HGNC:8550]	0.754014	6.2975	85.3656	2.47997e-20	3.18601e-19	Unchanged
1603	ENSG00000083635	NUFIP1	protein_coding	nuclear FMR1 interacting protein 1 [Source:HGNC Symbol;Acc:HGNC:8057]	1.15181	3.61906	85.3554	2.49283e-20	3.19952e-19	Unchanged
9915	ENSG00000155893	PXYLP1	protein_coding	2-phosphoxylose phosphatase 1 [Source:HGNC Symbol;Acc:HGNC:26303]	0.72271	3.51708	85.3072	2.55434e-20	3.2754e-19	Unchanged
7126	ENSG00000135632	SMYD5	protein_coding	SMYD family member 5 [Source:HGNC Symbol;Acc:HGNC:16258]	0.901749	3.35993	85.2665	2.60746e-20	3.34038e-19	Unchanged
6998	ENSG00000134987	WDR36	protein_coding	WD repeat domain 36 [Source:HGNC Symbol;Acc:HGNC:30696]	0.681186	5.10854	85.1349	2.78687e-20	3.56688e-19	Unchanged
14019	ENSG00000176124	DLEU1	lncRNA	deleted in lymphocytic leukemia 1 [Source:HGNC Symbol;Acc:HGNC:13747]	1.04614	2.71147	85.0754	2.87208e-20	3.67251e-19	Unchanged
2369	ENSG00000100650	SRSF5	protein_coding	serine and arginine rich splicing factor 5 [Source:HGNC Symbol;Acc:HGNC:10787]	-0.679936	8.05322	85.0534	2.90416e-20	3.71005e-19	Unchanged
5708	ENSG00000125743	SNRPD2	protein_coding	small nuclear ribonucleoprotein D2 polypeptide [Source:HGNC Symbol;Acc:HGNC:11159]	0.787567	5.88459	85.0075	2.97229e-20	3.79355e-19	Unchanged
12377	ENSG00000168496	FEN1	protein_coding	flap structure-specific endonuclease 1 [Source:HGNC Symbol;Acc:HGNC:3650]	1.03704	3.93383	84.7973	3.30569e-20	4.21514e-19	Unchanged
1644	ENSG00000084754	HADHA	protein_coding	hydroxyacyl-CoA dehydrogenase trifunctional multienzyme complex subunit alpha [Source:HGNC Symbol;Acc:HGNC:4801]	-0.714466	8.10065	84.6932	3.48445e-20	4.43894e-19	Unchanged
5317	ENSG00000122861	PLAU	protein_coding	plasminogen activator, urokinase [Source:HGNC Symbol;Acc:HGNC:9052]	1.99605	4.30564	84.6409	3.5778e-20	4.55363e-19	Unchanged
36251	ENSG00000242086	SDHAP2	lncRNA	MUC20 overlapping transcript [Source:HGNC Symbol;Acc:HGNC:53807]	-0.834443	4.8674	84.6063	3.64103e-20	4.62979e-19	Unchanged
37521	ENSG00000247077	PGAM5	protein_coding	PGAM family member 5, mitochondrial serine/threonine protein phosphatase [Source:HGNC Symbol;Acc:HGNC:28763]	0.8746	4.24407	84.6007	3.65134e-20	4.63859e-19	Unchanged
11001	ENSG00000163428	LRRC58	protein_coding	leucine rich repeat containing 58 [Source:HGNC Symbol;Acc:HGNC:26968]	0.671882	5.51505	84.5869	3.67687e-20	4.66669e-19	Unchanged
17680	ENSG00000198146	ZNF770	protein_coding	zinc finger protein 770 [Source:HGNC Symbol;Acc:HGNC:26061]	0.744315	4.13905	84.5763	3.69666e-20	4.68747e-19	Unchanged
24088	ENSG00000221817	PPP3CB-AS1	lncRNA	PPP3CB antisense RNA 1 (head to head) [Source:HGNC Symbol;Acc:HGNC:50750]	-0.894229	2.7772	84.5405	3.76425e-20	4.76874e-19	Unchanged
471	ENSG00000028116	VRK2	protein_coding	VRK serine/threonine kinase 2 [Source:HGNC Symbol;Acc:HGNC:12719]	0.738893	4.34722	84.4884	3.86472e-20	4.8915e-19	Unchanged
49645	ENSG00000267934	0	lncRNA	novel transcript, antisense to ZNF91	-1.64215	2.24622	84.4849	3.87164e-20	4.89573e-19	Unchanged
41616	ENSG00000253958	CLDN23	protein_coding	claudin 23 [Source:HGNC Symbol;Acc:HGNC:17591]	-2.49931	4.57102	84.3912	4.05959e-20	5.12437e-19	Unchanged
716	ENSG00000053524	MCF2L2	protein_coding	MCF.2 cell line derived transforming sequence-like 2 [Source:HGNC Symbol;Acc:HGNC:30319]	-1.2394	0.715084	84.391	4.05995e-20	5.12437e-19	Unchanged
17890	ENSG00000198786	ND5	protein_coding	mitochondrially encoded NADH:ubiquinone oxidoreductase core subunit 5 [Source:HGNC Symbol;Acc:HGNC:7461]	-1.14452	13.9926	84.3632	4.11731e-20	5.19199e-19	Unchanged
19701	ENSG00000203865	ATP1A1-AS1	lncRNA	ATP1A1 antisense RNA 1 [Source:HGNC Symbol;Acc:HGNC:28262]	-1.20625	4.02818	84.2813	4.29162e-20	5.40681e-19	Unchanged
1147	ENSG00000071073	MGAT4A	protein_coding	alpha-1,3-mannosyl-glycoprotein 4-beta-N-acetylglucosaminyltransferase A [Source:HGNC Symbol;Acc:HGNC:7047]	-1.00198	6.2782	84.1068	4.68748e-20	5.90011e-19	Unchanged
13260	ENSG00000172239	PAIP1	protein_coding	poly(A) binding protein interacting protein 1 [Source:HGNC Symbol;Acc:HGNC:16945]	0.533172	5.01156	84.0696	4.77669e-20	6.00686e-19	Unchanged
7212	ENSG00000136052	SLC41A2	protein_coding	solute carrier family 41 member 2 [Source:HGNC Symbol;Acc:HGNC:31045]	-1.50767	5.38717	84.0558	4.80995e-20	6.04314e-19	Unchanged
8826	ENSG00000146263	MMS22L	protein_coding	MMS22 like, DNA repair protein [Source:HGNC Symbol;Acc:HGNC:21475]	0.89757	3.76216	84.0497	4.82487e-20	6.05632e-19	Unchanged
671	ENSG00000049759	NEDD4L	protein_coding	NEDD4 like E3 ubiquitin protein ligase [Source:HGNC Symbol;Acc:HGNC:7728]	-1.08586	6.82052	84.0306	4.87184e-20	6.10967e-19	Unchanged
22235	ENSG00000213186	TRIM59	protein_coding	tripartite motif containing 59 [Source:HGNC Symbol;Acc:HGNC:30834]	1.08163	2.51248	84.0005	4.94643e-20	6.19754e-19	Unchanged
3500	ENSG00000108187	PBLD	protein_coding	phenazine biosynthesis like protein domain containing [Source:HGNC Symbol;Acc:HGNC:23301]	-1.91983	5.91346	83.9809	4.99575e-20	6.2536e-19	Unchanged
5921	ENSG00000127418	FGFRL1	protein_coding	fibroblast growth factor receptor like 1 [Source:HGNC Symbol;Acc:HGNC:3693]	1.49168	4.77665	83.9769	5.00595e-20	6.26064e-19	Unchanged
17281	ENSG00000196935	SRGAP1	protein_coding	SLIT-ROBO Rho GTPase activating protein 1 [Source:HGNC Symbol;Acc:HGNC:17382]	-0.725356	4.46221	83.8926	5.22404e-20	6.52742e-19	Unchanged
17858	ENSG00000198721	ECI2	protein_coding	enoyl-CoA delta isomerase 2 [Source:HGNC Symbol;Acc:HGNC:14601]	-0.973105	4.96421	83.7591	5.58901e-20	6.97708e-19	Unchanged
13528	ENSG00000173465	ZNRD2	protein_coding	zinc ribbon domain containing 2 [Source:HGNC Symbol;Acc:HGNC:11328]	0.729093	2.93474	83.7459	5.6265e-20	7.01748e-19	Unchanged
11281	ENSG00000164182	NDUFAF2	protein_coding	NADH:ubiquinone oxidoreductase complex assembly factor 2 [Source:HGNC Symbol;Acc:HGNC:28086]	0.676773	4.98747	83.6628	5.86788e-20	7.31188e-19	Unchanged
9877	ENSG00000155506	LARP1	protein_coding	La ribonucleoprotein 1, translational regulator [Source:HGNC Symbol;Acc:HGNC:29531]	0.617815	7.24686	83.5476	6.22001e-20	7.7436e-19	Unchanged
2656	ENSG00000102265	TIMP1	protein_coding	TIMP metallopeptidase inhibitor 1 [Source:HGNC Symbol;Acc:HGNC:11820]	1.59028	6.25622	83.5326	6.26735e-20	7.79544e-19	Unchanged
418	ENSG00000022267	FHL1	protein_coding	four and a half LIM domains 1 [Source:HGNC Symbol;Acc:HGNC:3702]	-2.02066	5.20734	83.5085	6.34426e-20	7.88394e-19	Unchanged
2358	ENSG00000100604	CHGA	protein_coding	chromogranin A [Source:HGNC Symbol;Acc:HGNC:1929]	-4.82336	6.88302	83.3841	6.75636e-20	8.38844e-19	Unchanged
763	ENSG00000056277	ZNF280C	protein_coding	zinc finger protein 280C [Source:HGNC Symbol;Acc:HGNC:25955]	0.942927	2.25013	83.3603	6.838e-20	8.48209e-19	Unchanged
3417	ENSG00000107371	EXOSC3	protein_coding	exosome component 3 [Source:HGNC Symbol;Acc:HGNC:17944]	0.684659	3.9216	83.3207	6.97661e-20	8.64619e-19	Unchanged
10557	ENSG00000160949	TONSL	protein_coding	tonsoku like, DNA repair protein [Source:HGNC Symbol;Acc:HGNC:7801]	0.937969	3.3806	83.2361	7.2817e-20	9.01613e-19	Unchanged
7747	ENSG00000138796	HADH	protein_coding	hydroxyacyl-CoA dehydrogenase [Source:HGNC Symbol;Acc:HGNC:4799]	-0.90809	6.34609	83.1251	7.70209e-20	9.52803e-19	Unchanged
10582	ENSG00000161091	MFSD12	protein_coding	major facilitator superfamily domain containing 12 [Source:HGNC Symbol;Acc:HGNC:28299]	0.831873	3.91714	83.0782	7.88722e-20	9.74824e-19	Unchanged
1142	ENSG00000070950	RAD18	protein_coding	RAD18 E3 ubiquitin protein ligase [Source:HGNC Symbol;Acc:HGNC:18278]	0.876916	4.38634	83.0722	7.91097e-20	9.76876e-19	Unchanged
5736	ENSG00000125835	SNRPB	protein_coding	small nuclear ribonucleoprotein polypeptides B and B1 [Source:HGNC Symbol;Acc:HGNC:11153]	0.774256	5.11291	82.9542	8.39786e-20	1.03606e-18	Unchanged
15099	ENSG00000181751	MACIR	protein_coding	macrophage immunometabolism regulator [Source:HGNC Symbol;Acc:HGNC:25052]	-1.28185	4.90354	82.9466	8.43003e-20	1.0391e-18	Unchanged
10011	ENSG00000156650	KAT6B	protein_coding	lysine acetyltransferase 6B [Source:HGNC Symbol;Acc:HGNC:17582]	-0.564285	5.42383	82.9402	8.45742e-20	1.04153e-18	Unchanged
391	ENSG00000019144	PHLDB1	protein_coding	pleckstrin homology like domain family B member 1 [Source:HGNC Symbol;Acc:HGNC:23697]	-0.878416	5.83256	82.8938	8.65804e-20	1.06528e-18	Unchanged
5912	ENSG00000127334	DYRK2	protein_coding	dual specificity tyrosine phosphorylation regulated kinase 2 [Source:HGNC Symbol;Acc:HGNC:3093]	-0.876693	6.63335	82.8722	8.75317e-20	1.07602e-18	Unchanged
8664	ENSG00000145147	SLIT2	protein_coding	slit guidance ligand 2 [Source:HGNC Symbol;Acc:HGNC:11086]	-2.36024	3.3904	82.7954	9.10007e-20	1.11766e-18	Unchanged
17021	ENSG00000196155	PLEKHG4	protein_coding	pleckstrin homology and RhoGEF domain containing G4 [Source:HGNC Symbol;Acc:HGNC:24501]	1.2714	2.75059	82.7134	9.48538e-20	1.16394e-18	Unchanged
15209	ENSG00000182240	BACE2	protein_coding	beta-secretase 2 [Source:HGNC Symbol;Acc:HGNC:934]	1.17124	6.05027	82.6992	9.55376e-20	1.17128e-18	Unchanged
3219	ENSG00000105894	PTN	protein_coding	pleiotrophin [Source:HGNC Symbol;Acc:HGNC:9630]	-2.07049	3.53445	82.6122	9.98406e-20	1.22294e-18	Unchanged
3285	ENSG00000106299	WASL	protein_coding	WASP like actin nucleation promoting factor [Source:HGNC Symbol;Acc:HGNC:12735]	-0.763638	7.10608	82.5815	1.01402e-19	1.24096e-18	Unchanged
11168	ENSG00000163900	TMEM41A	protein_coding	transmembrane protein 41A [Source:HGNC Symbol;Acc:HGNC:30544]	0.927652	4.22982	82.5595	1.02534e-19	1.25369e-18	Unchanged
15866	ENSG00000184967	NOC4L	protein_coding	nucleolar complex associated 4 homolog [Source:HGNC Symbol;Acc:HGNC:28461]	0.656783	2.68844	82.4859	1.06424e-19	1.30008e-18	Unchanged
5393	ENSG00000123485	HJURP	protein_coding	Holliday junction recognition protein [Source:HGNC Symbol;Acc:HGNC:25444]	1.44215	4.20334	82.4311	1.09417e-19	1.33546e-18	Unchanged
14951	ENSG00000180875	GREM2	protein_coding	gremlin 2, DAN family BMP antagonist [Source:HGNC Symbol;Acc:HGNC:17655]	-3.88844	3.91561	82.3777	1.12416e-19	1.37084e-18	Unchanged
5966	ENSG00000127914	AKAP9	protein_coding	A-kinase anchoring protein 9 [Source:HGNC Symbol;Acc:HGNC:379]	-0.904643	8.02027	82.3497	1.14017e-19	1.38911e-18	Unchanged
10143	ENSG00000157827	FMNL2	protein_coding	formin like 2 [Source:HGNC Symbol;Acc:HGNC:18267]	0.798781	5.38296	82.296	1.17158e-19	1.42612e-18	Unchanged
1509	ENSG00000080815	PSEN1	protein_coding	presenilin 1 [Source:HGNC Symbol;Acc:HGNC:9508]	-0.68364	7.17017	82.2906	1.1748e-19	1.42876e-18	Unchanged
2386	ENSG00000100784	RPS6KA5	protein_coding	ribosomal protein S6 kinase A5 [Source:HGNC Symbol;Acc:HGNC:10434]	-0.829687	4.42299	82.2801	1.18107e-19	1.43511e-18	Unchanged
112	ENSG00000005882	PDK2	protein_coding	pyruvate dehydrogenase kinase 2 [Source:HGNC Symbol;Acc:HGNC:8810]	-0.818101	3.79122	82.1504	1.26115e-19	1.53107e-18	Unchanged
32420	ENSG00000234771	0	lncRNA	SLC25A25 antisense RNA 1 [Source:HGNC Symbol;Acc:HGNC:27844]	-1.01246	5.22916	82.1026	1.29205e-19	1.56718e-18	Unchanged
10580	ENSG00000161057	PSMC2	protein_coding	proteasome 26S subunit, ATPase 2 [Source:HGNC Symbol;Acc:HGNC:9548]	0.574347	6.44686	82.0505	1.32655e-19	1.6076e-18	Unchanged
8502	ENSG00000143977	SNRPG	protein_coding	small nuclear ribonucleoprotein polypeptide G [Source:HGNC Symbol;Acc:HGNC:11163]	0.835509	4.35595	82.0043	1.35794e-19	1.64419e-18	Unchanged
12094	ENSG00000167434	CA4	protein_coding	carbonic anhydrase 4 [Source:HGNC Symbol;Acc:HGNC:1375]	-4.77604	6.82712	81.973	1.37959e-19	1.66892e-18	Unchanged
25273	ENSG00000224281	SLC25A5-AS1	lncRNA	SLC25A5 antisense RNA 1 [Source:HGNC Symbol;Acc:HGNC:43438]	-1.11045	0.610642	81.9283	1.41115e-19	1.70559e-18	Unchanged
8709	ENSG00000145476	CYP4V2	protein_coding	cytochrome P450 family 4 subfamily V member 2 [Source:HGNC Symbol;Acc:HGNC:23198]	-0.879338	5.07909	81.8958	1.43454e-19	1.73233e-18	Unchanged
5108	ENSG00000120875	DUSP4	protein_coding	dual specificity phosphatase 4 [Source:HGNC Symbol;Acc:HGNC:3070]	2.43321	4.24598	81.8369	1.47793e-19	1.78316e-18	Unchanged
2554	ENSG00000101558	VAPA	protein_coding	VAMP associated protein A [Source:HGNC Symbol;Acc:HGNC:12648]	-0.632503	6.70004	81.7854	1.51694e-19	1.82862e-18	Unchanged
11621	ENSG00000165526	RPUSD4	protein_coding	RNA pseudouridine synthase D4 [Source:HGNC Symbol;Acc:HGNC:25898]	0.726084	4.2359	81.751	1.54355e-19	1.85905e-18	Unchanged
8990	ENSG00000147536	GINS4	protein_coding	GINS complex subunit 4 [Source:HGNC Symbol;Acc:HGNC:28226]	1.14965	2.23389	81.7272	1.56231e-19	1.88e-18	Unchanged
5298	ENSG00000122694	GLIPR2	protein_coding	GLI pathogenesis related 2 [Source:HGNC Symbol;Acc:HGNC:18007]	-1.3047	3.74251	81.7	1.58394e-19	1.90434e-18	Unchanged
13301	ENSG00000172375	C2CD2L	protein_coding	C2CD2 like [Source:HGNC Symbol;Acc:HGNC:29000]	-0.823025	4.09535	81.6863	1.59495e-19	1.91589e-18	Unchanged
1633	ENSG00000084623	EIF3I	protein_coding	eukaryotic translation initiation factor 3 subunit I [Source:HGNC Symbol;Acc:HGNC:3272]	0.608116	6.41239	81.6785	1.6013e-19	1.92184e-18	Unchanged
6986	ENSG00000134901	POGLUT2	protein_coding	protein O-glucosyltransferase 2 [Source:HGNC Symbol;Acc:HGNC:19350]	1.25691	2.36342	81.6021	1.66435e-19	1.99576e-18	Unchanged
5141	ENSG00000121152	NCAPH	protein_coding	non-SMC condensin I complex subunit H [Source:HGNC Symbol;Acc:HGNC:1112]	1.33721	4.55114	81.5503	1.7086e-19	2.04702e-18	Unchanged
437	ENSG00000023734	STRAP	protein_coding	serine/threonine kinase receptor associated protein [Source:HGNC Symbol;Acc:HGNC:30796]	0.690004	6.5074	81.5466	1.71176e-19	2.04901e-18	Unchanged
17611	ENSG00000197961	ZNF121	protein_coding	zinc finger protein 121 [Source:HGNC Symbol;Acc:HGNC:12904]	0.816823	5.43271	81.4566	1.79155e-19	2.14265e-18	Unchanged
158	ENSG00000006740	ARHGAP44	protein_coding	Rho GTPase activating protein 44 [Source:HGNC Symbol;Acc:HGNC:29096]	-2.0749	4.82285	81.43	1.81578e-19	2.16973e-18	Unchanged
12079	ENSG00000167371	PRRT2	protein_coding	proline rich transmembrane protein 2 [Source:HGNC Symbol;Acc:HGNC:30500]	-1.66853	2.31905	81.4163	1.82844e-19	2.18296e-18	Unchanged
22822	ENSG00000214413	BBIP1	protein_coding	BBSome interacting protein 1 [Source:HGNC Symbol;Acc:HGNC:28093]	-0.752107	3.64247	81.3265	1.9134e-19	2.2824e-18	Unchanged
4296	ENSG00000114491	UMPS	protein_coding	uridine monophosphate synthetase [Source:HGNC Symbol;Acc:HGNC:12563]	0.632105	4.61324	81.3194	1.92035e-19	2.2887e-18	Unchanged
7292	ENSG00000136492	BRIP1	protein_coding	BRCA1 interacting protein C-terminal helicase 1 [Source:HGNC Symbol;Acc:HGNC:20473]	1.03207	3.49477	81.2499	1.98907e-19	2.36853e-18	Unchanged
15216	ENSG00000182263	FIGN	protein_coding	fidgetin, microtubule severing factor [Source:HGNC Symbol;Acc:HGNC:13285]	-1.94453	1.40284	81.2001	2.03984e-19	2.42688e-18	Unchanged
8293	ENSG00000142875	PRKACB	protein_coding	protein kinase cAMP-activated catalytic subunit beta [Source:HGNC Symbol;Acc:HGNC:9381]	-1.22383	6.63935	81.1251	2.11871e-19	2.51806e-18	Unchanged
3627	ENSG00000109063	MYH3	protein_coding	myosin heavy chain 3 [Source:HGNC Symbol;Acc:HGNC:7573]	-1.30094	2.20254	81.1238	2.12016e-19	2.51806e-18	Unchanged
2676	ENSG00000102409	BEX4	protein_coding	brain expressed X-linked 4 [Source:HGNC Symbol;Acc:HGNC:25475]	-1.38161	3.66119	81.0475	2.20353e-19	2.61473e-18	Unchanged
1785	ENSG00000088727	KIF9	protein_coding	kinesin family member 9 [Source:HGNC Symbol;Acc:HGNC:16666]	0.941211	2.6638	81.0459	2.20538e-19	2.61473e-18	Unchanged
1690	ENSG00000086189	DIMT1	protein_coding	DIMT1 rRNA methyltransferase and ribosome maturation factor [Source:HGNC Symbol;Acc:HGNC:30217]	0.80846	2.99346	81.0176	2.23716e-19	2.65012e-18	Unchanged
4292	ENSG00000114455	HHLA2	protein_coding	HERV-H LTR-associating 2 [Source:HGNC Symbol;Acc:HGNC:4905]	-2.75346	7.09579	80.9637	2.299e-19	2.72101e-18	Unchanged
11760	ENSG00000166123	GPT2	protein_coding	glutamic--pyruvic transaminase 2 [Source:HGNC Symbol;Acc:HGNC:18062]	1.23613	4.93238	80.8744	2.40528e-19	2.84434e-18	Unchanged
8773	ENSG00000145912	NHP2	protein_coding	NHP2 ribonucleoprotein [Source:HGNC Symbol;Acc:HGNC:14377]	0.816763	3.8712	80.8192	2.47348e-19	2.92247e-18	Unchanged
12024	ENSG00000167107	ACSF2	protein_coding	acyl-CoA synthetase family member 2 [Source:HGNC Symbol;Acc:HGNC:26101]	-1.58903	5.23492	80.7753	2.52894e-19	2.98542e-18	Unchanged
17914	ENSG00000198826	ARHGAP11A	protein_coding	Rho GTPase activating protein 11A [Source:HGNC Symbol;Acc:HGNC:15783]	1.02971	3.94848	80.7587	2.55037e-19	3.00811e-18	Unchanged
1143	ENSG00000070961	ATP2B1	protein_coding	ATPase plasma membrane Ca2+ transporting 1 [Source:HGNC Symbol;Acc:HGNC:814]	-0.866072	6.94281	80.6758	2.65956e-19	3.1342e-18	Unchanged
13300	ENSG00000172367	PDZD3	protein_coding	PDZ domain containing 3 [Source:HGNC Symbol;Acc:HGNC:19891]	-2.92766	4.41024	80.6131	2.7453e-19	3.23246e-18	Unchanged
2523	ENSG00000101412	E2F1	protein_coding	E2F transcription factor 1 [Source:HGNC Symbol;Acc:HGNC:3113]	1.35146	2.26652	80.5287	2.8652e-19	3.37074e-18	Unchanged
1783	ENSG00000088682	COQ9	protein_coding	coenzyme Q9 [Source:HGNC Symbol;Acc:HGNC:25302]	-0.557223	5.94759	80.4929	2.91746e-19	3.42927e-18	Unchanged
1194	ENSG00000072415	PALS1	protein_coding	membrane palmitoylated protein 5 [Source:HGNC Symbol;Acc:HGNC:18669]	-0.652923	5.63873	80.4632	2.96176e-19	3.47835e-18	Unchanged
6791	ENSG00000133731	IMPA1	protein_coding	inositol monophosphatase 1 [Source:HGNC Symbol;Acc:HGNC:6050]	-0.890558	5.31266	80.4609	2.96521e-19	3.47941e-18	Unchanged
9133	ENSG00000148735	PLEKHS1	protein_coding	pleckstrin homology domain containing S1 [Source:HGNC Symbol;Acc:HGNC:26285]	1.8384	4.80152	80.4564	2.97192e-19	3.48431e-18	Unchanged
8553	ENSG00000144354	CDCA7	protein_coding	cell division cycle associated 7 [Source:HGNC Symbol;Acc:HGNC:14628]	1.47716	6.32026	80.4318	3.00918e-19	3.52497e-18	Unchanged
1996	ENSG00000093009	CDC45	protein_coding	cell division cycle 45 [Source:HGNC Symbol;Acc:HGNC:1739]	1.42199	3.87207	80.3368	3.15733e-19	3.69534e-18	Unchanged
47186	ENSG00000263001	GTF2I	protein_coding	general transcription factor IIi [Source:HGNC Symbol;Acc:HGNC:4659]	0.75905	4.86262	80.3277	3.17184e-19	3.70916e-18	Unchanged
35125	ENSG00000239305	RNF103	protein_coding	ring finger protein 103 [Source:HGNC Symbol;Acc:HGNC:12859]	-0.787517	6.0661	80.3114	3.19816e-19	3.73294e-18	Unchanged
8729	ENSG00000145687	SSBP2	protein_coding	single stranded DNA binding protein 2 [Source:HGNC Symbol;Acc:HGNC:15831]	-1.62516	3.15562	80.3113	3.19834e-19	3.73294e-18	Unchanged
13123	ENSG00000171659	GPR34	protein_coding	G protein-coupled receptor 34 [Source:HGNC Symbol;Acc:HGNC:4490]	-1.25458	3.58216	80.3101	3.20036e-19	3.73294e-18	Unchanged
7659	ENSG00000138382	METTL5	protein_coding	methyltransferase like 5 [Source:HGNC Symbol;Acc:HGNC:25006]	0.662367	5.08555	80.2762	3.25562e-19	3.79416e-18	Unchanged
5228	ENSG00000122034	GTF3A	protein_coding	general transcription factor IIIA [Source:HGNC Symbol;Acc:HGNC:4662]	1.26658	6.39513	80.2676	3.26984e-19	3.80748e-18	Unchanged
7177	ENSG00000135916	ITM2C	protein_coding	integral membrane protein 2C [Source:HGNC Symbol;Acc:HGNC:6175]	-1.96022	8.60899	80.25	3.29912e-19	3.83831e-18	Unchanged
6136	ENSG00000129317	PUS7L	protein_coding	pseudouridine synthase 7 like [Source:HGNC Symbol;Acc:HGNC:25276]	0.604765	5.3811	80.2459	3.30603e-19	3.84309e-18	Unchanged
12893	ENSG00000170703	TTLL6	protein_coding	tubulin tyrosine ligase like 6 [Source:HGNC Symbol;Acc:HGNC:26664]	-2.46296	2.77046	80.2347	3.3248e-19	3.86163e-18	Unchanged
1336	ENSG00000076043	REXO2	protein_coding	RNA exonuclease 2 [Source:HGNC Symbol;Acc:HGNC:17851]	0.834363	5.73065	80.2192	3.35091e-19	3.88865e-18	Unchanged
4606	ENSG00000116704	SLC35D1	protein_coding	solute carrier family 35 member D1 [Source:HGNC Symbol;Acc:HGNC:20800]	-1.13077	6.25375	80.1659	3.44257e-19	3.99163e-18	Unchanged
1047	ENSG00000068438	FTSJ1	protein_coding	FtsJ RNA 2'-O-methyltransferase 1 [Source:HGNC Symbol;Acc:HGNC:13254]	0.806525	4.30755	80.1629	3.44776e-19	3.99427e-18	Unchanged
14931	ENSG00000180776	ZDHHC20	protein_coding	zinc finger DHHC-type palmitoyltransferase 20 [Source:HGNC Symbol;Acc:HGNC:20749]	0.649374	6.50919	80.1165	3.52971e-19	4.08574e-18	Unchanged
8099	ENSG00000141385	AFG3L2	protein_coding	AFG3 like matrix AAA peptidase subunit 2 [Source:HGNC Symbol;Acc:HGNC:315]	-0.808098	6.3309	80.089	3.57912e-19	4.13944e-18	Unchanged
1901	ENSG00000090861	AARS1	protein_coding	alanyl-tRNA synthetase 1 [Source:HGNC Symbol;Acc:HGNC:20]	0.74334	6.08609	80.0627	3.62718e-19	4.19147e-18	Unchanged
3970	ENSG00000111845	PAK1IP1	protein_coding	PAK1 interacting protein 1 [Source:HGNC Symbol;Acc:HGNC:20882]	0.867609	5.01155	80.0343	3.67974e-19	4.24862e-18	Unchanged
4645	ENSG00000116922	C1orf109	protein_coding	chromosome 1 open reading frame 109 [Source:HGNC Symbol;Acc:HGNC:26039]	0.744369	3.29356	80.0187	3.70883e-19	4.27861e-18	Unchanged
2725	ENSG00000102900	NUP93	protein_coding	nucleoporin 93 [Source:HGNC Symbol;Acc:HGNC:28958]	0.768682	4.50751	79.9869	3.769e-19	4.34435e-18	Unchanged
9148	ENSG00000148843	PDCD11	protein_coding	programmed cell death 11 [Source:HGNC Symbol;Acc:HGNC:13408]	0.772707	5.70675	79.9753	3.79119e-19	4.36625e-18	Unchanged
149	ENSG00000006625	GGCT	protein_coding	gamma-glutamylcyclotransferase [Source:HGNC Symbol;Acc:HGNC:21705]	0.953934	5.46401	79.9352	3.8689e-19	4.45201e-18	Unchanged
14902	ENSG00000180616	SSTR2	protein_coding	somatostatin receptor 2 [Source:HGNC Symbol;Acc:HGNC:11331]	-2.07824	1.88278	79.8352	4.06973e-19	4.67917e-18	Unchanged
11126	ENSG00000163781	TOPBP1	protein_coding	DNA topoisomerase II binding protein 1 [Source:HGNC Symbol;Acc:HGNC:17008]	0.635942	5.90633	79.7561	4.23598e-19	4.86622e-18	Unchanged
10111	ENSG00000157514	TSC22D3	protein_coding	TSC22 domain family member 3 [Source:HGNC Symbol;Acc:HGNC:3051]	-1.25784	6.35323	79.7337	4.28423e-19	4.91752e-18	Unchanged
16466	ENSG00000187391	MAGI2	protein_coding	membrane associated guanylate kinase, WW and PDZ domain containing 2 [Source:HGNC Symbol;Acc:HGNC:18957]	-1.45625	2.53547	79.73	4.29227e-19	4.92243e-18	Unchanged
9896	ENSG00000155744	FAM126B	protein_coding	family with sequence similarity 126 member B [Source:HGNC Symbol;Acc:HGNC:28593]	-0.596909	5.06243	79.7284	4.2957e-19	4.92243e-18	Unchanged
3485	ENSG00000108010	GLRX3	protein_coding	glutaredoxin 3 [Source:HGNC Symbol;Acc:HGNC:15987]	0.680586	4.57923	79.6717	4.42085e-19	5.0616e-18	Unchanged
3886	ENSG00000111331	OAS3	protein_coding	2'-5'-oligoadenylate synthetase 3 [Source:HGNC Symbol;Acc:HGNC:8088]	1.05718	5.68083	79.5758	4.64085e-19	5.30904e-18	Unchanged
8905	ENSG00000146938	NLGN4X	protein_coding	neuroligin 4 X-linked [Source:HGNC Symbol;Acc:HGNC:14287]	-1.70109	1.63444	79.5566	4.68614e-19	5.35638e-18	Unchanged
10477	ENSG00000160325	CACFD1	protein_coding	calcium channel flower domain containing 1 [Source:HGNC Symbol;Acc:HGNC:1365]	-1.12207	2.60343	79.4736	4.88722e-19	5.58155e-18	Unchanged
9470	ENSG00000151881	TMEM267	protein_coding	transmembrane protein 267 [Source:HGNC Symbol;Acc:HGNC:26139]	0.619778	3.24008	79.4585	4.92456e-19	5.6195e-18	Unchanged
34383	ENSG00000237649	KIFC1	protein_coding	kinesin family member C1 [Source:HGNC Symbol;Acc:HGNC:6389]	1.18197	4.18197	79.4508	4.94372e-19	5.63328e-18	Unchanged
1708	ENSG00000086712	TXLNG	protein_coding	taxilin gamma [Source:HGNC Symbol;Acc:HGNC:18578]	0.92082	5.25144	79.4504	4.94487e-19	5.63328e-18	Unchanged
5438	ENSG00000123989	CHPF	protein_coding	chondroitin polymerizing factor [Source:HGNC Symbol;Acc:HGNC:24291]	1.11304	4.41524	79.4256	5.00723e-19	5.69958e-18	Unchanged
37847	ENSG00000248508	SRP14-DT	lncRNA	SRP14 antisense RNA1 (head to head) [Source:HGNC Symbol;Acc:HGNC:48619]	-1.00462	1.50703	79.3416	5.22467e-19	5.94214e-18	Unchanged
4875	ENSG00000119138	KLF9	protein_coding	Kruppel like factor 9 [Source:HGNC Symbol;Acc:HGNC:1123]	-1.26541	6.27785	79.3219	5.27717e-19	5.99686e-18	Unchanged
3261	ENSG00000106086	PLEKHA8	protein_coding	pleckstrin homology domain containing A8 [Source:HGNC Symbol;Acc:HGNC:30037]	0.816537	4.0071	79.2725	5.41066e-19	6.14327e-18	Unchanged
8164	ENSG00000141698	NT5C3B	protein_coding	5'-nucleotidase, cytosolic IIIB [Source:HGNC Symbol;Acc:HGNC:28300]	0.976615	4.35969	79.271	5.41499e-19	6.14327e-18	Unchanged
4912	ENSG00000119514	GALNT12	protein_coding	polypeptide N-acetylgalactosaminyltransferase 12 [Source:HGNC Symbol;Acc:HGNC:19877]	-1.43642	5.91362	79.1589	5.73107e-19	6.49648e-18	Unchanged
5942	ENSG00000127564	PKMYT1	protein_coding	protein kinase, membrane associated tyrosine/threonine 1 [Source:HGNC Symbol;Acc:HGNC:29650]	1.48762	1.28928	79.1523	5.75024e-19	6.51281e-18	Unchanged
5918	ENSG00000127399	LRRC61	protein_coding	leucine rich repeat containing 61 [Source:HGNC Symbol;Acc:HGNC:21704]	0.917852	1.38852	79.0509	6.05315e-19	6.85022e-18	Unchanged
12784	ENSG00000170265	ZNF282	protein_coding	zinc finger protein 282 [Source:HGNC Symbol;Acc:HGNC:13076]	0.48671	3.91139	78.9852	6.25769e-19	7.07585e-18	Unchanged
48804	ENSG00000266680	0	lncRNA	novel transcript, antisense to PTP4A1	-1.67792	1.30577	78.9594	6.33997e-19	7.16296e-18	Unchanged
1513	ENSG00000080824	HSP90AA1	protein_coding	heat shock protein 90 alpha family class A member 1 [Source:HGNC Symbol;Acc:HGNC:5253]	0.820693	10.5713	78.9224	6.45977e-19	7.29229e-18	Unchanged
13927	ENSG00000175602	CCDC85B	protein_coding	coiled-coil domain containing 85B [Source:HGNC Symbol;Acc:HGNC:24926]	1.08712	2.19456	78.8999	6.53381e-19	7.36979e-18	Unchanged
13227	ENSG00000172086	KRCC1	protein_coding	lysine rich coiled-coil 1 [Source:HGNC Symbol;Acc:HGNC:28039]	-0.875704	6.39111	78.8898	6.56743e-19	7.40161e-18	Unchanged
3925	ENSG00000111665	CDCA3	protein_coding	cell division cycle associated 3 [Source:HGNC Symbol;Acc:HGNC:14624]	0.97763	2.87263	78.8531	6.69056e-19	7.53418e-18	Unchanged
10509	ENSG00000160613	PCSK7	protein_coding	proprotein convertase subtilisin/kexin type 7 [Source:HGNC Symbol;Acc:HGNC:8748]	-0.730204	5.69894	78.8513	6.69647e-19	7.53463e-18	Unchanged
9988	ENSG00000156469	MTERF3	protein_coding	mitochondrial transcription termination factor 3 [Source:HGNC Symbol;Acc:HGNC:24258]	0.726826	3.70681	78.68	7.3031e-19	8.21044e-18	Unchanged
751	ENSG00000055211	GINM1	protein_coding	glycoprotein integral membrane 1 [Source:HGNC Symbol;Acc:HGNC:21074]	-0.655414	5.22548	78.678	7.31065e-19	8.21217e-18	Unchanged
10065	ENSG00000157111	TMEM171	protein_coding	transmembrane protein 171 [Source:HGNC Symbol;Acc:HGNC:27031]	-2.04472	3.94098	78.6508	7.41197e-19	8.31916e-18	Unchanged
5063	ENSG00000120539	MASTL	protein_coding	microtubule associated serine/threonine kinase like [Source:HGNC Symbol;Acc:HGNC:19042]	0.697868	3.64508	78.5958	7.62106e-19	8.54683e-18	Unchanged
4701	ENSG00000117395	EBNA1BP2	protein_coding	EBNA1 binding protein 2 [Source:HGNC Symbol;Acc:HGNC:15531]	0.756323	6.66126	78.5791	7.68599e-19	8.61258e-18	Unchanged
2094	ENSG00000099330	OCEL1	protein_coding	occludin/ELL domain containing 1 [Source:HGNC Symbol;Acc:HGNC:26221]	-1.1004	2.91157	78.5626	7.75028e-19	8.67223e-18	Unchanged
13066	ENSG00000171453	POLR1C	protein_coding	RNA polymerase I and III subunit C [Source:HGNC Symbol;Acc:HGNC:20194]	0.753805	3.24623	78.5622	7.75189e-19	8.67223e-18	Unchanged
9473	ENSG00000151892	GFRA1	protein_coding	GDNF family receptor alpha 1 [Source:HGNC Symbol;Acc:HGNC:4243]	-2.92219	3.21859	78.5245	7.90135e-19	8.83221e-18	Unchanged
1006	ENSG00000067191	CACNB1	protein_coding	calcium voltage-gated channel auxiliary subunit beta 1 [Source:HGNC Symbol;Acc:HGNC:1401]	-0.999403	2.46768	78.5158	7.93628e-19	8.86401e-18	Unchanged
4167	ENSG00000113303	BTNL8	protein_coding	butyrophilin like 8 [Source:HGNC Symbol;Acc:HGNC:26131]	-3.1231	4.72085	78.4753	8.10045e-19	9.03999e-18	Unchanged
47514	ENSG00000263874	LINC00672	protein_coding	long intergenic non-protein coding RNA 672 [Source:HGNC Symbol;Acc:HGNC:44353]	-1.13381	1.16695	78.4649	8.14342e-19	9.08054e-18	Unchanged
54813	ENSG00000278540	ACACA	protein_coding	acetyl-CoA carboxylase alpha [Source:HGNC Symbol;Acc:HGNC:84]	0.813337	5.31462	78.4109	8.36895e-19	9.32443e-18	Unchanged
3935	ENSG00000111684	LPCAT3	protein_coding	lysophosphatidylcholine acyltransferase 3 [Source:HGNC Symbol;Acc:HGNC:30244]	-0.791969	3.84224	78.3926	8.44659e-19	9.40328e-18	Unchanged
17183	ENSG00000196591	HDAC2	protein_coding	histone deacetylase 2 [Source:HGNC Symbol;Acc:HGNC:4853]	0.80791	7.0848	78.3346	8.69841e-19	9.67574e-18	Unchanged
12364	ENSG00000168447	SCNN1B	protein_coding	sodium channel epithelial 1 subunit beta [Source:HGNC Symbol;Acc:HGNC:10600]	-4.22724	5.01506	78.3191	8.76687e-19	9.73933e-18	Unchanged
7817	ENSG00000139350	NEDD1	protein_coding	NEDD1 gamma-tubulin ring complex targeting factor [Source:HGNC Symbol;Acc:HGNC:7723]	0.60223	4.46962	78.3185	8.76981e-19	9.73933e-18	Unchanged
4858	ENSG00000118946	PCDH17	protein_coding	protocadherin 17 [Source:HGNC Symbol;Acc:HGNC:14267]	1.64269	2.39546	78.1756	9.42771e-19	1.04615e-17	Unchanged
5004	ENSG00000120063	GNA13	protein_coding	G protein subunit alpha 13 [Source:HGNC Symbol;Acc:HGNC:4381]	-0.633927	6.17476	78.1687	9.46043e-19	1.04893e-17	Unchanged
1300	ENSG00000075275	CELSR1	protein_coding	cadherin EGF LAG seven-pass G-type receptor 1 [Source:HGNC Symbol;Acc:HGNC:1850]	1.80427	3.52835	78.1109	9.74156e-19	1.07922e-17	Unchanged
1279	ENSG00000074800	ENO1	protein_coding	enolase 1 [Source:HGNC Symbol;Acc:HGNC:3350]	0.755382	9.0165	78.0905	9.84237e-19	1.08951e-17	Unchanged
7426	ENSG00000137166	FOXP4	protein_coding	forkhead box P4 [Source:HGNC Symbol;Acc:HGNC:20842]	0.786178	5.46286	78.0865	9.86273e-19	1.09088e-17	Unchanged
1487	ENSG00000080031	PTPRH	protein_coding	protein tyrosine phosphatase receptor type H [Source:HGNC Symbol;Acc:HGNC:9672]	-1.86819	5.23889	78.0208	1.0196e-18	1.12683e-17	Unchanged
8845	ENSG00000146410	MTFR2	protein_coding	mitochondrial fission regulator 2 [Source:HGNC Symbol;Acc:HGNC:21115]	1.30434	2.01344	77.9735	1.04431e-18	1.15321e-17	Unchanged
6567	ENSG00000132313	MRPL35	protein_coding	mitochondrial ribosomal protein L35 [Source:HGNC Symbol;Acc:HGNC:14489]	-0.609827	6.27324	77.926	1.06976e-18	1.18036e-17	Unchanged
54701	ENSG00000278311	GGNBP2	protein_coding	gametogenetin binding protein 2 [Source:HGNC Symbol;Acc:HGNC:19357]	-0.444939	7.06655	77.874	1.09829e-18	1.21087e-17	Unchanged
8861	ENSG00000146540	C7orf50	protein_coding	chromosome 7 open reading frame 50 [Source:HGNC Symbol;Acc:HGNC:22421]	0.830009	4.26357	77.8636	1.10406e-18	1.21625e-17	Unchanged
29024	ENSG00000229809	ZNF688	protein_coding	zinc finger protein 688 [Source:HGNC Symbol;Acc:HGNC:30489]	-0.660238	2.74116	77.8585	1.10695e-18	1.21845e-17	Unchanged
47824	ENSG00000264522	OTUD7B	protein_coding	OTU deubiquitinase 7B [Source:HGNC Symbol;Acc:HGNC:16683]	-0.534154	5.09641	77.8093	1.13482e-18	1.24812e-17	Unchanged
7446	ENSG00000137266	SLC22A23	protein_coding	solute carrier family 22 member 23 [Source:HGNC Symbol;Acc:HGNC:21106]	-1.09983	5.35148	77.8012	1.13951e-18	1.25227e-17	Unchanged
16478	ENSG00000187498	COL4A1	protein_coding	collagen type IV alpha 1 chain [Source:HGNC Symbol;Acc:HGNC:2202]	1.90326	7.31744	77.7893	1.14641e-18	1.25884e-17	Unchanged
3249	ENSG00000106028	SSBP1	protein_coding	single stranded DNA binding protein 1 [Source:HGNC Symbol;Acc:HGNC:11317]	0.657851	6.56044	77.7792	1.15225e-18	1.26424e-17	Unchanged
216	ENSG00000008300	CELSR3	protein_coding	cadherin EGF LAG seven-pass G-type receptor 3 [Source:HGNC Symbol;Acc:HGNC:3230]	1.55262	2.4502	77.7357	1.17791e-18	1.29136e-17	Unchanged
5740	ENSG00000125845	BMP2	protein_coding	bone morphogenetic protein 2 [Source:HGNC Symbol;Acc:HGNC:1069]	-1.37688	5.00826	77.693	1.20369e-18	1.31856e-17	Unchanged
11496	ENSG00000164976	MYORG	protein_coding	myogenesis regulating glycosidase (putative) [Source:HGNC Symbol;Acc:HGNC:19918]	-1.36812	5.82475	77.6835	1.20947e-18	1.32384e-17	Unchanged
3348	ENSG00000106638	TBL2	protein_coding	transducin beta like 2 [Source:HGNC Symbol;Acc:HGNC:11586]	0.61637	5.21889	77.6666	1.21989e-18	1.33417e-17	Unchanged
2668	ENSG00000102362	SYTL4	protein_coding	synaptotagmin like 4 [Source:HGNC Symbol;Acc:HGNC:15588]	-0.890591	4.10404	77.5981	1.26294e-18	1.38015e-17	Unchanged
6452	ENSG00000131437	KIF3A	protein_coding	kinesin family member 3A [Source:HGNC Symbol;Acc:HGNC:6319]	0.823852	3.83754	77.5864	1.27045e-18	1.38725e-17	Unchanged
1831	ENSG00000089199	CHGB	protein_coding	chromogranin B [Source:HGNC Symbol;Acc:HGNC:1930]	-3.26171	4.13251	77.5555	1.29044e-18	1.40796e-17	Unchanged
10001	ENSG00000156531	PHF6	protein_coding	PHD finger protein 6 [Source:HGNC Symbol;Acc:HGNC:18145]	0.669702	5.03263	77.497	1.32925e-18	1.44914e-17	Unchanged
12675	ENSG00000169756	LIMS1	protein_coding	LIM zinc finger domain containing 1 [Source:HGNC Symbol;Acc:HGNC:6616]	0.707776	5.42188	77.4792	1.34128e-18	1.46016e-17	Unchanged
9210	ENSG00000149451	ADAM33	protein_coding	ADAM metallopeptidase domain 33 [Source:HGNC Symbol;Acc:HGNC:15478]	-2.28556	3.1592	77.4789	1.34148e-18	1.46016e-17	Unchanged
7452	ENSG00000137275	RIPK1	protein_coding	receptor interacting serine/threonine kinase 1 [Source:HGNC Symbol;Acc:HGNC:10019]	-0.633381	5.75759	77.4685	1.34853e-18	1.46666e-17	Unchanged
9105	ENSG00000148483	TMEM236	protein_coding	transmembrane protein 236 [Source:HGNC Symbol;Acc:HGNC:23473]	-3.39287	5.48064	77.4596	1.35467e-18	1.47216e-17	Unchanged
2718	ENSG00000102882	MAPK3	protein_coding	mitogen-activated protein kinase 3 [Source:HGNC Symbol;Acc:HGNC:6877]	-0.9891	6.40985	77.443	1.36611e-18	1.48343e-17	Unchanged
12974	ENSG00000171055	FEZ2	protein_coding	fasciculation and elongation protein zeta 2 [Source:HGNC Symbol;Acc:HGNC:3660]	-0.579542	5.73978	77.4146	1.38587e-18	1.50369e-17	Unchanged
1830	ENSG00000089195	TRMT6	protein_coding	tRNA methyltransferase 6 [Source:HGNC Symbol;Acc:HGNC:20900]	0.911158	4.82841	77.3562	1.42743e-18	1.54755e-17	Unchanged
56	ENSG00000004487	KDM1A	protein_coding	lysine demethylase 1A [Source:HGNC Symbol;Acc:HGNC:29079]	0.670933	6.29185	77.35	1.43194e-18	1.55121e-17	Unchanged
10112	ENSG00000157538	VPS26C	protein_coding	VPS26 endosomal protein sorting factor C [Source:HGNC Symbol;Acc:HGNC:3044]	-0.504288	4.99521	77.324	1.45091e-18	1.57051e-17	Unchanged
17093	ENSG00000196365	LONP1	protein_coding	lon peptidase 1, mitochondrial [Source:HGNC Symbol;Acc:HGNC:9479]	0.560344	5.35198	77.2995	1.46902e-18	1.58887e-17	Unchanged
10535	ENSG00000160796	NBEAL2	protein_coding	neurobeachin like 2 [Source:HGNC Symbol;Acc:HGNC:31928]	0.796006	5.54145	77.2803	1.48337e-18	1.60312e-17	Unchanged
20365	ENSG00000206053	JPT2	protein_coding	Jupiter microtubule associated homolog 2 [Source:HGNC Symbol;Acc:HGNC:14137]	0.574905	5.93712	77.1843	1.55728e-18	1.68167e-17	Unchanged
13809	ENSG00000174996	KLC2	protein_coding	kinesin light chain 2 [Source:HGNC Symbol;Acc:HGNC:20716]	0.887296	3.32863	77.1647	1.57279e-18	1.69708e-17	Unchanged
2522	ENSG00000101407	TTI1	protein_coding	TELO2 interacting protein 1 [Source:HGNC Symbol;Acc:HGNC:29029]	0.816062	4.39609	77.1486	1.58565e-18	1.7096e-17	Unchanged
2670	ENSG00000102384	CENPI	protein_coding	centromere protein I [Source:HGNC Symbol;Acc:HGNC:3968]	1.10927	3.16977	77.109	1.61775e-18	1.74284e-17	Unchanged
17578	ENSG00000197879	MYO1C	protein_coding	myosin IC [Source:HGNC Symbol;Acc:HGNC:7597]	-0.689978	6.91629	77.0916	1.63206e-18	1.75688e-17	Unchanged
25257	ENSG00000224259	LINC01133	lncRNA	long intergenic non-protein coding RNA 1133 [Source:HGNC Symbol;Acc:HGNC:49447]	-1.73165	5.76865	77.0532	1.66416e-18	1.79002e-17	Unchanged
9489	ENSG00000152078	TLCD4	protein_coding	TLC domain containing 4 [Source:HGNC Symbol;Acc:HGNC:26477]	-1.64952	5.51379	77.0269	1.68647e-18	1.81259e-17	Unchanged
4479	ENSG00000115750	TAF1B	protein_coding	TATA-box binding protein associated factor, RNA polymerase I subunit B [Source:HGNC Symbol;Acc:HGNC:11533]	0.714577	3.35389	76.9582	1.74619e-18	1.87531e-17	Unchanged
17629	ENSG00000198000	NOL8	protein_coding	nucleolar protein 8 [Source:HGNC Symbol;Acc:HGNC:23387]	0.589416	6.03965	76.9416	1.76087e-18	1.88959e-17	Unchanged
3709	ENSG00000109805	NCAPG	protein_coding	non-SMC condensin I complex subunit G [Source:HGNC Symbol;Acc:HGNC:24304]	1.31471	4.20515	76.8772	1.81923e-18	1.95068e-17	Unchanged
5347	ENSG00000123131	PRDX4	protein_coding	peroxiredoxin 4 [Source:HGNC Symbol;Acc:HGNC:17169]	0.914982	5.15781	76.8247	1.86823e-18	2.00165e-17	Unchanged
4333	ENSG00000114812	VIPR1	protein_coding	vasoactive intestinal peptide receptor 1 [Source:HGNC Symbol;Acc:HGNC:12694]	-1.76886	5.61402	76.7941	1.89748e-18	2.0314e-17	Unchanged
5913	ENSG00000127337	YEATS4	protein_coding	YEATS domain containing 4 [Source:HGNC Symbol;Acc:HGNC:24859]	0.727997	4.35115	76.7655	1.92513e-18	2.05939e-17	Unchanged
16202	ENSG00000186185	KIF18B	protein_coding	kinesin family member 18B [Source:HGNC Symbol;Acc:HGNC:27102]	1.32312	2.28215	76.6858	2.00435e-18	2.14246e-17	Unchanged
343	ENSG00000013573	DDX11	protein_coding	DEAD/H-box helicase 11 [Source:HGNC Symbol;Acc:HGNC:2736]	0.786911	3.795	76.655	2.03591e-18	2.17433e-17	Unchanged
1792	ENSG00000088827	SIGLEC1	protein_coding	sialic acid binding Ig like lectin 1 [Source:HGNC Symbol;Acc:HGNC:11127]	-1.86162	3.02044	76.6536	2.03734e-18	2.17433e-17	Unchanged
11967	ENSG00000166889	PATL1	protein_coding	PAT1 homolog 1, processing body mRNA decay factor [Source:HGNC Symbol;Acc:HGNC:26721]	0.51031	6.00805	76.4024	2.31374e-18	2.46739e-17	Unchanged
14057	ENSG00000176273	SLC35G1	protein_coding	solute carrier family 35 member G1 [Source:HGNC Symbol;Acc:HGNC:26607]	-1.19628	4.02649	76.3365	2.39226e-18	2.54913e-17	Unchanged
7428	ENSG00000137171	KLC4	protein_coding	kinesin light chain 4 [Source:HGNC Symbol;Acc:HGNC:21624]	-1.08316	5.41602	76.255	2.49302e-18	2.65443e-17	Unchanged
4519	ENSG00000116016	EPAS1	protein_coding	endothelial PAS domain protein 1 [Source:HGNC Symbol;Acc:HGNC:3374]	-0.711779	7.1398	76.2516	2.49728e-18	2.6569e-17	Unchanged
7844	ENSG00000139567	ACVRL1	protein_coding	activin A receptor like type 1 [Source:HGNC Symbol;Acc:HGNC:175]	-1.2341	5.92233	76.23	2.52472e-18	2.68401e-17	Unchanged
7254	ENSG00000136261	BZW2	protein_coding	basic leucine zipper and W2 domains 2 [Source:HGNC Symbol;Acc:HGNC:18808]	0.862932	5.54007	76.2022	2.5606e-18	2.72005e-17	Unchanged
2958	ENSG00000104738	MCM4	protein_coding	minichromosome maintenance complex component 4 [Source:HGNC Symbol;Acc:HGNC:6947]	1.01933	6.40513	76.1915	2.57445e-18	2.73263e-17	Unchanged
4880	ENSG00000119227	PIGZ	protein_coding	phosphatidylinositol glycan anchor biosynthesis class Z [Source:HGNC Symbol;Acc:HGNC:30596]	-2.15577	5.13871	76.1138	2.67779e-18	2.84012e-17	Unchanged
19766	ENSG00000204099	NEU4	protein_coding	neuraminidase 4 [Source:HGNC Symbol;Acc:HGNC:21328]	-2.1611	1.58034	76.0942	2.70448e-18	2.86621e-17	Unchanged
3399	ENSG00000107185	RGP1	protein_coding	RGP1 homolog, RAB6A GEF complex partner 1 [Source:HGNC Symbol;Acc:HGNC:21965]	-0.592108	5.03214	76.0583	2.75415e-18	2.91659e-17	Unchanged
19905	ENSG00000204469	PRRC2A	protein_coding	proline rich coiled-coil 2A [Source:HGNC Symbol;Acc:HGNC:13918]	0.624584	6.59298	76.0217	2.80566e-18	2.96884e-17	Unchanged
54247	ENSG00000277443	MARCKS	protein_coding	myristoylated alanine rich protein kinase C substrate [Source:HGNC Symbol;Acc:HGNC:6759]	-0.81666	7.76446	76.0027	2.8328e-18	2.99523e-17	Unchanged
15750	ENSG00000184445	KNTC1	protein_coding	kinetochore associated 1 [Source:HGNC Symbol;Acc:HGNC:17255]	0.739537	5.06265	75.9828	2.86145e-18	3.02319e-17	Unchanged
1775	ENSG00000088356	PDRG1	protein_coding	p53 and DNA damage regulated 1 [Source:HGNC Symbol;Acc:HGNC:16119]	0.817631	2.66085	75.9352	2.93123e-18	3.09453e-17	Unchanged
3691	ENSG00000109674	NEIL3	protein_coding	nei like DNA glycosylase 3 [Source:HGNC Symbol;Acc:HGNC:24573]	1.18988	1.77875	75.8863	3.00477e-18	3.16972e-17	Unchanged
10369	ENSG00000159593	NAE1	protein_coding	NEDD8 activating enzyme E1 subunit 1 [Source:HGNC Symbol;Acc:HGNC:621]	0.623998	5.6836	75.8758	3.02075e-18	3.18412e-17	Unchanged
17758	ENSG00000198417	MT1F	protein_coding	metallothionein 1F [Source:HGNC Symbol;Acc:HGNC:7398]	-2.97962	4.40208	75.768	3.19034e-18	3.3603e-17	Unchanged
12071	ENSG00000167325	RRM1	protein_coding	ribonucleotide reductase catalytic subunit M1 [Source:HGNC Symbol;Acc:HGNC:10451]	0.720513	6.24492	75.7539	3.21313e-18	3.38169e-17	Unchanged
10663	ENSG00000161980	POLR3K	protein_coding	RNA polymerase III subunit K [Source:HGNC Symbol;Acc:HGNC:14121]	0.8612	4.07509	75.6949	3.31057e-18	3.48157e-17	Unchanged
3731	ENSG00000110011	DNAJC4	protein_coding	DnaJ heat shock protein family (Hsp40) member C4 [Source:HGNC Symbol;Acc:HGNC:5271]	-0.643322	3.98433	75.6612	3.36761e-18	3.53884e-17	Unchanged
2333	ENSG00000100522	GNPNAT1	protein_coding	glucosamine-phosphate N-acetyltransferase 1 [Source:HGNC Symbol;Acc:HGNC:19980]	0.994362	4.89378	75.6012	3.47158e-18	3.64529e-17	Unchanged
10333	ENSG00000159267	HLCS	protein_coding	holocarboxylase synthetase [Source:HGNC Symbol;Acc:HGNC:4976]	0.543229	4.37406	75.5487	3.56501e-18	3.73813e-17	Unchanged
1466	ENSG00000079387	SENP1	protein_coding	SUMO specific peptidase 1 [Source:HGNC Symbol;Acc:HGNC:17927]	0.515576	4.09566	75.5485	3.56546e-18	3.73813e-17	Unchanged
14247	ENSG00000177191	B3GNT8	protein_coding	UDP-GlcNAc:betaGal beta-1,3-N-acetylglucosaminyltransferase 8 [Source:HGNC Symbol;Acc:HGNC:24139]	-1.30787	1.60196	75.5384	3.58368e-18	3.75436e-17	Unchanged
12909	ENSG00000170802	FOXN2	protein_coding	forkhead box N2 [Source:HGNC Symbol;Acc:HGNC:5281]	0.662535	4.47317	75.5225	3.61265e-18	3.7795e-17	Unchanged
1850	ENSG00000089685	BIRC5	protein_coding	baculoviral IAP repeat containing 5 [Source:HGNC Symbol;Acc:HGNC:593]	1.37059	4.57088	75.5222	3.61321e-18	3.7795e-17	Unchanged
12801	ENSG00000170323	FABP4	protein_coding	fatty acid binding protein 4 [Source:HGNC Symbol;Acc:HGNC:3559]	-2.88122	2.19504	75.4741	3.70225e-18	3.86968e-17	Unchanged
121	ENSG00000006025	OSBPL7	protein_coding	oxysterol binding protein like 7 [Source:HGNC Symbol;Acc:HGNC:16387]	-0.991718	4.25914	75.3241	3.9945e-18	4.17196e-17	Unchanged
9254	ENSG00000149658	YTHDF1	protein_coding	YTH N6-methyladenosine RNA binding protein 1 [Source:HGNC Symbol;Acc:HGNC:15867]	0.661129	5.34598	75.3037	4.03596e-18	4.21205e-17	Unchanged
29250	ENSG00000230124	ACBD6	protein_coding	acyl-CoA binding domain containing 6 [Source:HGNC Symbol;Acc:HGNC:23339]	0.600714	4.45892	75.2414	4.16531e-18	4.34374e-17	Unchanged
53055	ENSG00000274993	LOC105375431	lncRNA	novel transcript	-1.92811	4.06177	75.1757	4.30634e-18	4.48738e-17	Unchanged
11447	ENSG00000164818	DNAAF5	protein_coding	dynein axonemal assembly factor 5 [Source:HGNC Symbol;Acc:HGNC:26013]	0.712209	3.64191	75.1673	4.32464e-18	4.50302e-17	Unchanged
12540	ENSG00000169174	PCSK9	protein_coding	proprotein convertase subtilisin/kexin type 9 [Source:HGNC Symbol;Acc:HGNC:20001]	2.82926	2.85139	75.1207	4.42796e-18	4.6071e-17	Unchanged
6696	ENSG00000132967	HMGB1P5	transcribed_processed_pseudogene	high mobility group box 1 pseudogene 5 [Source:HGNC Symbol;Acc:HGNC:4997]	0.878877	4.6729	75.0685	4.54656e-18	4.7269e-17	Unchanged
12925	ENSG00000170871	KIAA0232	protein_coding	KIAA0232 [Source:HGNC Symbol;Acc:HGNC:28992]	-0.804265	6.29896	75.0329	4.6293e-18	4.80926e-17	Unchanged
9694	ENSG00000153898	MCOLN2	protein_coding	mucolipin TRP cation channel 2 [Source:HGNC Symbol;Acc:HGNC:13357]	-1.90962	3.75221	74.9782	4.75934e-18	4.94061e-17	Unchanged
15919	ENSG00000185133	INPP5J	protein_coding	inositol polyphosphate-5-phosphatase J [Source:HGNC Symbol;Acc:HGNC:8956]	-1.26094	3.31905	74.9515	4.8243e-18	5.00425e-17	Unchanged
17189	ENSG00000196611	MMP1	protein_coding	matrix metallopeptidase 1 [Source:HGNC Symbol;Acc:HGNC:7155]	3.77164	5.84067	74.949	4.83028e-18	5.00666e-17	Unchanged
2392	ENSG00000100814	CCNB1IP1	protein_coding	cyclin B1 interacting protein 1 [Source:HGNC Symbol;Acc:HGNC:19437]	0.923059	4.50531	74.9319	4.87244e-18	5.04653e-17	Unchanged
14248	ENSG00000177192	PUS1	protein_coding	pseudouridine synthase 1 [Source:HGNC Symbol;Acc:HGNC:15508]	0.757499	3.7233	74.9218	4.89732e-18	5.06847e-17	Unchanged
12665	ENSG00000169715	MT1E	protein_coding	metallothionein 1E [Source:HGNC Symbol;Acc:HGNC:7397]	-2.90436	5.62607	74.8716	5.02339e-18	5.19271e-17	Unchanged
3426	ENSG00000107537	PHYH	protein_coding	phytanoyl-CoA 2-hydroxylase [Source:HGNC Symbol;Acc:HGNC:8940]	-0.97253	5.35588	74.871	5.02496e-18	5.19271e-17	Unchanged
49665	ENSG00000268027	0	lncRNA	novel transcript, sense intronic to CEACAM21	-1.58324	1.08915	74.8512	5.07568e-18	5.24116e-17	Unchanged
1880	ENSG00000090432	MUL1	protein_coding	mitochondrial E3 ubiquitin protein ligase 1 [Source:HGNC Symbol;Acc:HGNC:25762]	-0.512918	4.44559	74.8115	5.17862e-18	5.34343e-17	Unchanged
2990	ENSG00000104881	PPP1R13L	protein_coding	protein phosphatase 1 regulatory subunit 13 like [Source:HGNC Symbol;Acc:HGNC:18838]	0.716986	3.81235	74.8055	5.19441e-18	5.35569e-17	Unchanged
5111	ENSG00000120896	SORBS3	protein_coding	sorbin and SH3 domain containing 3 [Source:HGNC Symbol;Acc:HGNC:30907]	-0.851085	5.44336	74.7717	5.28426e-18	5.44422e-17	Unchanged
32705	ENSG00000235173	HGH1	protein_coding	HGH1 homolog [Source:HGNC Symbol;Acc:HGNC:24161]	0.784773	3.07483	74.7654	5.30095e-18	5.45731e-17	Unchanged
13808	ENSG00000174992	ZG16	protein_coding	zymogen granule protein 16 [Source:HGNC Symbol;Acc:HGNC:30961]	-5.75822	8.36462	74.6965	5.48926e-18	5.64693e-17	Unchanged
13170	ENSG00000171858	RPS21	protein_coding	ribosomal protein S21 [Source:HGNC Symbol;Acc:HGNC:10409]	1.00984	7.87488	74.6941	5.49611e-18	5.64972e-17	Unchanged
12057	ENSG00000167258	CDK12	protein_coding	cyclin dependent kinase 12 [Source:HGNC Symbol;Acc:HGNC:24224]	0.500141	5.93289	74.6678	5.5697e-18	5.72107e-17	Unchanged
5922	ENSG00000127419	TMEM175	protein_coding	transmembrane protein 175 [Source:HGNC Symbol;Acc:HGNC:28709]	-0.675714	2.524	74.6225	5.69903e-18	5.84952e-17	Unchanged
2184	ENSG00000100079	LGALS2	protein_coding	galectin 2 [Source:HGNC Symbol;Acc:HGNC:6562]	-2.16337	3.73331	74.572	5.84667e-18	5.99656e-17	Unchanged
713	ENSG00000053372	MRTO4	protein_coding	MRT4 homolog, ribosome maturation factor [Source:HGNC Symbol;Acc:HGNC:18477]	0.795109	4.59619	74.4823	6.11855e-18	6.27071e-17	Unchanged
32397	ENSG00000234741	GAS5	lncRNA	growth arrest specific 5 [Source:HGNC Symbol;Acc:HGNC:16355]	0.850798	6.1375	74.4689	6.1601e-18	6.30857e-17	Unchanged
12851	ENSG00000170502	NUDT9	protein_coding	nudix hydrolase 9 [Source:HGNC Symbol;Acc:HGNC:8056]	-0.513378	5.41507	74.466	6.16927e-18	6.31324e-17	Unchanged
17902	ENSG00000198804	COX1	protein_coding	mitochondrially encoded cytochrome c oxidase I [Source:HGNC Symbol;Acc:HGNC:7419]	-0.910066	15.6803	74.4328	6.27389e-18	6.4155e-17	Unchanged
9387	ENSG00000151304	SRFBP1	protein_coding	serum response factor binding protein 1 [Source:HGNC Symbol;Acc:HGNC:26333]	0.664217	3.87162	74.4258	6.29608e-18	6.43338e-17	Unchanged
9783	ENSG00000154582	ELOC	protein_coding	elongin C [Source:HGNC Symbol;Acc:HGNC:11617]	0.613765	4.49439	74.4092	6.34932e-18	6.48294e-17	Unchanged
506	ENSG00000033178	UBA6	protein_coding	ubiquitin like modifier activating enzyme 6 [Source:HGNC Symbol;Acc:HGNC:25581]	0.52715	5.80828	74.3871	6.42067e-18	6.5509e-17	Unchanged
14736	ENSG00000179750	APOBEC3B	protein_coding	apolipoprotein B mRNA editing enzyme catalytic subunit 3B [Source:HGNC Symbol;Acc:HGNC:17352]	-1.59215	2.55515	74.3838	6.43162e-18	6.55718e-17	Unchanged
3876	ENSG00000111271	ACAD10	protein_coding	acyl-CoA dehydrogenase family member 10 [Source:HGNC Symbol;Acc:HGNC:21597]	-0.704896	4.18337	74.3489	6.54626e-18	6.6691e-17	Unchanged
8470	ENSG00000143799	PARP1	protein_coding	poly(ADP-ribose) polymerase 1 [Source:HGNC Symbol;Acc:HGNC:270]	0.690624	6.81369	74.3173	6.65176e-18	6.77153e-17	Unchanged
15589	ENSG00000183765	CHEK2	protein_coding	checkpoint kinase 2 [Source:HGNC Symbol;Acc:HGNC:16627]	0.841523	3.62453	74.311	6.673e-18	6.7881e-17	Unchanged
3080	ENSG00000105327	BBC3	protein_coding	BCL2 binding component 3 [Source:HGNC Symbol;Acc:HGNC:17868]	1.11324	3.49258	74.2913	6.74008e-18	6.85125e-17	Unchanged
11423	ENSG00000164715	LMTK2	protein_coding	lemur tyrosine kinase 2 [Source:HGNC Symbol;Acc:HGNC:17880]	-0.637253	5.6529	74.1949	7.07722e-18	7.1886e-17	Unchanged
15814	ENSG00000184730	APOBR	protein_coding	apolipoprotein B receptor [Source:HGNC Symbol;Acc:HGNC:24087]	-1.51222	5.70695	74.1928	7.08486e-18	7.19103e-17	Unchanged
2335	ENSG00000100526	CDKN3	protein_coding	cyclin dependent kinase inhibitor 3 [Source:HGNC Symbol;Acc:HGNC:1791]	1.33038	4.0735	74.1881	7.1017e-18	7.20278e-17	Unchanged
4421	ENSG00000115380	EFEMP1	protein_coding	EGF containing fibulin extracellular matrix protein 1 [Source:HGNC Symbol;Acc:HGNC:3218]	-1.4891	5.43823	74.1762	7.14457e-18	7.24089e-17	Unchanged
5730	ENSG00000125821	DTD1	protein_coding	D-aminoacyl-tRNA deacylase 1 [Source:HGNC Symbol;Acc:HGNC:16219]	0.785499	2.58366	74.1453	7.25748e-18	7.34988e-17	Unchanged
7075	ENSG00000135407	AVIL	protein_coding	advillin [Source:HGNC Symbol;Acc:HGNC:14188]	-1.3544	3.1762	74.1238	7.33673e-18	7.42464e-17	Unchanged
34655	ENSG00000238045	0	lncRNA	novel transcript, antisense to C16orf53 and MVP	-1.56016	3.44081	74.1003	7.42459e-18	7.508e-17	Unchanged
1465	ENSG00000079385	CEACAM1	protein_coding	CEA cell adhesion molecule 1 [Source:HGNC Symbol;Acc:HGNC:1814]	-2.02824	9.31155	74.0926	7.45359e-18	7.53176e-17	Unchanged
7009	ENSG00000135063	FAM189A2	protein_coding	family with sequence similarity 189 member A2 [Source:HGNC Symbol;Acc:HGNC:24820]	-1.97153	1.39843	74.0854	7.4808e-18	7.55367e-17	Unchanged
10144	ENSG00000157833	GAREM2	protein_coding	GRB2 associated regulator of MAPK1 subtype 2 [Source:HGNC Symbol;Acc:HGNC:27172]	-1.15403	1.70419	74.0595	7.57991e-18	7.64811e-17	Unchanged
5479	ENSG00000124205	EDN3	protein_coding	endothelin 3 [Source:HGNC Symbol;Acc:HGNC:3178]	-3.42165	4.8534	74.0483	7.62271e-18	7.68562e-17	Unchanged
9174	ENSG00000149136	SSRP1	protein_coding	structure specific recognition protein 1 [Source:HGNC Symbol;Acc:HGNC:11327]	0.62516	7.16455	74.0011	7.80741e-18	7.86605e-17	Unchanged
9843	ENSG00000155096	AZIN1	protein_coding	antizyme inhibitor 1 [Source:HGNC Symbol;Acc:HGNC:16432]	0.557208	7.01481	73.9182	8.14238e-18	8.1975e-17	Unchanged
1230	ENSG00000073464	CLCN4	protein_coding	chloride voltage-gated channel 4 [Source:HGNC Symbol;Acc:HGNC:2022]	1.47779	2.25858	73.8884	8.26624e-18	8.31608e-17	Unchanged
13595	ENSG00000173818	ENDOV	protein_coding	endonuclease V [Source:HGNC Symbol;Acc:HGNC:26640]	-0.862769	2.38666	73.8793	8.30431e-18	8.34824e-17	Unchanged
15505	ENSG00000183475	ASB7	protein_coding	ankyrin repeat and SOCS box containing 7 [Source:HGNC Symbol;Acc:HGNC:17182]	-0.79474	4.36863	73.8434	8.45679e-18	8.49529e-17	Unchanged
1131	ENSG00000070759	TESK2	protein_coding	testis associated actin remodelling kinase 2 [Source:HGNC Symbol;Acc:HGNC:11732]	-0.927956	2.09551	73.8315	8.50799e-18	8.54045e-17	Unchanged
8380	ENSG00000143374	TARS2	protein_coding	threonyl-tRNA synthetase 2, mitochondrial [Source:HGNC Symbol;Acc:HGNC:30740]	0.530979	4.17981	73.7978	8.65439e-18	8.68104e-17	Unchanged
6974	ENSG00000134851	TMEM165	protein_coding	transmembrane protein 165 [Source:HGNC Symbol;Acc:HGNC:30760]	0.571592	6.11651	73.7794	8.73548e-18	8.75596e-17	Unchanged
8560	ENSG00000144395	CCDC150	protein_coding	coiled-coil domain containing 150 [Source:HGNC Symbol;Acc:HGNC:26834]	1.15989	2.11912	73.7573	8.8338e-18	8.84803e-17	Unchanged
15760	ENSG00000184489	PTP4A3	protein_coding	protein tyrosine phosphatase 4A3 [Source:HGNC Symbol;Acc:HGNC:9636]	1.87811	3.39386	73.693	9.1262e-18	9.13421e-17	Unchanged
15444	ENSG00000183207	RUVBL2	protein_coding	RuvB like AAA ATPase 2 [Source:HGNC Symbol;Acc:HGNC:10475]	0.704642	5.74875	73.6762	9.20424e-18	9.20558e-17	Unchanged
4031	ENSG00000112242	E2F3	protein_coding	E2F transcription factor 3 [Source:HGNC Symbol;Acc:HGNC:3115]	0.762017	4.4857	73.6544	9.30664e-18	9.3012e-17	Unchanged
1149	ENSG00000071127	WDR1	protein_coding	WD repeat domain 1 [Source:HGNC Symbol;Acc:HGNC:12754]	-0.515092	8.29811	73.6469	9.34203e-18	9.32976e-17	Unchanged
11976	ENSG00000166920	C15orf48	protein_coding	chromosome 15 open reading frame 48 [Source:HGNC Symbol;Acc:HGNC:29898]	-1.94706	4.97604	73.6434	9.35847e-18	9.33936e-17	Unchanged
13085	ENSG00000171497	PPID	protein_coding	peptidylprolyl isomerase D [Source:HGNC Symbol;Acc:HGNC:9257]	0.605221	5.44019	73.6041	9.54678e-18	9.51495e-17	Unchanged
2235	ENSG00000100242	SUN2	protein_coding	Sad1 and UNC84 domain containing 2 [Source:HGNC Symbol;Acc:HGNC:14210]	-0.610016	4.50346	73.6037	9.54833e-18	9.51495e-17	Unchanged
6214	ENSG00000130055	GDPD2	protein_coding	glycerophosphodiester phosphodiesterase domain containing 2 [Source:HGNC Symbol;Acc:HGNC:25974]	-3.07319	2.89632	73.5784	9.67194e-18	9.63111e-17	Unchanged
4819	ENSG00000118507	AKAP7	protein_coding	A-kinase anchoring protein 7 [Source:HGNC Symbol;Acc:HGNC:377]	-1.31223	3.99173	73.5676	9.72464e-18	9.67654e-17	Unchanged
5112	ENSG00000120899	PTK2B	protein_coding	protein tyrosine kinase 2 beta [Source:HGNC Symbol;Acc:HGNC:9612]	-0.995895	6.05272	73.5454	9.8348e-18	9.77905e-17	Unchanged
5804	ENSG00000126226	PCID2	protein_coding	PCI domain containing 2 [Source:HGNC Symbol;Acc:HGNC:25653]	0.858861	4.79385	73.5014	1.00563e-17	9.992e-17	Unchanged
710	ENSG00000053254	FOXN3	protein_coding	forkhead box N3 [Source:HGNC Symbol;Acc:HGNC:1928]	-0.726581	5.89788	73.4723	1.02058e-17	1.01332e-16	Unchanged
3830	ENSG00000110911	SLC11A2	protein_coding	solute carrier family 11 member 2 [Source:HGNC Symbol;Acc:HGNC:10908]	0.663	5.47623	73.4499	1.03221e-17	1.02413e-16	Unchanged
9187	ENSG00000149257	SERPINH1	protein_coding	serpin family H member 1 [Source:HGNC Symbol;Acc:HGNC:1546]	1.21263	5.55786	73.4279	1.04382e-17	1.03489e-16	Unchanged
2451	ENSG00000101150	TPD52L2	protein_coding	TPD52 like 2 [Source:HGNC Symbol;Acc:HGNC:12007]	0.66177	5.1255	73.3742	1.07257e-17	1.06263e-16	Unchanged
6018	ENSG00000128311	TST	protein_coding	thiosulfate sulfurtransferase [Source:HGNC Symbol;Acc:HGNC:12388]	-1.53212	5.00139	73.3644	1.07792e-17	1.06716e-16	Unchanged
17507	ENSG00000197629	MPEG1	protein_coding	macrophage expressed 1 [Source:HGNC Symbol;Acc:HGNC:29619]	-1.19702	6.1956	73.3476	1.08715e-17	1.07551e-16	Unchanged
3169	ENSG00000105677	TMEM147	protein_coding	transmembrane protein 147 [Source:HGNC Symbol;Acc:HGNC:30414]	0.732652	4.01583	73.3358	1.09366e-17	1.08117e-16	Unchanged
1824	ENSG00000089154	GCN1	protein_coding	GCN1 activator of EIF2AK4 [Source:HGNC Symbol;Acc:HGNC:4199]	0.530841	5.98792	73.2386	1.14886e-17	1.13493e-16	Unchanged
1912	ENSG00000091039	OSBPL8	protein_coding	oxysterol binding protein like 8 [Source:HGNC Symbol;Acc:HGNC:16396]	0.72416	5.85161	73.2126	1.1641e-17	1.14915e-16	Unchanged
11986	ENSG00000166946	CCNDBP1	protein_coding	cyclin D1 binding protein 1 [Source:HGNC Symbol;Acc:HGNC:1587]	-0.664387	5.21876	73.21	1.16561e-17	1.14967e-16	Unchanged
12953	ENSG00000170954	ZNF415	protein_coding	zinc finger protein 415 [Source:HGNC Symbol;Acc:HGNC:20636]	-1.48185	2.18875	73.2089	1.16631e-17	1.14967e-16	Unchanged
7332	ENSG00000136738	STAM	protein_coding	signal transducing adaptor molecule [Source:HGNC Symbol;Acc:HGNC:11357]	0.568317	4.115	73.2072	1.16731e-17	1.14983e-16	Unchanged
10305	ENSG00000159167	STC1	protein_coding	stanniocalcin 1 [Source:HGNC Symbol;Acc:HGNC:11373]	2.56257	3.72808	73.1685	1.19039e-17	1.17172e-16	Unchanged
4691	ENSG00000117298	ECE1	protein_coding	endothelin converting enzyme 1 [Source:HGNC Symbol;Acc:HGNC:3146]	-0.695138	6.58783	73.1482	1.20274e-17	1.18302e-16	Unchanged
6037	ENSG00000128524	ATP6V1F	protein_coding	ATPase H+ transporting V1 subunit F [Source:HGNC Symbol;Acc:HGNC:16832]	0.812328	2.43106	73.0748	1.24831e-17	1.22697e-16	Unchanged
11466	ENSG00000164889	SLC4A2	protein_coding	solute carrier family 4 member 2 [Source:HGNC Symbol;Acc:HGNC:11028]	0.76084	4.81252	73.0678	1.25272e-17	1.22985e-16	Unchanged
7954	ENSG00000140374	ETFA	protein_coding	electron transfer flavoprotein subunit alpha [Source:HGNC Symbol;Acc:HGNC:3481]	-0.736013	7.12481	73.0673	1.25304e-17	1.22985e-16	Unchanged
13665	ENSG00000174233	ADCY6	protein_coding	adenylate cyclase 6 [Source:HGNC Symbol;Acc:HGNC:237]	-0.780734	5.47693	73.0559	1.26032e-17	1.23611e-16	Unchanged
5793	ENSG00000126067	PSMB2	protein_coding	proteasome 20S subunit beta 2 [Source:HGNC Symbol;Acc:HGNC:9539]	0.563004	5.20325	73.0474	1.26576e-17	1.24056e-16	Unchanged
1600	ENSG00000083535	PIBF1	protein_coding	progesterone immunomodulatory binding factor 1 [Source:HGNC Symbol;Acc:HGNC:23352]	0.681253	4.647	72.9403	1.33634e-17	1.30879e-16	Unchanged
4249	ENSG00000114023	FAM162A	protein_coding	family with sequence similarity 162 member A [Source:HGNC Symbol;Acc:HGNC:17865]	-0.966935	6.42059	72.9331	1.34122e-17	1.31263e-16	Unchanged
9056	ENSG00000148158	SNX30	protein_coding	sorting nexin family member 30 [Source:HGNC Symbol;Acc:HGNC:23685]	-0.794142	5.54655	72.8496	1.39917e-17	1.36773e-16	Unchanged
9509	ENSG00000152217	SETBP1	protein_coding	SET binding protein 1 [Source:HGNC Symbol;Acc:HGNC:15573]	-1.40737	3.84658	72.8491	1.39952e-17	1.36773e-16	Unchanged
11982	ENSG00000166927	MS4A7	protein_coding	membrane spanning 4-domains A7 [Source:HGNC Symbol;Acc:HGNC:13378]	-1.24952	5.11995	72.7925	1.44026e-17	1.40603e-16	Unchanged
16100	ENSG00000185842	DNAH14	protein_coding	dynein axonemal heavy chain 14 [Source:HGNC Symbol;Acc:HGNC:2945]	1.54247	2.91823	72.7918	1.44077e-17	1.40603e-16	Unchanged
2460	ENSG00000101182	PSMA7	protein_coding	proteasome 20S subunit alpha 7 [Source:HGNC Symbol;Acc:HGNC:9536]	0.778705	7.06464	72.7831	1.4471e-17	1.4112e-16	Unchanged
476	ENSG00000028528	SNX1	protein_coding	sorting nexin 1 [Source:HGNC Symbol;Acc:HGNC:11172]	-0.514622	6.15271	72.7773	1.45137e-17	1.41436e-16	Unchanged
12306	ENSG00000168216	LMBRD1	protein_coding	LMBR1 domain containing 1 [Source:HGNC Symbol;Acc:HGNC:23038]	-0.656925	5.93558	72.7124	1.4999e-17	1.46061e-16	Unchanged
12201	ENSG00000167779	IGFBP6	protein_coding	insulin like growth factor binding protein 6 [Source:HGNC Symbol;Acc:HGNC:5475]	-1.76672	2.83023	72.7068	1.50416e-17	1.46372e-16	Unchanged
7089	ENSG00000135451	TROAP	protein_coding	trophinin associated protein [Source:HGNC Symbol;Acc:HGNC:12327]	1.21928	2.908	72.6556	1.54366e-17	1.50109e-16	Unchanged
11544	ENSG00000165185	KIAA1958	protein_coding	KIAA1958 [Source:HGNC Symbol;Acc:HGNC:23427]	0.794034	3.38169	72.6272	1.56606e-17	1.52179e-16	Unchanged
7718	ENSG00000138688	KIAA1109	protein_coding	KIAA1109 [Source:HGNC Symbol;Acc:HGNC:26953]	-0.640559	6.75764	72.6198	1.57198e-17	1.52646e-16	Unchanged
2091	ENSG00000099290	WASHC2A	protein_coding	WASH complex subunit 2A [Source:HGNC Symbol;Acc:HGNC:23416]	-0.596113	5.20431	72.5851	1.59984e-17	1.55241e-16	Unchanged
17033	ENSG00000196187	TMEM63A	protein_coding	transmembrane protein 63A [Source:HGNC Symbol;Acc:HGNC:29118]	0.870641	6.07864	72.5714	1.61099e-17	1.56212e-16	Unchanged
4981	ENSG00000119919	NKX2-3	protein_coding	NK2 homeobox 3 [Source:HGNC Symbol;Acc:HGNC:7836]	-1.73485	2.43051	72.5644	1.6167e-17	1.56655e-16	Unchanged
56051	ENSG00000280206	0	lncRNA	novel transcript	1.20983	2.29887	72.5629	1.61789e-17	1.5666e-16	Unchanged
15272	ENSG00000182492	BGN	protein_coding	biglycan [Source:HGNC Symbol;Acc:HGNC:1044]	2.2324	5.5777	72.5057	1.66554e-17	1.61159e-16	Unchanged
1873	ENSG00000090273	NUDC	protein_coding	nuclear distribution C, dynein complex regulator [Source:HGNC Symbol;Acc:HGNC:8045]	0.688214	6.43937	72.4728	1.69353e-17	1.63681e-16	Unchanged
7625	ENSG00000138160	KIF11	protein_coding	kinesin family member 11 [Source:HGNC Symbol;Acc:HGNC:6388]	1.1766	5.3709	72.4722	1.69399e-17	1.63681e-16	Unchanged
17848	ENSG00000198700	IPO9	protein_coding	importin 9 [Source:HGNC Symbol;Acc:HGNC:19425]	0.584668	5.62275	72.4703	1.69564e-17	1.63724e-16	Unchanged
322	ENSG00000012660	ELOVL5	protein_coding	ELOVL fatty acid elongase 5 [Source:HGNC Symbol;Acc:HGNC:21308]	1.17238	5.70014	72.4215	1.73812e-17	1.67708e-16	Unchanged
3991	ENSG00000112029	FBXO5	protein_coding	F-box protein 5 [Source:HGNC Symbol;Acc:HGNC:13584]	0.907396	3.60866	72.3481	1.80393e-17	1.73934e-16	Unchanged
8311	ENSG00000143067	ZNF697	protein_coding	zinc finger protein 697 [Source:HGNC Symbol;Acc:HGNC:32034]	1.27399	2.67528	72.3174	1.83227e-17	1.76543e-16	Unchanged
6183	ENSG00000129810	SGO1	protein_coding	shugoshin 1 [Source:HGNC Symbol;Acc:HGNC:25088]	1.24055	2.58563	72.2681	1.87862e-17	1.80882e-16	Unchanged
2389	ENSG00000100804	PSMB5	protein_coding	proteasome 20S subunit beta 5 [Source:HGNC Symbol;Acc:HGNC:9542]	0.619342	5.28238	72.2647	1.88181e-17	1.81061e-16	Unchanged
6550	ENSG00000132182	NUP210	protein_coding	nucleoporin 210 [Source:HGNC Symbol;Acc:HGNC:30052]	1.00789	5.12375	72.243	1.9026e-17	1.82933e-16	Unchanged
14017	ENSG00000176108	CHMP6	protein_coding	charged multivesicular body protein 6 [Source:HGNC Symbol;Acc:HGNC:25675]	-0.698767	2.82382	72.2045	1.94011e-17	1.86409e-16	Unchanged
8732	ENSG00000145703	IQGAP2	protein_coding	IQ motif containing GTPase activating protein 2 [Source:HGNC Symbol;Acc:HGNC:6111]	-1.57913	7.02668	72.1783	1.96608e-17	1.88771e-16	Unchanged
374	ENSG00000016602	CLCA4	protein_coding	chloride channel accessory 4 [Source:HGNC Symbol;Acc:HGNC:2018]	-5.42147	9.43624	72.1474	1.99707e-17	1.91613e-16	Unchanged
4969	ENSG00000119862	LGALSL	protein_coding	galectin like [Source:HGNC Symbol;Acc:HGNC:25012]	-0.657163	4.58154	72.0952	2.05058e-17	1.96608e-16	Unchanged
3825	ENSG00000110881	ASIC1	protein_coding	acid sensing ion channel subunit 1 [Source:HGNC Symbol;Acc:HGNC:100]	1.91013	2.06526	72.0504	2.09771e-17	2.00881e-16	Unchanged
2337	ENSG00000100532	CGRRF1	protein_coding	cell growth regulator with ring finger domain 1 [Source:HGNC Symbol;Acc:HGNC:15528]	-0.710676	3.23014	72.0501	2.09808e-17	2.00881e-16	Unchanged
2434	ENSG00000101057	MYBL2	protein_coding	MYB proto-oncogene like 2 [Source:HGNC Symbol;Acc:HGNC:7548]	1.61188	5.22578	72.0254	2.1245e-17	2.03269e-16	Unchanged
14934	ENSG00000180787	ZFP3	protein_coding	ZFP3 zinc finger protein [Source:HGNC Symbol;Acc:HGNC:12861]	-1.52496	3.65151	72.0214	2.12872e-17	2.0353e-16	Unchanged
9390	ENSG00000151327	FAM177A1	protein_coding	family with sequence similarity 177 member A1 [Source:HGNC Symbol;Acc:HGNC:19829]	-0.71837	6.82281	71.9626	2.19316e-17	2.09545e-16	Unchanged
13006	ENSG00000171174	RBKS	protein_coding	ribokinase [Source:HGNC Symbol;Acc:HGNC:30325]	-1.2677	1.66301	71.9334	2.2258e-17	2.12385e-16	Unchanged
15694	ENSG00000184216	IRAK1	protein_coding	interleukin 1 receptor associated kinase 1 [Source:HGNC Symbol;Acc:HGNC:6112]	0.708532	5.94367	71.9333	2.22599e-17	2.12385e-16	Unchanged
3838	ENSG00000110958	PTGES3	protein_coding	prostaglandin E synthase 3 [Source:HGNC Symbol;Acc:HGNC:16049]	0.49514	8.00207	71.8557	2.31529e-17	2.20752e-16	Unchanged
190	ENSG00000007516	BAIAP3	protein_coding	BAI1 associated protein 3 [Source:HGNC Symbol;Acc:HGNC:948]	-1.29235	0.703151	71.7751	2.41174e-17	2.29787e-16	Unchanged
1666	ENSG00000085563	ABCB1	protein_coding	ATP binding cassette subfamily B member 1 [Source:HGNC Symbol;Acc:HGNC:40]	-2.54087	6.5336	71.684	2.52569e-17	2.40477e-16	Unchanged
8637	ENSG00000144867	SRPRB	protein_coding	SRP receptor subunit beta [Source:HGNC Symbol;Acc:HGNC:24085]	0.808611	4.80944	71.6275	2.5991e-17	2.47294e-16	Unchanged
15588	ENSG00000183763	TRAIP	protein_coding	TRAF interacting protein [Source:HGNC Symbol;Acc:HGNC:30764]	0.941754	2.4081	71.5828	2.65862e-17	2.52781e-16	Unchanged
13409	ENSG00000172893	DHCR7	protein_coding	7-dehydrocholesterol reductase [Source:HGNC Symbol;Acc:HGNC:2860]	1.16491	4.03552	71.5292	2.73188e-17	2.59567e-16	Unchanged
1578	ENSG00000082641	NFE2L1	protein_coding	nuclear factor, erythroid 2 like 1 [Source:HGNC Symbol;Acc:HGNC:7781]	-0.659708	7.60922	71.4486	2.84568e-17	2.70192e-16	Unchanged
6042	ENSG00000128567	PODXL	protein_coding	podocalyxin like [Source:HGNC Symbol;Acc:HGNC:9171]	1.10913	5.75119	71.4082	2.90456e-17	2.75591e-16	Unchanged
16658	ENSG00000188157	AGRN	protein_coding	agrin [Source:HGNC Symbol;Acc:HGNC:329]	0.9156	4.78599	71.3967	2.92165e-17	2.7702e-16	Unchanged
13304	ENSG00000172380	GNG12	protein_coding	G protein subunit gamma 12 [Source:HGNC Symbol;Acc:HGNC:19663]	-0.934948	6.97483	71.388	2.93451e-17	2.78047e-16	Unchanged
8280	ENSG00000142731	PLK4	protein_coding	polo like kinase 4 [Source:HGNC Symbol;Acc:HGNC:11397]	0.97636	3.52448	71.3475	2.9954e-17	2.8362e-16	Unchanged
11725	ENSG00000165959	CLMN	protein_coding	calmin [Source:HGNC Symbol;Acc:HGNC:19972]	-1.21363	6.10512	71.237	3.16791e-17	2.99747e-16	Unchanged
9332	ENSG00000150760	DOCK1	protein_coding	dedicator of cytokinesis 1 [Source:HGNC Symbol;Acc:HGNC:2987]	-0.59406	5.78281	71.2132	3.20641e-17	3.03179e-16	Unchanged
5100	ENSG00000120802	TMPO	protein_coding	thymopoietin [Source:HGNC Symbol;Acc:HGNC:11875]	0.66826	7.19935	71.1819	3.25756e-17	3.07803e-16	Unchanged
5109	ENSG00000120885	CLU	protein_coding	clusterin [Source:HGNC Symbol;Acc:HGNC:2095]	-2.36897	6.41623	71.1464	3.31671e-17	3.13176e-16	Unchanged
15154	ENSG00000182010	RTKN2	protein_coding	rhotekin 2 [Source:HGNC Symbol;Acc:HGNC:19364]	1.01993	3.12837	71.1214	3.35909e-17	3.16959e-16	Unchanged
7807	ENSG00000139291	TMEM19	protein_coding	transmembrane protein 19 [Source:HGNC Symbol;Acc:HGNC:25605]	-0.6407	4.86278	71.1013	3.39341e-17	3.19977e-16	Unchanged
5584	ENSG00000124767	GLO1	protein_coding	glyoxalase I [Source:HGNC Symbol;Acc:HGNC:4323]	0.795442	5.54707	70.9422	3.6784e-17	3.46611e-16	Unchanged
17597	ENSG00000197928	ZNF677	protein_coding	zinc finger protein 677 [Source:HGNC Symbol;Acc:HGNC:28730]	-1.35007	1.48298	70.9162	3.72729e-17	3.50976e-16	Unchanged
6624	ENSG00000132603	NIP7	protein_coding	nucleolar pre-rRNA processing protein NIP7 [Source:HGNC Symbol;Acc:HGNC:24328]	0.754261	4.82904	70.8532	3.84819e-17	3.62111e-16	Unchanged
13780	ENSG00000174891	RSRC1	protein_coding	arginine and serine rich coiled-coil 1 [Source:HGNC Symbol;Acc:HGNC:24152]	0.63818	5.06551	70.8447	3.86471e-17	3.63416e-16	Unchanged
7981	ENSG00000140497	SCAMP2	protein_coding	secretory carrier membrane protein 2 [Source:HGNC Symbol;Acc:HGNC:10564]	-0.92458	5.82693	70.7988	3.95576e-17	3.71722e-16	Unchanged
11810	ENSG00000166272	WBP1L	protein_coding	WW domain binding protein 1 like [Source:HGNC Symbol;Acc:HGNC:23510]	-0.536169	4.72725	70.7635	4.02711e-17	3.78167e-16	Unchanged
7742	ENSG00000138780	GSTCD	protein_coding	glutathione S-transferase C-terminal domain containing [Source:HGNC Symbol;Acc:HGNC:25806]	0.723428	3.29184	70.7438	4.06767e-17	3.81714e-16	Unchanged
2448	ENSG00000101138	CSTF1	protein_coding	cleavage stimulation factor subunit 1 [Source:HGNC Symbol;Acc:HGNC:2483]	0.678839	4.60454	70.6935	4.17258e-17	3.9129e-16	Unchanged
1948	ENSG00000091879	ANGPT2	protein_coding	angiopoietin 2 [Source:HGNC Symbol;Acc:HGNC:485]	1.70334	3.57552	70.6653	4.23276e-17	3.96607e-16	Unchanged
13389	ENSG00000172794	RAB37	protein_coding	RAB37, member RAS oncogene family [Source:HGNC Symbol;Acc:HGNC:30268]	-1.19573	2.16459	70.6642	4.23508e-17	3.96607e-16	Unchanged
15038	ENSG00000181350	LRRC75A	protein_coding	leucine rich repeat containing 75A [Source:HGNC Symbol;Acc:HGNC:32403]	-1.43804	4.26565	70.6411	4.28506e-17	4.01014e-16	Unchanged
15294	ENSG00000182580	EPHB3	protein_coding	EPH receptor B3 [Source:HGNC Symbol;Acc:HGNC:3394]	1.67455	5.16274	70.6139	4.34451e-17	4.063e-16	Unchanged
13148	ENSG00000171791	BCL2	protein_coding	BCL2 apoptosis regulator [Source:HGNC Symbol;Acc:HGNC:990]	-1.1669	4.17991	70.6089	4.35548e-17	4.07047e-16	Unchanged
9709	ENSG00000153993	SEMA3D	protein_coding	semaphorin 3D [Source:HGNC Symbol;Acc:HGNC:10726]	-2.66062	1.98441	70.5779	4.42442e-17	4.13207e-16	Unchanged
10950	ENSG00000163220	S100A9	protein_coding	S100 calcium binding protein A9 [Source:HGNC Symbol;Acc:HGNC:10499]	2.26207	4.48925	70.5532	4.48009e-17	4.18121e-16	Unchanged
3004	ENSG00000104907	TRMT1	protein_coding	tRNA methyltransferase 1 [Source:HGNC Symbol;Acc:HGNC:25980]	0.809365	3.84673	70.539	4.51253e-17	4.20862e-16	Unchanged
24094	ENSG00000221829	FANCG	protein_coding	FA complementation group G [Source:HGNC Symbol;Acc:HGNC:3588]	0.721078	2.81195	70.4949	4.61461e-17	4.30089e-16	Unchanged
8889	ENSG00000146828	SLC12A9	protein_coding	solute carrier family 12 member 9 [Source:HGNC Symbol;Acc:HGNC:17435]	0.728392	3.96599	70.4934	4.61813e-17	4.30124e-16	Unchanged
705	ENSG00000052795	FNIP2	protein_coding	folliculin interacting protein 2 [Source:HGNC Symbol;Acc:HGNC:29280]	-0.74277	5.42445	70.4684	4.67701e-17	4.35312e-16	Unchanged
7197	ENSG00000135974	C2orf49	protein_coding	chromosome 2 open reading frame 49 [Source:HGNC Symbol;Acc:HGNC:28772]	0.5338	4.60761	70.4656	4.68354e-17	4.35623e-16	Unchanged
13900	ENSG00000175482	POLD4	protein_coding	DNA polymerase delta 4, accessory subunit [Source:HGNC Symbol;Acc:HGNC:14106]	-1.09999	3.08238	70.456	4.70642e-17	4.37454e-16	Unchanged
22724	ENSG00000214182	PTMAP5	transcribed_processed_pseudogene	prothymosin alpha pseudogene 5 [Source:HGNC Symbol;Acc:HGNC:9628]	0.61897	2.90356	70.4337	4.76004e-17	4.41869e-16	Unchanged
6328	ENSG00000130724	CHMP2A	protein_coding	charged multivesicular body protein 2A [Source:HGNC Symbol;Acc:HGNC:30216]	-0.55131	7.35386	70.4335	4.76038e-17	4.41869e-16	Unchanged
11137	ENSG00000163808	KIF15	protein_coding	kinesin family member 15 [Source:HGNC Symbol;Acc:HGNC:17273]	1.03564	4.44509	70.4096	4.8184e-17	4.46951e-16	Unchanged
546	ENSG00000037897	METTL1	protein_coding	methyltransferase like 1 [Source:HGNC Symbol;Acc:HGNC:7030]	0.93029	2.7663	70.3329	5.00951e-17	4.64364e-16	Unchanged
8727	ENSG00000145681	HAPLN1	protein_coding	hyaluronan and proteoglycan link protein 1 [Source:HGNC Symbol;Acc:HGNC:2380]	-2.51867	3.12871	70.3081	5.07281e-17	4.69913e-16	Unchanged
37805	ENSG00000248445	SEMA6A-AS1	lncRNA	SEMA6A antisense RNA 1 [Source:HGNC Symbol;Acc:HGNC:51110]	-1.45424	0.946965	70.3015	5.09001e-17	4.71187e-16	Unchanged
15564	ENSG00000183684	ALYREF	protein_coding	Aly/REF export factor [Source:HGNC Symbol;Acc:HGNC:19071]	0.786061	4.88845	70.2427	5.24398e-17	4.85113e-16	Unchanged
33987	ENSG00000237080	0	lncRNA	EHMT2 and SLC44A4 antisense RNA 1 [Source:HGNC Symbol;Acc:HGNC:39751]	-1.75646	0.972561	70.1322	5.54608e-17	5.12712e-16	Unchanged
1157	ENSG00000071462	BUD23	protein_coding	BUD23 rRNA methyltransferase and ribosome maturation factor [Source:HGNC Symbol;Acc:HGNC:16405]	0.773281	5.61062	70.1254	5.56505e-17	5.14119e-16	Unchanged
4899	ENSG00000119403	PHF19	protein_coding	PHD finger protein 19 [Source:HGNC Symbol;Acc:HGNC:24566]	0.866117	3.83114	70.0947	5.65236e-17	5.21832e-16	Unchanged
17155	ENSG00000196510	ANAPC7	protein_coding	anaphase promoting complex subunit 7 [Source:HGNC Symbol;Acc:HGNC:17380]	0.526424	4.91083	70.0314	5.83681e-17	5.38498e-16	Unchanged
16864	ENSG00000188976	NOC2L	protein_coding	NOC2 like nucleolar associated transcriptional repressor [Source:HGNC Symbol;Acc:HGNC:24517]	0.682739	5.09093	70.0261	5.8525e-17	5.39582e-16	Unchanged
16826	ENSG00000188807	TMEM201	protein_coding	transmembrane protein 201 [Source:HGNC Symbol;Acc:HGNC:33719]	0.795761	2.18853	70.0082	5.90592e-17	5.4414e-16	Unchanged
15190	ENSG00000182168	UNC5C	protein_coding	unc-5 netrin receptor C [Source:HGNC Symbol;Acc:HGNC:12569]	-1.57978	3.09846	69.968	6.02744e-17	5.54963e-16	Unchanged
3657	ENSG00000109265	CRACD	protein_coding	capping protein inhibiting regulator of actin dynamics [Source:HGNC Symbol;Acc:HGNC:29219]	-1.73531	5.02684	69.8422	6.42446e-17	5.9112e-16	Unchanged
15979	ENSG00000185339	TCN2	protein_coding	transcobalamin 2 [Source:HGNC Symbol;Acc:HGNC:11653]	-1.17331	3.64973	69.823	6.48705e-17	5.96477e-16	Unchanged
2816	ENSG00000103404	USP31	protein_coding	ubiquitin specific peptidase 31 [Source:HGNC Symbol;Acc:HGNC:20060]	0.758175	3.32844	69.8201	6.4966e-17	5.96955e-16	Unchanged
317	ENSG00000012174	MBTPS2	protein_coding	membrane bound transcription factor peptidase, site 2 [Source:HGNC Symbol;Acc:HGNC:15455]	0.743298	3.75978	69.8138	6.51743e-17	5.98466e-16	Unchanged
10044	ENSG00000156970	BUB1B	protein_coding	BUB1 mitotic checkpoint serine/threonine kinase B [Source:HGNC Symbol;Acc:HGNC:1149]	1.38784	4.45637	69.8003	6.56221e-17	6.02174e-16	Unchanged
668	ENSG00000049541	RFC2	protein_coding	replication factor C subunit 2 [Source:HGNC Symbol;Acc:HGNC:9970]	0.653416	3.73129	69.6815	6.96951e-17	6.39121e-16	Unchanged
4483	ENSG00000115761	NOL10	protein_coding	nucleolar protein 10 [Source:HGNC Symbol;Acc:HGNC:25862]	0.505752	5.09461	69.6432	7.10646e-17	6.51243e-16	Unchanged
6219	ENSG00000130158	DOCK6	protein_coding	dedicator of cytokinesis 6 [Source:HGNC Symbol;Acc:HGNC:19189]	0.594239	4.90217	69.6165	7.20314e-17	6.59661e-16	Unchanged
7193	ENSG00000135966	TGFBRAP1	protein_coding	transforming growth factor beta receptor associated protein 1 [Source:HGNC Symbol;Acc:HGNC:16836]	0.511269	4.70381	69.5669	7.38656e-17	6.76006e-16	Unchanged
5550	ENSG00000124562	SNRPC	protein_coding	small nuclear ribonucleoprotein polypeptide C [Source:HGNC Symbol;Acc:HGNC:11157]	0.601097	5.65408	69.5335	7.5128e-17	6.87099e-16	Unchanged
22704	ENSG00000214113	LYRM4	protein_coding	LYR motif containing 4 [Source:HGNC Symbol;Acc:HGNC:21365]	0.896445	3.19633	69.5	7.64148e-17	6.98402e-16	Unchanged
968	ENSG00000066230	SLC9A3	protein_coding	solute carrier family 9 member A3 [Source:HGNC Symbol;Acc:HGNC:11073]	-2.90796	5.96334	69.4948	7.66157e-17	6.9977e-16	Unchanged
15678	ENSG00000184162	NR2C2AP	protein_coding	nuclear receptor 2C2 associated protein [Source:HGNC Symbol;Acc:HGNC:30763]	0.864023	2.1786	69.4344	7.8997e-17	7.21038e-16	Unchanged
8107	ENSG00000141431	ASXL3	protein_coding	ASXL transcriptional regulator 3 [Source:HGNC Symbol;Acc:HGNC:29357]	-1.93519	1.72969	69.3707	8.15911e-17	7.44219e-16	Unchanged
11819	ENSG00000166321	NUDT13	protein_coding	nudix hydrolase 13 [Source:HGNC Symbol;Acc:HGNC:18827]	-0.773286	1.93871	69.3394	8.28961e-17	7.55619e-16	Unchanged
5619	ENSG00000125144	MT1G	protein_coding	metallothionein 1G [Source:HGNC Symbol;Acc:HGNC:7399]	-3.44829	5.59135	69.3324	8.31916e-17	7.57808e-16	Unchanged
52196	ENSG00000273270	0	lncRNA	novel transcript	-0.858247	2.77324	69.316	8.38858e-17	7.63499e-16	Unchanged
11961	ENSG00000166869	CHP2	protein_coding	calcineurin like EF-hand protein 2 [Source:HGNC Symbol;Acc:HGNC:24927]	-4.54799	7.11592	69.315	8.3928e-17	7.63499e-16	Unchanged
2464	ENSG00000101190	TCFL5	protein_coding	transcription factor like 5 [Source:HGNC Symbol;Acc:HGNC:11646]	0.948928	3.41383	69.3056	8.43277e-17	7.66625e-16	Unchanged
3529	ENSG00000108424	KPNB1	protein_coding	karyopherin subunit beta 1 [Source:HGNC Symbol;Acc:HGNC:6400]	0.50647	8.197	69.2991	8.46069e-17	7.68654e-16	Unchanged
8775	ENSG00000145919	BOD1	protein_coding	biorientation of chromosomes in cell division 1 [Source:HGNC Symbol;Acc:HGNC:25114]	0.708856	4.57064	69.2594	8.63264e-17	7.83755e-16	Unchanged
12355	ENSG00000168405	CMAHP	transcribed_unitary_pseudogene	cytidine monophospho-N-acetylneuraminic acid hydroxylase, pseudogene [Source:HGNC Symbol;Acc:HGNC:2098]	-1.36684	4.18296	69.2456	8.69355e-17	7.88761e-16	Unchanged
614	ENSG00000046653	GPM6B	protein_coding	glycoprotein M6B [Source:HGNC Symbol;Acc:HGNC:4461]	-1.43561	2.62119	69.2403	8.71669e-17	7.90336e-16	Unchanged
4766	ENSG00000117906	RCN2	protein_coding	reticulocalbin 2 [Source:HGNC Symbol;Acc:HGNC:9935]	0.538468	5.40788	69.2244	8.78743e-17	7.96223e-16	Unchanged
6250	ENSG00000130305	NSUN5	protein_coding	NOP2/Sun RNA methyltransferase 5 [Source:HGNC Symbol;Acc:HGNC:16385]	0.641013	2.94644	69.1928	8.92913e-17	8.08527e-16	Unchanged
1803	ENSG00000088930	XRN2	protein_coding	5'-3' exoribonuclease 2 [Source:HGNC Symbol;Acc:HGNC:12836]	0.620553	6.64003	69.1654	9.05404e-17	8.19295e-16	Unchanged
9606	ENSG00000152990	ADGRA3	protein_coding	adhesion G protein-coupled receptor A3 [Source:HGNC Symbol;Acc:HGNC:13839]	-0.904925	5.8832	69.1252	9.24071e-17	8.35633e-16	Unchanged
4573	ENSG00000116473	RAP1A	protein_coding	RAP1A, member of RAS oncogene family [Source:HGNC Symbol;Acc:HGNC:9855]	-0.589158	6.41625	69.1078	9.32279e-17	8.425e-16	Unchanged
12465	ENSG00000168903	BTNL3	protein_coding	butyrophilin like 3 [Source:HGNC Symbol;Acc:HGNC:1143]	-3.16681	4.9757	69.0901	9.40646e-17	8.49499e-16	Unchanged
16805	ENSG00000188738	FSIP2	protein_coding	fibrous sheath interacting protein 2 [Source:HGNC Symbol;Acc:HGNC:21675]	-2.7331	4.96734	69.0863	9.42473e-17	8.50588e-16	Unchanged
639	ENSG00000048052	HDAC9	protein_coding	histone deacetylase 9 [Source:HGNC Symbol;Acc:HGNC:14065]	-1.68659	3.47844	69.057	9.56576e-17	8.62747e-16	Unchanged
10751	ENSG00000162520	SYNC	protein_coding	syncoilin, intermediate filament protein [Source:HGNC Symbol;Acc:HGNC:28897]	-1.79139	1.8315	68.9754	9.97001e-17	8.98237e-16	Unchanged
7279	ENSG00000136436	CALCOCO2	protein_coding	calcium binding and coiled-coil domain 2 [Source:HGNC Symbol;Acc:HGNC:29912]	-0.627843	7.50272	68.9749	9.97239e-17	8.98237e-16	Unchanged
10595	ENSG00000161267	BDH1	protein_coding	3-hydroxybutyrate dehydrogenase 1 [Source:HGNC Symbol;Acc:HGNC:1027]	-0.905541	5.74532	68.966	1.00173e-16	9.01692e-16	Unchanged
8139	ENSG00000141556	TBCD	protein_coding	tubulin folding cofactor D [Source:HGNC Symbol;Acc:HGNC:11581]	0.505704	4.84279	68.9518	1.009e-16	9.07638e-16	Unchanged
5757	ENSG00000125885	MCM8	protein_coding	minichromosome maintenance 8 homologous recombination repair factor [Source:HGNC Symbol;Acc:HGNC:16147]	0.867503	3.36921	68.9437	1.01316e-16	9.10777e-16	Unchanged
9001	ENSG00000147604	RPL7	protein_coding	ribosomal protein L7 [Source:HGNC Symbol;Acc:HGNC:10363]	0.799967	7.62099	68.9351	1.01757e-16	9.14145e-16	Unchanged
1941	ENSG00000091651	ORC6	protein_coding	origin recognition complex subunit 6 [Source:HGNC Symbol;Acc:HGNC:17151]	1.25097	3.9449	68.9023	1.03463e-16	9.28271e-16	Unchanged
7063	ENSG00000135362	PRR5L	protein_coding	proline rich 5 like [Source:HGNC Symbol;Acc:HGNC:25878]	-1.31277	5.03236	68.9023	1.03465e-16	9.28271e-16	Unchanged
5950	ENSG00000127616	SMARCA4	protein_coding	SWI/SNF related, matrix associated, actin dependent regulator of chromatin, subfamily a, member 4 [Source:HGNC Symbol;Acc:HGNC:11100]	0.549217	7.21904	68.8525	1.06109e-16	9.51365e-16	Unchanged
172	ENSG00000007168	PAFAH1B1	protein_coding	platelet activating factor acetylhydrolase 1b regulatory subunit 1 [Source:HGNC Symbol;Acc:HGNC:8574]	-0.490927	6.72945	68.8509	1.06194e-16	9.51504e-16	Unchanged
2106	ENSG00000099622	CIRBP	protein_coding	cold inducible RNA binding protein [Source:HGNC Symbol;Acc:HGNC:1982]	-0.553383	6.29126	68.8414	1.06709e-16	9.55494e-16	Unchanged
3801	ENSG00000110696	C11orf58	protein_coding	chromosome 11 open reading frame 58 [Source:HGNC Symbol;Acc:HGNC:16990]	0.480681	6.93742	68.8174	1.08014e-16	9.66545e-16	Unchanged
11732	ENSG00000165995	CACNB2	protein_coding	calcium voltage-gated channel auxiliary subunit beta 2 [Source:HGNC Symbol;Acc:HGNC:1402]	-1.39947	3.81712	68.809	1.08475e-16	9.70031e-16	Unchanged
14660	ENSG00000179271	GADD45GIP1	protein_coding	GADD45G interacting protein 1 [Source:HGNC Symbol;Acc:HGNC:29996]	0.689755	4.55125	68.8024	1.08839e-16	9.72655e-16	Unchanged
6032	ENSG00000128487	SPECC1	protein_coding	sperm antigen with calponin homology and coiled-coil domains 1 [Source:HGNC Symbol;Acc:HGNC:30615]	-1.06572	6.0115	68.766	1.10868e-16	9.90145e-16	Unchanged
1997	ENSG00000093010	COMT	protein_coding	catechol-O-methyltransferase [Source:HGNC Symbol;Acc:HGNC:2228]	0.683615	5.31116	68.7508	1.11727e-16	9.97161e-16	Unchanged
641	ENSG00000048162	NOP16	protein_coding	NOP16 nucleolar protein [Source:HGNC Symbol;Acc:HGNC:26934]	0.850245	4.49221	68.7317	1.12814e-16	1.0062e-15	Unchanged
388	ENSG00000018699	TTC27	protein_coding	tetratricopeptide repeat domain 27 [Source:HGNC Symbol;Acc:HGNC:25986]	0.781433	3.83451	68.7081	1.14173e-16	1.01766e-15	Unchanged
4551	ENSG00000116209	TMEM59	protein_coding	transmembrane protein 59 [Source:HGNC Symbol;Acc:HGNC:1239]	-0.758315	8.05451	68.6897	1.15241e-16	1.02651e-15	Unchanged
9098	ENSG00000148429	USP6NL	protein_coding	USP6 N-terminal like [Source:HGNC Symbol;Acc:HGNC:16858]	0.678935	4.40255	68.6729	1.16227e-16	1.03463e-15	Unchanged
334	ENSG00000013364	MVP	protein_coding	major vault protein [Source:HGNC Symbol;Acc:HGNC:7531]	-0.811169	7.10201	68.6227	1.19226e-16	1.06063e-15	Unchanged
16210	ENSG00000186204	CYP4F12	protein_coding	cytochrome P450 family 4 subfamily F member 12 [Source:HGNC Symbol;Acc:HGNC:18857]	-2.05063	4.54918	68.6092	1.20043e-16	1.0672e-15	Unchanged
2811	ENSG00000103356	EARS2	protein_coding	glutamyl-tRNA synthetase 2, mitochondrial [Source:HGNC Symbol;Acc:HGNC:29419]	0.631399	3.91788	68.6037	1.20381e-16	1.06951e-15	Unchanged
7183	ENSG00000135929	CYP27A1	protein_coding	cytochrome P450 family 27 subfamily A member 1 [Source:HGNC Symbol;Acc:HGNC:2605]	-1.47383	4.82386	68.5979	1.20732e-16	1.07194e-15	Unchanged
4343	ENSG00000114904	NEK4	protein_coding	NIMA related kinase 4 [Source:HGNC Symbol;Acc:HGNC:11399]	0.564363	4.14485	68.5932	1.21019e-16	1.07379e-15	Unchanged
16947	ENSG00000189292	ALKAL2	protein_coding	ALK and LTK ligand 2 [Source:HGNC Symbol;Acc:HGNC:27683]	-2.11792	1.32699	68.5782	1.21942e-16	1.08128e-15	Unchanged
1560	ENSG00000082146	STRADB	protein_coding	STE20 related adaptor beta [Source:HGNC Symbol;Acc:HGNC:13205]	-1.01785	3.72668	68.5435	1.24111e-16	1.0998e-15	Unchanged
47219	ENSG00000263155	MYZAP	protein_coding	myocardial zonula adherens protein [Source:HGNC Symbol;Acc:HGNC:43444]	-1.48662	1.02547	68.5417	1.24224e-16	1.10009e-15	Unchanged
14313	ENSG00000177485	ZBTB33	protein_coding	zinc finger and BTB domain containing 33 [Source:HGNC Symbol;Acc:HGNC:16682]	0.660885	4.78227	68.5178	1.25735e-16	1.11242e-15	Unchanged
376	ENSG00000017260	ATP2C1	protein_coding	ATPase secretory pathway Ca2+ transporting 1 [Source:HGNC Symbol;Acc:HGNC:13211]	0.489468	6.51588	68.5171	1.25779e-16	1.11242e-15	Unchanged
7492	ENSG00000137513	NARS2	protein_coding	asparaginyl-tRNA synthetase 2, mitochondrial [Source:HGNC Symbol;Acc:HGNC:26274]	0.688299	3.90921	68.508	1.26367e-16	1.11689e-15	Unchanged
2784	ENSG00000103222	ABCC1	protein_coding	ATP binding cassette subfamily C member 1 [Source:HGNC Symbol;Acc:HGNC:51]	0.868412	5.18725	68.5058	1.26507e-16	1.11741e-15	Unchanged
9149	ENSG00000148848	ADAM12	protein_coding	ADAM metallopeptidase domain 12 [Source:HGNC Symbol;Acc:HGNC:190]	2.78208	3.53031	68.5035	1.26654e-16	1.11798e-15	Unchanged
16313	ENSG00000186642	PDE2A	protein_coding	phosphodiesterase 2A [Source:HGNC Symbol;Acc:HGNC:8777]	-1.39859	2.14633	68.4395	1.30829e-16	1.1541e-15	Unchanged
8310	ENSG00000143061	IGSF3	protein_coding	immunoglobulin superfamily member 3 [Source:HGNC Symbol;Acc:HGNC:5950]	-1.17433	4.28882	68.3614	1.36119e-16	1.19999e-15	Unchanged
12723	ENSG00000169955	ZNF747	protein_coding	zinc finger protein 747 [Source:HGNC Symbol;Acc:HGNC:28350]	-0.654578	2.63733	68.3454	1.37228e-16	1.20899e-15	Unchanged
38784	ENSG00000249992	TMEM158	protein_coding	transmembrane protein 158 [Source:HGNC Symbol;Acc:HGNC:30293]	1.761	1.79902	68.333	1.38094e-16	1.21583e-15	Unchanged
9247	ENSG00000149636	DSN1	protein_coding	DSN1 component of MIS12 kinetochore complex [Source:HGNC Symbol;Acc:HGNC:16165]	0.821675	4.24282	68.2988	1.40509e-16	1.2363e-15	Unchanged
11331	ENSG00000164338	UTP15	protein_coding	UTP15 small subunit processome component [Source:HGNC Symbol;Acc:HGNC:25758]	0.630089	4.40148	68.2823	1.4169e-16	1.24589e-15	Unchanged
14585	ENSG00000178950	GAK	protein_coding	cyclin G associated kinase [Source:HGNC Symbol;Acc:HGNC:4113]	-0.561154	6.04317	68.2713	1.4248e-16	1.25203e-15	Unchanged
13131	ENSG00000171714	ANO5	protein_coding	anoctamin 5 [Source:HGNC Symbol;Acc:HGNC:27337]	-2.49834	2.70033	68.2173	1.46437e-16	1.28598e-15	Unchanged
26786	ENSG00000226479	TMEM185B	protein_coding	transmembrane protein 185B [Source:HGNC Symbol;Acc:HGNC:18896]	0.748123	4.63963	68.2157	1.46554e-16	1.28618e-15	Unchanged
38836	ENSG00000250073	ESAM-AS1	lncRNA	novel transcript, antisense to ESAM	-1.86584	1.24938	68.2098	1.46992e-16	1.2892e-15	Unchanged
11479	ENSG00000164930	FZD6	protein_coding	frizzled class receptor 6 [Source:HGNC Symbol;Acc:HGNC:4044]	0.559204	4.78981	68.1995	1.47764e-16	1.29513e-15	Unchanged
25123	ENSG00000224051	CPTP	protein_coding	ceramide-1-phosphate transfer protein [Source:HGNC Symbol;Acc:HGNC:28116]	-1.04463	3.3419	68.1925	1.48287e-16	1.29889e-15	Unchanged
7806	ENSG00000139289	PHLDA1	protein_coding	pleckstrin homology like domain family A member 1 [Source:HGNC Symbol;Acc:HGNC:8933]	1.96043	6.40187	68.1731	1.49758e-16	1.31021e-15	Unchanged
2024	ENSG00000095261	PSMD5	protein_coding	proteasome 26S subunit, non-ATPase 5 [Source:HGNC Symbol;Acc:HGNC:9563]	0.511516	4.86255	68.1729	1.49772e-16	1.31021e-15	Unchanged
17938	ENSG00000198860	TSEN15	protein_coding	tRNA splicing endonuclease subunit 15 [Source:HGNC Symbol;Acc:HGNC:16791]	0.782053	4.68487	68.0606	1.5855e-16	1.3857e-15	Unchanged
1139	ENSG00000070882	OSBPL3	protein_coding	oxysterol binding protein like 3 [Source:HGNC Symbol;Acc:HGNC:16370]	0.867692	5.22636	68.0599	1.58603e-16	1.3857e-15	Unchanged
404	ENSG00000020426	MNAT1	protein_coding	MNAT1 component of CDK activating kinase [Source:HGNC Symbol;Acc:HGNC:7181]	0.641281	3.57937	68.0133	1.62393e-16	1.4179e-15	Unchanged
3668	ENSG00000109436	TBC1D9	protein_coding	TBC1 domain family member 9 [Source:HGNC Symbol;Acc:HGNC:21710]	-1.0148	4.38222	67.9864	1.64626e-16	1.43649e-15	Unchanged
14955	ENSG00000180884	ZNF792	protein_coding	zinc finger protein 792 [Source:HGNC Symbol;Acc:HGNC:24751]	0.759558	1.7509	67.9248	1.69853e-16	1.48115e-15	Unchanged
14321	ENSG00000177542	SLC25A22	protein_coding	solute carrier family 25 member 22 [Source:HGNC Symbol;Acc:HGNC:19954]	1.02415	2.48034	67.8743	1.74256e-16	1.51858e-15	Unchanged
698	ENSG00000051596	THOC3	protein_coding	THO complex 3 [Source:HGNC Symbol;Acc:HGNC:19072]	0.756699	2.06938	67.7622	1.84455e-16	1.60644e-15	Unchanged
10237	ENSG00000158552	ZFAND2B	protein_coding	zinc finger AN1-type containing 2B [Source:HGNC Symbol;Acc:HGNC:25206]	-0.683416	4.45747	67.7606	1.84602e-16	1.6067e-15	Unchanged
3105	ENSG00000105404	RABAC1	protein_coding	Rab acceptor 1 [Source:HGNC Symbol;Acc:HGNC:9794]	-0.939895	3.46355	67.758	1.84848e-16	1.60782e-15	Unchanged
27499	ENSG00000227502	MROCKI	lncRNA	MARCKS cis regulating lncRNA promoter of cytokines and inflammation [Source:HGNC Symbol;Acc:HGNC:50323]	-1.58112	2.61084	67.744	1.86166e-16	1.61825e-15	Unchanged
651	ENSG00000048707	VPS13D	protein_coding	vacuolar protein sorting 13 homolog D [Source:HGNC Symbol;Acc:HGNC:23595]	-0.555396	5.92322	67.7239	1.8807e-16	1.63376e-15	Unchanged
6864	ENSG00000134245	WNT2B	protein_coding	Wnt family member 2B [Source:HGNC Symbol;Acc:HGNC:12781]	-0.960188	3.85792	67.7223	1.88226e-16	1.63408e-15	Unchanged
43047	ENSG00000255717	SNHG1	lncRNA	small nucleolar RNA host gene 1 [Source:HGNC Symbol;Acc:HGNC:32688]	0.808158	4.54448	67.6454	1.95712e-16	1.69799e-15	Unchanged
825	ENSG00000060749	QSER1	protein_coding	glutamine and serine rich 1 [Source:HGNC Symbol;Acc:HGNC:26154]	0.577045	5.0636	67.604	1.9986e-16	1.73288e-15	Unchanged
3414	ENSG00000107338	SHB	protein_coding	SH2 domain containing adaptor protein B [Source:HGNC Symbol;Acc:HGNC:10838]	0.828715	2.74032	67.5325	2.07243e-16	1.79576e-15	Unchanged
2558	ENSG00000101605	MYOM1	protein_coding	myomesin 1 [Source:HGNC Symbol;Acc:HGNC:7613]	-1.88022	2.88198	67.4987	2.10828e-16	1.82566e-15	Unchanged
12171	ENSG00000167701	GPT	protein_coding	glutamic--pyruvic transaminase [Source:HGNC Symbol;Acc:HGNC:4552]	-2.52082	3.03358	67.4924	2.11501e-16	1.83034e-15	Unchanged
4173	ENSG00000113356	POLR3G	protein_coding	RNA polymerase III subunit G [Source:HGNC Symbol;Acc:HGNC:30075]	1.35579	3.05251	67.4102	2.20503e-16	1.90703e-15	Unchanged
11812	ENSG00000166278	C2	protein_coding	complement C2 [Source:HGNC Symbol;Acc:HGNC:1248]	1.34863	2.74563	67.3999	2.21663e-16	1.91585e-15	Unchanged
4800	ENSG00000118308	IRAG2	protein_coding	inositol 1,4,5-triphosphate receptor associated 2 [Source:HGNC Symbol;Acc:HGNC:6690]	-1.81069	4.04282	67.3906	2.22707e-16	1.92366e-15	Unchanged
3262	ENSG00000106089	STX1A	protein_coding	syntaxin 1A [Source:HGNC Symbol;Acc:HGNC:11433]	1.65426	1.96219	67.3874	2.23071e-16	1.92559e-15	Unchanged
19806	ENSG00000204219	TCEA3	protein_coding	transcription elongation factor A3 [Source:HGNC Symbol;Acc:HGNC:11615]	-1.64156	7.37543	67.3088	2.32146e-16	2.00266e-15	Unchanged
70	ENSG00000004866	ST7	protein_coding	suppression of tumorigenicity 7 [Source:HGNC Symbol;Acc:HGNC:11351]	0.701369	3.72407	67.2557	2.3848e-16	2.056e-15	Unchanged
2869	ENSG00000104043	ATP8B4	protein_coding	ATPase phospholipid transporting 8B4 (putative) [Source:HGNC Symbol;Acc:HGNC:13536]	-0.921867	2.5124	67.2257	2.42134e-16	2.08619e-15	Unchanged
915	ENSG00000065057	NTHL1	protein_coding	nth like DNA glycosylase 1 [Source:HGNC Symbol;Acc:HGNC:8028]	0.798296	2.46097	67.1799	2.47827e-16	2.1339e-15	Unchanged
11474	ENSG00000164916	FOXK1	protein_coding	forkhead box K1 [Source:HGNC Symbol;Acc:HGNC:23480]	0.782252	4.64885	67.169	2.49199e-16	2.14437e-15	Unchanged
9750	ENSG00000154265	ABCA5	protein_coding	ATP binding cassette subfamily A member 5 [Source:HGNC Symbol;Acc:HGNC:35]	-1.58835	6.32946	67.1267	2.54602e-16	2.18948e-15	Unchanged
1114	ENSG00000070413	DGCR2	protein_coding	DiGeorge syndrome critical region gene 2 [Source:HGNC Symbol;Acc:HGNC:2845]	-0.504691	5.13237	67.1235	2.55023e-16	2.19172e-15	Unchanged
17586	ENSG00000197892	KIF13B	protein_coding	kinesin family member 13B [Source:HGNC Symbol;Acc:HGNC:14405]	-1.03338	6.32919	67.1171	2.55845e-16	2.19741e-15	Unchanged
423	ENSG00000022840	RNF10	protein_coding	ring finger protein 10 [Source:HGNC Symbol;Acc:HGNC:10055]	-0.389687	6.59308	67.0961	2.58595e-16	2.21963e-15	Unchanged
9921	ENSG00000155957	TMBIM4	protein_coding	transmembrane BAX inhibitor motif containing 4 [Source:HGNC Symbol;Acc:HGNC:24257]	-0.679857	3.97388	67.0452	2.65349e-16	2.27618e-15	Unchanged
13241	ENSG00000172164	SNTB1	protein_coding	syntrophin beta 1 [Source:HGNC Symbol;Acc:HGNC:11168]	1.34847	4.18862	66.9543	2.77879e-16	2.38217e-15	Unchanged
7547	ENSG00000137819	PAQR5	protein_coding	progestin and adipoQ receptor family member 5 [Source:HGNC Symbol;Acc:HGNC:29645]	-1.77972	4.39179	66.9437	2.7938e-16	2.39353e-15	Unchanged
1345	ENSG00000076344	RGS11	protein_coding	regulator of G protein signaling 11 [Source:HGNC Symbol;Acc:HGNC:9993]	-2.04579	1.44386	66.9104	2.84125e-16	2.43267e-15	Unchanged
2952	ENSG00000104695	PPP2CB	protein_coding	protein phosphatase 2 catalytic subunit beta [Source:HGNC Symbol;Acc:HGNC:9300]	-0.646698	5.67316	66.9007	2.85539e-16	2.44324e-15	Unchanged
8431	ENSG00000143569	UBAP2L	protein_coding	ubiquitin associated protein 2 like [Source:HGNC Symbol;Acc:HGNC:29877]	0.495429	7.05163	66.8955	2.86292e-16	2.44815e-15	Unchanged
2167	ENSG00000100029	PES1	protein_coding	pescadillo ribosomal biogenesis factor 1 [Source:HGNC Symbol;Acc:HGNC:8848]	0.637002	5.65846	66.82	2.97467e-16	2.54083e-15	Unchanged
11211	ENSG00000164039	BDH2	protein_coding	3-hydroxybutyrate dehydrogenase 2 [Source:HGNC Symbol;Acc:HGNC:32389]	-0.979585	3.66379	66.8198	2.97501e-16	2.54083e-15	Unchanged
14225	ENSG00000177098	SCN4B	protein_coding	sodium voltage-gated channel beta subunit 4 [Source:HGNC Symbol;Acc:HGNC:10592]	-1.78019	1.40352	66.7585	3.06895e-16	2.61942e-15	Unchanged
3516	ENSG00000108352	RAPGEFL1	protein_coding	Rap guanine nucleotide exchange factor like 1 [Source:HGNC Symbol;Acc:HGNC:17428]	-1.51084	5.6405	66.7408	3.09666e-16	2.64143e-15	Unchanged
13699	ENSG00000174442	ZWILCH	protein_coding	zwilch kinetochore protein [Source:HGNC Symbol;Acc:HGNC:25468]	0.792541	4.14986	66.6958	3.16805e-16	2.70064e-15	Unchanged
9945	ENSG00000156113	KCNMA1	protein_coding	potassium calcium-activated channel subfamily M alpha 1 [Source:HGNC Symbol;Acc:HGNC:6284]	-1.85764	5.515	66.6669	3.21489e-16	2.73886e-15	Unchanged
9383	ENSG00000151276	MAGI1	protein_coding	membrane associated guanylate kinase, WW and PDZ domain containing 1 [Source:HGNC Symbol;Acc:HGNC:946]	-0.621435	5.85039	66.6406	3.25807e-16	2.77392e-15	Unchanged
7542	ENSG00000137812	KNL1	protein_coding	kinetochore scaffold 1 [Source:HGNC Symbol;Acc:HGNC:24054]	1.22006	4.56188	66.6079	3.31259e-16	2.81859e-15	Unchanged
2481	ENSG00000101236	RNF24	protein_coding	ring finger protein 24 [Source:HGNC Symbol;Acc:HGNC:13779]	1.09645	2.70883	66.6043	3.31866e-16	2.822e-15	Unchanged
5714	ENSG00000125775	SDCBP2	protein_coding	syndecan binding protein 2 [Source:HGNC Symbol;Acc:HGNC:15756]	-2.11832	5.39207	66.5979	3.32944e-16	2.8294e-15	Unchanged
6129	ENSG00000129244	ATP1B2	protein_coding	ATPase Na+/K+ transporting subunit beta 2 [Source:HGNC Symbol;Acc:HGNC:805]	-1.7641	1.14609	66.595	3.3343e-16	2.83178e-15	Unchanged
1741	ENSG00000087274	ADD1	protein_coding	adducin 1 [Source:HGNC Symbol;Acc:HGNC:243]	-0.564734	7.4273	66.5844	3.35224e-16	2.84525e-15	Unchanged
1712	ENSG00000086827	ZW10	protein_coding	zw10 kinetochore protein [Source:HGNC Symbol;Acc:HGNC:13194]	0.486412	4.3208	66.5501	3.41105e-16	2.89336e-15	Unchanged
1200	ENSG00000072609	CHFR	protein_coding	checkpoint with forkhead and ring finger domains [Source:HGNC Symbol;Acc:HGNC:20455]	-0.863108	4.39264	66.5441	3.42148e-16	2.89976e-15	Unchanged
13849	ENSG00000175203	DCTN2	protein_coding	dynactin subunit 2 [Source:HGNC Symbol;Acc:HGNC:2712]	-0.423309	5.90386	66.5434	3.42282e-16	2.89976e-15	Unchanged
25365	ENSG00000224411	0	processed_pseudogene	heat shock protein 90 alpha family class A member 2, pseudogene [Source:HGNC Symbol;Acc:HGNC:5256]	0.909397	1.24725	66.5057	3.48889e-16	2.9539e-15	Unchanged
9135	ENSG00000148773	MKI67	protein_coding	marker of proliferation Ki-67 [Source:HGNC Symbol;Acc:HGNC:7107]	1.26564	8.02144	66.4772	3.53958e-16	2.99496e-15	Unchanged
7213	ENSG00000136059	VILL	protein_coding	villin like [Source:HGNC Symbol;Acc:HGNC:30906]	-1.51389	5.07076	66.4378	3.61103e-16	3.05353e-15	Unchanged
5768	ENSG00000125944	HNRNPR	protein_coding	heterogeneous nuclear ribonucleoprotein R [Source:HGNC Symbol;Acc:HGNC:5047]	0.497982	7.74734	66.4159	3.65146e-16	3.08581e-15	Unchanged
9551	ENSG00000152503	TRIM36	protein_coding	tripartite motif containing 36 [Source:HGNC Symbol;Acc:HGNC:16280]	-1.72937	4.09422	66.3848	3.70946e-16	3.13289e-15	Unchanged
1403	ENSG00000077942	FBLN1	protein_coding	fibulin 1 [Source:HGNC Symbol;Acc:HGNC:3600]	-1.77663	5.87678	66.3758	3.72643e-16	3.14528e-15	Unchanged
35940	ENSG00000241316	SUCLG2-DT	lncRNA	SUCLG2 antisense RNA 1 (head to head) [Source:HGNC Symbol;Acc:HGNC:49643]	-0.963766	2.11742	66.345	3.78509e-16	3.19282e-15	Unchanged
261	ENSG00000010318	PHF7	protein_coding	PHD finger protein 7 [Source:HGNC Symbol;Acc:HGNC:18458]	-0.873013	2.98069	66.3405	3.79382e-16	3.19821e-15	Unchanged
8235	ENSG00000142453	CARM1	protein_coding	coactivator associated arginine methyltransferase 1 [Source:HGNC Symbol;Acc:HGNC:23393]	0.464613	4.71454	66.2991	3.87428e-16	3.26404e-15	Unchanged
8381	ENSG00000143375	CGN	protein_coding	cingulin [Source:HGNC Symbol;Acc:HGNC:17429]	-1.30541	7.70061	66.256	3.96003e-16	3.33423e-15	Unchanged
2364	ENSG00000100628	ASB2	protein_coding	ankyrin repeat and SOCS box containing 2 [Source:HGNC Symbol;Acc:HGNC:16012]	-1.86119	1.84936	66.2346	4.00325e-16	3.36854e-15	Unchanged
13370	ENSG00000172731	LRRC20	protein_coding	leucine rich repeat containing 20 [Source:HGNC Symbol;Acc:HGNC:23421]	1.12286	1.84891	66.1967	4.08102e-16	3.43187e-15	Unchanged
11954	ENSG00000166851	PLK1	protein_coding	polo like kinase 1 [Source:HGNC Symbol;Acc:HGNC:9077]	1.14948	4.13025	66.1511	4.17646e-16	3.50997e-15	Unchanged
1645	ENSG00000084764	MAPRE3	protein_coding	microtubule associated protein RP/EB family member 3 [Source:HGNC Symbol;Acc:HGNC:6892]	-1.26982	4.29569	66.1422	4.19537e-16	3.5237e-15	Unchanged
26963	ENSG00000226742	HSBP1L1	protein_coding	heat shock factor binding protein 1 like 1 [Source:HGNC Symbol;Acc:HGNC:37243]	-1.13301	4.38806	66.1312	4.21883e-16	3.54123e-15	Unchanged
3892	ENSG00000111358	GTF2H3	protein_coding	general transcription factor IIH subunit 3 [Source:HGNC Symbol;Acc:HGNC:4657]	0.562197	3.87625	66.0819	4.32572e-16	3.62872e-15	Unchanged
1533	ENSG00000081189	MEF2C	protein_coding	myocyte enhancer factor 2C [Source:HGNC Symbol;Acc:HGNC:6996]	-1.07645	4.95194	66.0722	4.34703e-16	3.64436e-15	Unchanged
4652	ENSG00000116985	BMP8B	protein_coding	bone morphogenetic protein 8b [Source:HGNC Symbol;Acc:HGNC:1075]	-1.00849	3.69951	66.0702	4.35143e-16	3.64582e-15	Unchanged
15725	ENSG00000184349	EFNA5	protein_coding	ephrin A5 [Source:HGNC Symbol;Acc:HGNC:3225]	-2.22372	2.30047	66.0517	4.39244e-16	3.67793e-15	Unchanged
3975	ENSG00000111863	ADTRP	protein_coding	androgen dependent TFPI regulating protein [Source:HGNC Symbol;Acc:HGNC:21214]	-2.82753	6.17167	66.0287	4.444e-16	3.71883e-15	Unchanged
672	ENSG00000049768	FOXP3	protein_coding	forkhead box P3 [Source:HGNC Symbol;Acc:HGNC:6106]	1.70632	1.75899	65.9978	4.51422e-16	3.77528e-15	Unchanged
9753	ENSG00000154277	UCHL1	protein_coding	ubiquitin C-terminal hydrolase L1 [Source:HGNC Symbol;Acc:HGNC:12513]	-2.31068	1.4989	65.9826	4.54928e-16	3.80228e-15	Unchanged
9516	ENSG00000152253	SPC25	protein_coding	SPC25 component of NDC80 kinetochore complex [Source:HGNC Symbol;Acc:HGNC:24031]	1.12778	3.52421	65.9039	4.73454e-16	3.9547e-15	Unchanged
14337	ENSG00000177602	HASPIN	protein_coding	histone H3 associated protein kinase [Source:HGNC Symbol;Acc:HGNC:19682]	1.17027	1.68658	65.9019	4.73929e-16	3.95625e-15	Unchanged
11968	ENSG00000166896	ATP23	protein_coding	ATP23 metallopeptidase and ATP synthase assembly factor homolog [Source:HGNC Symbol;Acc:HGNC:29452]	-1.03478	2.92095	65.8602	4.84078e-16	4.03851e-15	Unchanged
56227	ENSG00000280433	0	protein_coding	novel protein, similar to trafficking protein particle complex 10 TRAPPC10	-0.81207	0.78626	65.8362	4.89994e-16	4.08537e-15	Unchanged
1638	ENSG00000084676	NCOA1	protein_coding	nuclear receptor coactivator 1 [Source:HGNC Symbol;Acc:HGNC:7668]	-0.577714	5.88849	65.8254	4.92703e-16	4.10546e-15	Unchanged
10744	ENSG00000162493	PDPN	protein_coding	podoplanin [Source:HGNC Symbol;Acc:HGNC:29602]	1.64764	4.15263	65.8025	4.98459e-16	4.15089e-15	Unchanged
15	ENSG00000001617	SEMA3F	protein_coding	semaphorin 3F [Source:HGNC Symbol;Acc:HGNC:10728]	1.3563	3.50797	65.7945	5.00466e-16	4.16507e-15	Unchanged
7372	ENSG00000136891	TEX10	protein_coding	testis expressed 10 [Source:HGNC Symbol;Acc:HGNC:25988]	0.540454	4.75938	65.7886	5.01987e-16	4.17519e-15	Unchanged
8299	ENSG00000142949	PTPRF	protein_coding	protein tyrosine phosphatase receptor type F [Source:HGNC Symbol;Acc:HGNC:9670]	-0.848242	7.92615	65.7543	5.10792e-16	4.24584e-15	Unchanged
15019	ENSG00000181218	H2AW	protein_coding	H2A.W histone [Source:HGNC Symbol;Acc:HGNC:20507]	1.4395	2.24421	65.7295	5.17269e-16	4.29707e-15	Unchanged
19792	ENSG00000204175	GPRIN2	protein_coding	G protein regulated inducer of neurite outgrowth 2 [Source:HGNC Symbol;Acc:HGNC:23730]	-1.26043	3.87144	65.7282	5.17612e-16	4.29731e-15	Unchanged
1574	ENSG00000082512	TRAF5	protein_coding	TNF receptor associated factor 5 [Source:HGNC Symbol;Acc:HGNC:12035]	0.963595	5.72062	65.7184	5.20176e-16	4.31598e-15	Unchanged
15732	ENSG00000184371	CSF1	protein_coding	colony stimulating factor 1 [Source:HGNC Symbol;Acc:HGNC:2432]	-1.01215	4.43049	65.7052	5.23686e-16	4.34247e-15	Unchanged
5187	ENSG00000121691	CAT	protein_coding	catalase [Source:HGNC Symbol;Acc:HGNC:1516]	-0.702427	6.53529	65.6338	5.42998e-16	4.49988e-15	Unchanged
14941	ENSG00000180822	PSMG4	protein_coding	proteasome assembly chaperone 4 [Source:HGNC Symbol;Acc:HGNC:21108]	0.719952	3.83974	65.6198	5.46872e-16	4.52924e-15	Unchanged
4110	ENSG00000112782	CLIC5	protein_coding	chloride intracellular channel 5 [Source:HGNC Symbol;Acc:HGNC:13517]	-1.65282	6.76725	65.6181	5.47338e-16	4.53035e-15	Unchanged
7749	ENSG00000138801	PAPSS1	protein_coding	3'-phosphoadenosine 5'-phosphosulfate synthase 1 [Source:HGNC Symbol;Acc:HGNC:8603]	0.584888	5.03131	65.5601	5.63681e-16	4.6628e-15	Unchanged
11475	ENSG00000164919	COX6C	protein_coding	cytochrome c oxidase subunit 6C [Source:HGNC Symbol;Acc:HGNC:2285]	-0.686319	8.75057	65.5533	5.65624e-16	4.67605e-15	Unchanged
3628	ENSG00000109065	NAT9	protein_coding	N-acetyltransferase 9 (putative) [Source:HGNC Symbol;Acc:HGNC:23133]	0.619375	4.03919	65.499	5.81437e-16	4.80387e-15	Unchanged
22442	ENSG00000213588	ZBTB9	protein_coding	zinc finger and BTB domain containing 9 [Source:HGNC Symbol;Acc:HGNC:28323]	0.895119	2.26062	65.4912	5.8374e-16	4.81999e-15	Unchanged
13269	ENSG00000172270	BSG	protein_coding	basigin (Ok blood group) [Source:HGNC Symbol;Acc:HGNC:1116]	-0.90229	8.01287	65.4716	5.89578e-16	4.86526e-15	Unchanged
17994	ENSG00000198961	PJA2	protein_coding	praja ring finger ubiquitin ligase 2 [Source:HGNC Symbol;Acc:HGNC:17481]	-0.658753	6.84587	65.4686	5.90471e-16	4.8697e-15	Unchanged
8697	ENSG00000145386	CCNA2	protein_coding	cyclin A2 [Source:HGNC Symbol;Acc:HGNC:1578]	1.15083	4.70724	65.4633	5.92067e-16	4.87991e-15	Unchanged
10320	ENSG00000159216	RUNX1	protein_coding	RUNX family transcription factor 1 [Source:HGNC Symbol;Acc:HGNC:10471]	0.90988	5.29513	65.4265	6.03234e-16	4.96896e-15	Unchanged
4000	ENSG00000112078	KCTD20	protein_coding	potassium channel tetramerization domain containing 20 [Source:HGNC Symbol;Acc:HGNC:21052]	0.592599	5.74975	65.4249	6.03698e-16	4.96979e-15	Unchanged
5971	ENSG00000127947	PTPN12	protein_coding	protein tyrosine phosphatase non-receptor type 12 [Source:HGNC Symbol;Acc:HGNC:9645]	0.649736	6.63002	65.4092	6.08531e-16	5.00549e-15	Unchanged
2972	ENSG00000104823	ECH1	protein_coding	enoyl-CoA hydratase 1 [Source:HGNC Symbol;Acc:HGNC:3149]	-1.01949	6.34003	65.4085	6.08766e-16	5.00549e-15	Unchanged
1977	ENSG00000092445	TYRO3	protein_coding	TYRO3 protein tyrosine kinase [Source:HGNC Symbol;Acc:HGNC:12446]	1.50208	1.87504	65.4004	6.11271e-16	5.02307e-15	Unchanged
2125	ENSG00000099834	CDHR5	protein_coding	cadherin related family member 5 [Source:HGNC Symbol;Acc:HGNC:7521]	-2.43334	7.61597	65.3978	6.12069e-16	5.0266e-15	Unchanged
3053	ENSG00000105202	FBL	protein_coding	fibrillarin [Source:HGNC Symbol;Acc:HGNC:3599]	0.905518	5.98039	65.3823	6.16905e-16	5.06328e-15	Unchanged
8703	ENSG00000145423	SFRP2	protein_coding	secreted frizzled related protein 2 [Source:HGNC Symbol;Acc:HGNC:10777]	-4.2083	5.30411	65.3484	6.27612e-16	5.14808e-15	Unchanged
16486	ENSG00000187531	SIRT7	protein_coding	sirtuin 7 [Source:HGNC Symbol;Acc:HGNC:14935]	-0.659178	4.62295	65.3403	6.30203e-16	5.16623e-15	Unchanged
2564	ENSG00000101665	SMAD7	protein_coding	SMAD family member 7 [Source:HGNC Symbol;Acc:HGNC:6773]	-0.906225	3.94096	65.324	6.35419e-16	5.20587e-15	Unchanged
11657	ENSG00000165678	GHITM	protein_coding	growth hormone inducible transmembrane protein [Source:HGNC Symbol;Acc:HGNC:17281]	-0.62703	8.20343	65.3175	6.37516e-16	5.21992e-15	Unchanged
4467	ENSG00000115649	CNPPD1	protein_coding	cyclin Pas1/PHO80 domain containing 1 [Source:HGNC Symbol;Acc:HGNC:25220]	-0.555607	5.13662	65.2409	6.62787e-16	5.42288e-15	Unchanged
4897	ENSG00000119401	TRIM32	protein_coding	tripartite motif containing 32 [Source:HGNC Symbol;Acc:HGNC:16380]	0.548851	3.37611	65.24	6.63096e-16	5.42288e-15	Unchanged
8515	ENSG00000144040	SFXN5	protein_coding	sideroflexin 5 [Source:HGNC Symbol;Acc:HGNC:16073]	-0.823359	3.35943	65.2218	6.69264e-16	5.47006e-15	Unchanged
3521	ENSG00000108384	RAD51C	protein_coding	RAD51 paralog C [Source:HGNC Symbol;Acc:HGNC:9820]	0.630093	3.4905	65.2144	6.71758e-16	5.48716e-15	Unchanged
5392	ENSG00000123473	STIL	protein_coding	STIL centriolar assembly protein [Source:HGNC Symbol;Acc:HGNC:10879]	1.00022	4.16405	65.2041	6.75282e-16	5.51265e-15	Unchanged
13396	ENSG00000172819	RARG	protein_coding	retinoic acid receptor gamma [Source:HGNC Symbol;Acc:HGNC:9866]	1.07093	3.75706	65.1521	6.93356e-16	5.65683e-15	Unchanged
523	ENSG00000035499	DEPDC1B	protein_coding	DEP domain containing 1B [Source:HGNC Symbol;Acc:HGNC:24902]	1.13657	2.69268	65.1478	6.94849e-16	5.66562e-15	Unchanged
55768	ENSG00000279838	0	TEC	TEC	-1.64444	1.59592	65.1387	6.9809e-16	5.68866e-15	Unchanged
8050	ENSG00000140988	RPS2	protein_coding	ribosomal protein S2 [Source:HGNC Symbol;Acc:HGNC:10404]	0.778548	7.70243	65.1029	7.1089e-16	5.78953e-15	Unchanged
3569	ENSG00000108651	UTP6	protein_coding	UTP6 small subunit processome component [Source:HGNC Symbol;Acc:HGNC:18279]	0.504449	5.7908	65.0638	7.25114e-16	5.90185e-15	Unchanged
11392	ENSG00000164611	PTTG1	protein_coding	PTTG1 regulator of sister chromatid separation, securin [Source:HGNC Symbol;Acc:HGNC:9690]	1.20566	4.44024	65.0609	7.26172e-16	5.90694e-15	Unchanged
37631	ENSG00000248144	ADH1C	protein_coding	alcohol dehydrogenase 1C (class I), gamma polypeptide [Source:HGNC Symbol;Acc:HGNC:251]	-3.38179	6.8351	65.0395	7.34109e-16	5.96796e-15	Unchanged
4658	ENSG00000117010	ZNF684	protein_coding	zinc finger protein 684 [Source:HGNC Symbol;Acc:HGNC:28418]	-0.727274	2.58969	65.0368	7.35122e-16	5.97265e-15	Unchanged
5151	ENSG00000121310	ECHDC2	protein_coding	enoyl-CoA hydratase domain containing 2 [Source:HGNC Symbol;Acc:HGNC:23408]	-0.896638	5.32137	65.011	7.44807e-16	6.04775e-15	Unchanged
13292	ENSG00000172349	IL16	protein_coding	interleukin 16 [Source:HGNC Symbol;Acc:HGNC:5980]	-1.18221	3.53792	64.9535	7.6685e-16	6.22304e-15	Unchanged
1057	ENSG00000068796	KIF2A	protein_coding	kinesin family member 2A [Source:HGNC Symbol;Acc:HGNC:6318]	0.487835	5.39068	64.9399	7.72195e-16	6.2627e-15	Unchanged
11844	ENSG00000166402	TUB	protein_coding	TUB bipartite transcription factor [Source:HGNC Symbol;Acc:HGNC:12406]	-2.08978	1.75909	64.9011	7.87514e-16	6.38316e-15	Unchanged
797	ENSG00000058804	NDC1	protein_coding	NDC1 transmembrane nucleoporin [Source:HGNC Symbol;Acc:HGNC:25525]	0.788577	5.11174	64.8964	7.89421e-16	6.39482e-15	Unchanged
1043	ENSG00000068366	ACSL4	protein_coding	acyl-CoA synthetase long chain family member 4 [Source:HGNC Symbol;Acc:HGNC:3571]	0.961606	5.8966	64.8501	8.08188e-16	6.54297e-15	Unchanged
6455	ENSG00000131462	TUBG1	protein_coding	tubulin gamma 1 [Source:HGNC Symbol;Acc:HGNC:12417]	0.725141	4.89591	64.8383	8.13014e-16	6.57815e-15	Unchanged
6131	ENSG00000129250	KIF1C	protein_coding	kinesin family member 1C [Source:HGNC Symbol;Acc:HGNC:6317]	-0.62696	7.44909	64.8269	8.17758e-16	6.61263e-15	Unchanged
2027	ENSG00000095321	CRAT	protein_coding	carnitine O-acetyltransferase [Source:HGNC Symbol;Acc:HGNC:2342]	-1.17795	5.10522	64.7886	8.33786e-16	6.73825e-15	Unchanged
13946	ENSG00000175727	MLXIP	protein_coding	MLX interacting protein [Source:HGNC Symbol;Acc:HGNC:17055]	-0.672034	7.52985	64.766	8.43404e-16	6.81196e-15	Unchanged
6060	ENSG00000128641	MYO1B	protein_coding	myosin IB [Source:HGNC Symbol;Acc:HGNC:7596]	0.688032	6.61837	64.7527	8.49112e-16	6.85401e-15	Unchanged
24136	ENSG00000221944	TIGD1	protein_coding	tigger transposable element derived 1 [Source:HGNC Symbol;Acc:HGNC:14523]	0.9299	2.68686	64.722	8.62476e-16	6.95778e-15	Unchanged
16976	ENSG00000189403	HMGB1	protein_coding	high mobility group box 1 [Source:HGNC Symbol;Acc:HGNC:4983]	0.653925	7.56957	64.6873	8.77778e-16	7.07705e-15	Unchanged
4091	ENSG00000112655	PTK7	protein_coding	protein tyrosine kinase 7 (inactive) [Source:HGNC Symbol;Acc:HGNC:9618]	1.43866	4.60769	64.656	8.91842e-16	7.18621e-15	Unchanged
3282	ENSG00000106268	NUDT1	protein_coding	nudix hydrolase 1 [Source:HGNC Symbol;Acc:HGNC:8048]	0.806583	2.63094	64.6271	9.05039e-16	7.28825e-15	Unchanged
4571	ENSG00000116455	WDR77	protein_coding	WD repeat domain 77 [Source:HGNC Symbol;Acc:HGNC:29652]	0.849203	2.81418	64.5793	9.27244e-16	7.46268e-15	Unchanged
14578	ENSG00000178921	PFAS	protein_coding	phosphoribosylformylglycinamidine synthase [Source:HGNC Symbol;Acc:HGNC:8863]	0.814992	3.44027	64.5495	9.41396e-16	7.57213e-15	Unchanged
1479	ENSG00000079805	DNM2	protein_coding	dynamin 2 [Source:HGNC Symbol;Acc:HGNC:2974]	-0.690414	7.73396	64.5358	9.47951e-16	7.62037e-15	Unchanged
17058	ENSG00000196262	PPIA	protein_coding	peptidylprolyl isomerase A [Source:HGNC Symbol;Acc:HGNC:9253]	0.612106	7.228	64.5049	9.62941e-16	7.73632e-15	Unchanged
22691	ENSG00000214078	CPNE1	protein_coding	copine 1 [Source:HGNC Symbol;Acc:HGNC:2314]	0.90297	5.65496	64.4746	9.77831e-16	7.85134e-15	Unchanged
258	ENSG00000010292	NCAPD2	protein_coding	non-SMC condensin I complex subunit D2 [Source:HGNC Symbol;Acc:HGNC:24305]	0.657953	6.02319	64.4638	9.83203e-16	7.88984e-15	Unchanged
102	ENSG00000005469	CROT	protein_coding	carnitine O-octanoyltransferase [Source:HGNC Symbol;Acc:HGNC:2366]	-0.871904	4.29819	64.4522	9.8905e-16	7.93211e-15	Unchanged
11451	ENSG00000164825	DEFB1	protein_coding	defensin beta 1 [Source:HGNC Symbol;Acc:HGNC:2766]	-2.08542	2.23454	64.4148	1.00796e-15	8.07902e-15	Unchanged
5953	ENSG00000127720	METTL25	protein_coding	methyltransferase like 25 [Source:HGNC Symbol;Acc:HGNC:26228]	-0.678519	2.02125	64.3922	1.01963e-15	8.16779e-15	Unchanged
52067	ENSG00000273045	C2orf15	protein_coding	chromosome 2 open reading frame 15 [Source:HGNC Symbol;Acc:HGNC:28436]	0.930024	1.91408	64.3843	1.02372e-15	8.19572e-15	Unchanged
8521	ENSG00000144063	MALL	protein_coding	mal, T cell differentiation protein like [Source:HGNC Symbol;Acc:HGNC:6818]	-2.10829	3.35371	64.3638	1.03439e-15	8.27637e-15	Unchanged
2616	ENSG00000102030	NAA10	protein_coding	N-alpha-acetyltransferase 10, NatA catalytic subunit [Source:HGNC Symbol;Acc:HGNC:18704]	0.652532	4.00528	64.3608	1.03598e-15	8.28421e-15	Unchanged
5357	ENSG00000123179	EBPL	protein_coding	EBP like [Source:HGNC Symbol;Acc:HGNC:18061]	0.966782	3.55812	64.3471	1.04319e-15	8.33703e-15	Unchanged
11973	ENSG00000166912	MTMR10	protein_coding	myotubularin related protein 10 [Source:HGNC Symbol;Acc:HGNC:25999]	-0.651436	4.78116	64.3412	1.04637e-15	8.35754e-15	Unchanged
6691	ENSG00000132953	XPO4	protein_coding	exportin 4 [Source:HGNC Symbol;Acc:HGNC:17796]	0.765826	5.19228	64.3176	1.05897e-15	8.45326e-15	Unchanged
10099	ENSG00000157404	KIT	protein_coding	KIT proto-oncogene, receptor tyrosine kinase [Source:HGNC Symbol;Acc:HGNC:6342]	-1.60492	4.21845	64.3108	1.06264e-15	8.47756e-15	Unchanged
4702	ENSG00000117399	CDC20	protein_coding	cell division cycle 20 [Source:HGNC Symbol;Acc:HGNC:1723]	1.15762	3.79878	64.2976	1.06976e-15	8.52942e-15	Unchanged
2940	ENSG00000104549	SQLE	protein_coding	squalene epoxidase [Source:HGNC Symbol;Acc:HGNC:11279]	1.39837	5.56548	64.2859	1.07612e-15	8.57511e-15	Unchanged
6158	ENSG00000129518	EAPP	protein_coding	E2F associated phosphoprotein [Source:HGNC Symbol;Acc:HGNC:19312]	-0.680174	5.65836	64.2791	1.07985e-15	8.59983e-15	Unchanged
16767	ENSG00000188612	SUMO2	protein_coding	small ubiquitin like modifier 2 [Source:HGNC Symbol;Acc:HGNC:11125]	0.464504	5.81202	64.272	1.08374e-15	8.62583e-15	Unchanged
348	ENSG00000013810	TACC3	protein_coding	transforming acidic coiled-coil containing protein 3 [Source:HGNC Symbol;Acc:HGNC:11524]	0.847444	5.31665	64.225	1.10989e-15	8.82876e-15	Unchanged
6252	ENSG00000130309	COLGALT1	protein_coding	collagen beta(1-O)galactosyltransferase 1 [Source:HGNC Symbol;Acc:HGNC:26182]	0.587007	5.52693	64.2134	1.11648e-15	8.87606e-15	Unchanged
12579	ENSG00000169299	PGM2	protein_coding	phosphoglucomutase 2 [Source:HGNC Symbol;Acc:HGNC:8906]	0.548479	4.4779	64.1978	1.12533e-15	8.9412e-15	Unchanged
7651	ENSG00000138356	AOX1	protein_coding	aldehyde oxidase 1 [Source:HGNC Symbol;Acc:HGNC:553]	-2.06812	2.0884	64.1816	1.13465e-15	9.01e-15	Unchanged
12349	ENSG00000168393	DTYMK	protein_coding	deoxythymidylate kinase [Source:HGNC Symbol;Acc:HGNC:3061]	0.787384	3.17809	64.1631	1.14535e-15	9.08972e-15	Unchanged
4543	ENSG00000116171	SCP2	protein_coding	sterol carrier protein 2 [Source:HGNC Symbol;Acc:HGNC:10606]	-0.706152	7.35364	64.1566	1.14911e-15	9.11428e-15	Unchanged
53415	ENSG00000275700	AATF	protein_coding	apoptosis antagonizing transcription factor [Source:HGNC Symbol;Acc:HGNC:19235]	0.492547	6.44889	64.1245	1.16797e-15	9.2585e-15	Unchanged
7666	ENSG00000138411	HECW2	protein_coding	HECT, C2 and WW domain containing E3 ubiquitin protein ligase 2 [Source:HGNC Symbol;Acc:HGNC:29853]	1.27432	2.64693	64.1178	1.17198e-15	9.2849e-15	Unchanged
45997	ENSG00000260565	0	lncRNA	endogenous retrovirus group K13 member 1 [Source:HGNC Symbol;Acc:HGNC:27548]	-0.756313	3.91639	64.0956	1.18527e-15	9.38479e-15	Unchanged
10117	ENSG00000157557	ETS2	protein_coding	ETS proto-oncogene 2, transcription factor [Source:HGNC Symbol;Acc:HGNC:3489]	0.849338	8.28895	64.0826	1.1931e-15	9.44132e-15	Unchanged
50389	ENSG00000270127	0	lncRNA	novel transcript	-1.33584	1.26088	64.0329	1.22356e-15	9.67677e-15	Unchanged
9501	ENSG00000152147	GEMIN6	protein_coding	gem nuclear organelle associated protein 6 [Source:HGNC Symbol;Acc:HGNC:20044]	0.663361	3.68375	63.9713	1.26244e-15	9.97842e-15	Unchanged
7276	ENSG00000136383	ALPK3	protein_coding	alpha kinase 3 [Source:HGNC Symbol;Acc:HGNC:17574]	2.23032	3.80182	63.9634	1.26755e-15	1.00131e-14	Unchanged
5110	ENSG00000120889	TNFRSF10B	protein_coding	TNF receptor superfamily member 10b [Source:HGNC Symbol;Acc:HGNC:11905]	0.963005	5.14808	63.8941	1.31288e-15	1.03651e-14	Unchanged
2227	ENSG00000100221	JOSD1	protein_coding	Josephin domain containing 1 [Source:HGNC Symbol;Acc:HGNC:28953]	-0.670423	5.87385	63.8498	1.34273e-15	1.05947e-14	Unchanged
5747	ENSG00000125864	BFSP1	protein_coding	beaded filament structural protein 1 [Source:HGNC Symbol;Acc:HGNC:1040]	1.59056	1.60077	63.8304	1.35604e-15	1.06936e-14	Unchanged
11839	ENSG00000166391	MOGAT2	protein_coding	monoacylglycerol O-acyltransferase 2 [Source:HGNC Symbol;Acc:HGNC:23248]	-2.93821	5.57079	63.8236	1.36073e-15	1.07244e-14	Unchanged
3300	ENSG00000106355	LSM5	protein_coding	LSM5 homolog, U6 small nuclear RNA and mRNA degradation associated [Source:HGNC Symbol;Acc:HGNC:17162]	0.669078	5.73555	63.7928	1.38219e-15	1.08873e-14	Unchanged
15460	ENSG00000183283	DAZAP2	protein_coding	DAZ associated protein 2 [Source:HGNC Symbol;Acc:HGNC:2684]	-0.532816	7.21538	63.777	1.3933e-15	1.09684e-14	Unchanged
542	ENSG00000037474	NSUN2	protein_coding	NOP2/Sun RNA methyltransferase 2 [Source:HGNC Symbol;Acc:HGNC:25994]	0.463098	6.33918	63.7755	1.39438e-15	1.09706e-14	Unchanged
3340	ENSG00000106615	RHEB	protein_coding	Ras homolog, mTORC1 binding [Source:HGNC Symbol;Acc:HGNC:10011]	0.635059	4.8297	63.7174	1.43611e-15	1.12925e-14	Unchanged
6529	ENSG00000131981	LGALS3	protein_coding	galectin 3 [Source:HGNC Symbol;Acc:HGNC:6563]	-1.25321	9.99125	63.6935	1.45366e-15	1.1423e-14	Unchanged
7503	ENSG00000137628	DDX60	protein_coding	DExD/H-box helicase 60 [Source:HGNC Symbol;Acc:HGNC:25942]	-1.19917	6.48023	63.6925	1.45438e-15	1.1423e-14	Unchanged
71	ENSG00000004897	CDC27	protein_coding	cell division cycle 27 [Source:HGNC Symbol;Acc:HGNC:1728]	0.462782	5.63671	63.6592	1.47919e-15	1.16112e-14	Unchanged
218	ENSG00000008323	PLEKHG6	protein_coding	pleckstrin homology and RhoGEF domain containing G6 [Source:HGNC Symbol;Acc:HGNC:25562]	-1.16171	4.72724	63.6205	1.50852e-15	1.18346e-14	Unchanged
15579	ENSG00000183734	ASCL2	protein_coding	achaete-scute family bHLH transcription factor 2 [Source:HGNC Symbol;Acc:HGNC:739]	2.68173	5.08361	63.6107	1.51607e-15	1.18871e-14	Unchanged
35356	ENSG00000239887	C1orf226	protein_coding	chromosome 1 open reading frame 226 [Source:HGNC Symbol;Acc:HGNC:34351]	-0.805451	3.97637	63.6074	1.51861e-15	1.19001e-14	Unchanged
12107	ENSG00000167513	CDT1	protein_coding	chromatin licensing and DNA replication factor 1 [Source:HGNC Symbol;Acc:HGNC:24576]	1.28777	3.00002	63.5841	1.53662e-15	1.20344e-14	Unchanged
11913	ENSG00000166689	PLEKHA7	protein_coding	pleckstrin homology domain containing A7 [Source:HGNC Symbol;Acc:HGNC:27049]	-0.866027	5.47733	63.5658	1.55098e-15	1.21399e-14	Unchanged
10842	ENSG00000162836	ACP6	protein_coding	acid phosphatase 6, lysophosphatidic [Source:HGNC Symbol;Acc:HGNC:29609]	0.663819	4.03695	63.5549	1.55957e-15	1.22001e-14	Unchanged
8580	ENSG00000144554	FANCD2	protein_coding	FA complementation group D2 [Source:HGNC Symbol;Acc:HGNC:3585]	0.968202	3.92534	63.54	1.57142e-15	1.22858e-14	Unchanged
9145	ENSG00000148840	PPRC1	protein_coding	PPARG related coactivator 1 [Source:HGNC Symbol;Acc:HGNC:30025]	0.675896	5.08588	63.5253	1.5832e-15	1.23708e-14	Unchanged
10186	ENSG00000158158	CNNM4	protein_coding	cyclin and CBS domain divalent metal cation transport mediator 4 [Source:HGNC Symbol;Acc:HGNC:105]	-1.18517	6.1008	63.4973	1.60584e-15	1.25406e-14	Unchanged
6635	ENSG00000132661	NXT1	protein_coding	nuclear transport factor 2 like export factor 1 [Source:HGNC Symbol;Acc:HGNC:15913]	0.962474	1.82566	63.4955	1.60736e-15	1.25443e-14	Unchanged
8869	ENSG00000146648	EGFR	protein_coding	epidermal growth factor receptor [Source:HGNC Symbol;Acc:HGNC:3236]	-0.624991	6.65391	63.4945	1.60815e-15	1.25443e-14	Unchanged
5704	ENSG00000125734	GPR108	protein_coding	G protein-coupled receptor 108 [Source:HGNC Symbol;Acc:HGNC:17829]	-0.501029	4.35286	63.4824	1.61808e-15	1.26145e-14	Unchanged
3220	ENSG00000105926	PALS2	protein_coding	membrane palmitoylated protein 6 [Source:HGNC Symbol;Acc:HGNC:18167]	1.58871	2.90307	63.4211	1.66919e-15	1.30056e-14	Unchanged
8913	ENSG00000147036	LANCL3	protein_coding	LanC like 3 [Source:HGNC Symbol;Acc:HGNC:24767]	-1.92521	2.29002	63.415	1.67438e-15	1.30386e-14	Unchanged
7401	ENSG00000137040	RANBP6	protein_coding	RAN binding protein 6 [Source:HGNC Symbol;Acc:HGNC:9851]	0.656527	4.43224	63.397	1.68979e-15	1.31511e-14	Unchanged
16675	ENSG00000188227	ZNF793	protein_coding	zinc finger protein 793 [Source:HGNC Symbol;Acc:HGNC:33115]	-1.86132	2.63245	63.3677	1.71508e-15	1.33404e-14	Unchanged
5848	ENSG00000126709	IFI6	protein_coding	interferon alpha inducible protein 6 [Source:HGNC Symbol;Acc:HGNC:4054]	1.51098	3.64862	63.3288	1.74929e-15	1.35987e-14	Unchanged
9043	ENSG00000148019	CEP78	protein_coding	centrosomal protein 78 [Source:HGNC Symbol;Acc:HGNC:25740]	0.65524	4.78739	63.2972	1.77756e-15	1.38107e-14	Unchanged
15495	ENSG00000183431	SF3A3	protein_coding	splicing factor 3a subunit 3 [Source:HGNC Symbol;Acc:HGNC:10767]	0.544667	6.51603	63.1713	1.89485e-15	1.47136e-14	Unchanged
11563	ENSG00000165269	AQP7	protein_coding	aquaporin 7 [Source:HGNC Symbol;Acc:HGNC:640]	-1.93205	2.27145	63.1637	1.90224e-15	1.47626e-14	Unchanged
12408	ENSG00000168646	AXIN2	protein_coding	axin 2 [Source:HGNC Symbol;Acc:HGNC:904]	1.93831	5.80394	63.153	1.91258e-15	1.48344e-14	Unchanged
3517	ENSG00000108370	RGS9	protein_coding	regulator of G protein signaling 9 [Source:HGNC Symbol;Acc:HGNC:10004]	-1.28325	2.18548	63.1396	1.92564e-15	1.49273e-14	Unchanged
9431	ENSG00000151617	EDNRA	protein_coding	endothelin receptor type A [Source:HGNC Symbol;Acc:HGNC:3179]	1.814	3.13042	63.1279	1.93714e-15	1.50079e-14	Unchanged
17370	ENSG00000197208	SLC22A4	protein_coding	solute carrier family 22 member 4 [Source:HGNC Symbol;Acc:HGNC:10968]	-1.257	0.949546	63.0531	2.01204e-15	1.55794e-14	Unchanged
1554	ENSG00000081923	ATP8B1	protein_coding	ATPase phospholipid transporting 8B1 [Source:HGNC Symbol;Acc:HGNC:3706]	-1.19926	8.09942	63.0392	2.0263e-15	1.56809e-14	Unchanged
2442	ENSG00000101104	PABPC1L	protein_coding	poly(A) binding protein cytoplasmic 1 like [Source:HGNC Symbol;Acc:HGNC:15797]	1.02604	4.17096	63.0089	2.05775e-15	1.59153e-14	Unchanged
2919	ENSG00000104408	EIF3E	protein_coding	eukaryotic translation initiation factor 3 subunit E [Source:HGNC Symbol;Acc:HGNC:3277]	0.707296	7.98508	62.9962	2.0711e-15	1.60094e-14	Unchanged
13725	ENSG00000174567	GOLT1A	protein_coding	golgi transport 1A [Source:HGNC Symbol;Acc:HGNC:24766]	1.29638	1.14161	62.9505	2.11965e-15	1.63755e-14	Unchanged
1093	ENSG00000069974	RAB27A	protein_coding	RAB27A, member RAS oncogene family [Source:HGNC Symbol;Acc:HGNC:9766]	-1.06706	5.6142	62.9028	2.1716e-15	1.67674e-14	Unchanged
34601	ENSG00000237973	MTCO1P12	unprocessed_pseudogene	MT-CO1 pseudogene 12 [Source:HGNC Symbol;Acc:HGNC:52014]	-0.885218	6.53431	62.8559	2.22396e-15	1.7162e-14	Unchanged
2635	ENSG00000102119	EMD	protein_coding	emerin [Source:HGNC Symbol;Acc:HGNC:3331]	0.644876	4.4722	62.8464	2.2347e-15	1.72352e-14	Unchanged
47164	ENSG00000262902	MTCO1P40	processed_pseudogene	MT-CO1 pseudogene 40 [Source:HGNC Symbol;Acc:HGNC:52105]	-0.984642	3.61226	62.8417	2.24e-15	1.72663e-14	Unchanged
14357	ENSG00000177692	DNAJC28	protein_coding	DnaJ heat shock protein family (Hsp40) member C28 [Source:HGNC Symbol;Acc:HGNC:1297]	-1.18902	1.15382	62.7926	2.29662e-15	1.76927e-14	Unchanged
13581	ENSG00000173726	TOMM20	protein_coding	translocase of outer mitochondrial membrane 20 [Source:HGNC Symbol;Acc:HGNC:20947]	0.66768	6.8131	62.767	2.32669e-15	1.79144e-14	Unchanged
11962	ENSG00000166881	NEMP1	protein_coding	nuclear envelope integral membrane protein 1 [Source:HGNC Symbol;Acc:HGNC:29001]	0.732112	4.37669	62.7635	2.33078e-15	1.79358e-14	Unchanged
10798	ENSG00000162687	KCNT2	protein_coding	potassium sodium-activated channel subfamily T member 2 [Source:HGNC Symbol;Acc:HGNC:18866]	-1.6026	1.12325	62.7495	2.34736e-15	1.80531e-14	Unchanged
10892	ENSG00000163006	CCDC138	protein_coding	coiled-coil domain containing 138 [Source:HGNC Symbol;Acc:HGNC:26531]	0.837403	2.5352	62.7101	2.39478e-15	1.84075e-14	Unchanged
28268	ENSG00000228672	PROB1	protein_coding	proline rich basic protein 1 [Source:HGNC Symbol;Acc:HGNC:41906]	-0.919235	1.04503	62.7087	2.39655e-15	1.84108e-14	Unchanged
17213	ENSG00000196689	TRPV1	protein_coding	transient receptor potential cation channel subfamily V member 1 [Source:HGNC Symbol;Acc:HGNC:12716]	-1.24494	1.91485	62.6813	2.43012e-15	1.86582e-14	Unchanged
8289	ENSG00000142856	ITGB3BP	protein_coding	integrin subunit beta 3 binding protein [Source:HGNC Symbol;Acc:HGNC:6157]	0.599251	4.21598	62.6798	2.43196e-15	1.86618e-14	Unchanged
7480	ENSG00000137486	ARRB1	protein_coding	arrestin beta 1 [Source:HGNC Symbol;Acc:HGNC:711]	-0.642271	4.88016	62.6742	2.43893e-15	1.87048e-14	Unchanged
9899	ENSG00000155755	TMEM237	protein_coding	transmembrane protein 237 [Source:HGNC Symbol;Acc:HGNC:14432]	0.956362	3.07084	62.628	2.49678e-15	1.91378e-14	Unchanged
15608	ENSG00000183826	BTBD9	protein_coding	BTB domain containing 9 [Source:HGNC Symbol;Acc:HGNC:21228]	-0.59323	3.82691	62.5874	2.54875e-15	1.95252e-14	Unchanged
11559	ENSG00000165244	ZNF367	protein_coding	zinc finger protein 367 [Source:HGNC Symbol;Acc:HGNC:18320]	0.994044	3.88163	62.5718	2.56906e-15	1.96624e-14	Unchanged
5104	ENSG00000120833	SOCS2	protein_coding	suppressor of cytokine signaling 2 [Source:HGNC Symbol;Acc:HGNC:19382]	-1.17536	3.72282	62.5714	2.56953e-15	1.96624e-14	Unchanged
3341	ENSG00000106617	PRKAG2	protein_coding	protein kinase AMP-activated non-catalytic subunit gamma 2 [Source:HGNC Symbol;Acc:HGNC:9386]	-0.60212	4.90434	62.5187	2.63921e-15	2.01843e-14	Unchanged
4355	ENSG00000115009	CCL20	protein_coding	C-C motif chemokine ligand 20 [Source:HGNC Symbol;Acc:HGNC:10619]	2.49504	6.22791	62.4856	2.68396e-15	2.05151e-14	Unchanged
1088	ENSG00000069849	ATP1B3	protein_coding	ATPase Na+/K+ transporting subunit beta 3 [Source:HGNC Symbol;Acc:HGNC:806]	-0.741539	7.25165	62.4832	2.68728e-15	2.0529e-14	Unchanged
13717	ENSG00000174514	MFSD4A	protein_coding	major facilitator superfamily domain containing 4A [Source:HGNC Symbol;Acc:HGNC:25433]	-1.83343	4.10685	62.4617	2.7167e-15	2.07422e-14	Unchanged
17945	ENSG00000198874	TYW1	protein_coding	tRNA-yW synthesizing protein 1 homolog [Source:HGNC Symbol;Acc:HGNC:25598]	0.485218	4.09337	62.4494	2.73376e-15	2.08608e-14	Unchanged
3542	ENSG00000108509	CAMTA2	protein_coding	calmodulin binding transcription activator 2 [Source:HGNC Symbol;Acc:HGNC:18807]	-0.591519	4.4569	62.4367	2.75154e-15	2.09847e-14	Unchanged
13240	ENSG00000172159	FRMD3	protein_coding	FERM domain containing 3 [Source:HGNC Symbol;Acc:HGNC:24125]	-1.73693	4.67884	62.4306	2.76002e-15	2.10376e-14	Unchanged
37242	ENSG00000244462	RBM12	protein_coding	RNA binding motif protein 12 [Source:HGNC Symbol;Acc:HGNC:9898]	0.451796	6.18566	62.4189	2.7764e-15	2.11507e-14	Unchanged
13110	ENSG00000171604	CXXC5	protein_coding	CXXC finger protein 5 [Source:HGNC Symbol;Acc:HGNC:26943]	0.879556	4.29882	62.4031	2.79884e-15	2.13098e-14	Unchanged
407	ENSG00000020922	MRE11	protein_coding	MRE11 homolog, double strand break repair nuclease [Source:HGNC Symbol;Acc:HGNC:7230]	0.596345	5.21912	62.3878	2.82065e-15	2.14632e-14	Unchanged
1839	ENSG00000089327	FXYD5	protein_coding	FXYD domain containing ion transport regulator 5 [Source:HGNC Symbol;Acc:HGNC:4029]	1.30105	6.03458	62.3868	2.82212e-15	2.14632e-14	Unchanged
9409	ENSG00000151465	CDC123	protein_coding	cell division cycle 123 [Source:HGNC Symbol;Acc:HGNC:16827]	0.556968	5.56667	62.3849	2.82484e-15	2.14719e-14	Unchanged
6580	ENSG00000132382	MYBBP1A	protein_coding	MYB binding protein 1a [Source:HGNC Symbol;Acc:HGNC:7546]	0.702971	4.96569	62.3702	2.84594e-15	2.16203e-14	Unchanged
16451	ENSG00000187239	FNBP1	protein_coding	formin binding protein 1 [Source:HGNC Symbol;Acc:HGNC:17069]	-1.07641	5.97712	62.3531	2.87085e-15	2.17974e-14	Unchanged
50878	ENSG00000270959	LPP-AS2	lncRNA	LPP antisense RNA 2 [Source:HGNC Symbol;Acc:HGNC:27952]	-1.01979	0.820964	62.3515	2.87314e-15	2.18027e-14	Unchanged
12938	ENSG00000170915	PAQR8	protein_coding	progestin and adipoQ receptor family member 8 [Source:HGNC Symbol;Acc:HGNC:15708]	-1.32986	6.43679	62.335	2.89723e-15	2.19733e-14	Unchanged
16546	ENSG00000187741	FANCA	protein_coding	FA complementation group A [Source:HGNC Symbol;Acc:HGNC:3582]	1.207	3.53974	62.2896	2.96482e-15	2.24735e-14	Unchanged
4389	ENSG00000115241	PPM1G	protein_coding	protein phosphatase, Mg2+/Mn2+ dependent 1G [Source:HGNC Symbol;Acc:HGNC:9278]	0.594277	7.33749	62.2479	3.02834e-15	2.29423e-14	Unchanged
14172	ENSG00000176884	GRIN1	protein_coding	glutamate ionotropic receptor NMDA type subunit 1 [Source:HGNC Symbol;Acc:HGNC:4584]	-2.24454	2.50324	62.2033	3.09766e-15	2.34544e-14	Unchanged
1290	ENSG00000075131	TIPIN	protein_coding	TIMELESS interacting protein [Source:HGNC Symbol;Acc:HGNC:30750]	0.905778	2.90704	62.2013	3.1009e-15	2.3466e-14	Unchanged
4520	ENSG00000116017	ARID3A	protein_coding	AT-rich interaction domain 3A [Source:HGNC Symbol;Acc:HGNC:3031]	1.72767	4.63869	62.1864	3.12435e-15	2.36303e-14	Unchanged
28579	ENSG00000229155	0	lncRNA	long intergenic non-protein coding RNA 2038 [Source:HGNC Symbol;Acc:HGNC:52878]	-1.68639	1.55695	62.1405	3.19807e-15	2.41746e-14	Unchanged
433	ENSG00000023516	AKAP11	protein_coding	A-kinase anchoring protein 11 [Source:HGNC Symbol;Acc:HGNC:369]	0.659642	6.09966	62.1051	3.25611e-15	2.45997e-14	Unchanged
14972	ENSG00000180957	PITPNB	protein_coding	phosphatidylinositol transfer protein beta [Source:HGNC Symbol;Acc:HGNC:9002]	0.591827	6.17017	62.0863	3.28727e-15	2.48214e-14	Unchanged
5218	ENSG00000121957	GPSM2	protein_coding	G protein signaling modulator 2 [Source:HGNC Symbol;Acc:HGNC:29501]	1.04735	5.43316	62.0825	3.29367e-15	2.4856e-14	Unchanged
46258	ENSG00000260920	0	lncRNA	novel transcript, sense overlapping with ZNF643	0.821657	1.58149	62.0598	3.33178e-15	2.51298e-14	Unchanged
9819	ENSG00000154889	MPPE1	protein_coding	metallophosphoesterase 1 [Source:HGNC Symbol;Acc:HGNC:15988]	-0.857333	3.06239	62.0307	3.38145e-15	2.54903e-14	Unchanged
2894	ENSG00000104231	ZFAND1	protein_coding	zinc finger AN1-type containing 1 [Source:HGNC Symbol;Acc:HGNC:25858]	0.627776	5.08335	61.9959	3.44172e-15	2.59278e-14	Unchanged
6045	ENSG00000128581	IFT22	protein_coding	intraflagellar transport 22 [Source:HGNC Symbol;Acc:HGNC:21895]	0.924097	2.93792	61.995	3.44327e-15	2.59278e-14	Unchanged
7323	ENSG00000136699	SMPD4	protein_coding	sphingomyelin phosphodiesterase 4 [Source:HGNC Symbol;Acc:HGNC:32949]	0.58237	4.15829	61.9933	3.44625e-15	2.5936e-14	Unchanged
6774	ENSG00000133612	AGAP3	protein_coding	ArfGAP with GTPase domain, ankyrin repeat and PH domain 3 [Source:HGNC Symbol;Acc:HGNC:16923]	0.799291	5.06986	61.9882	3.45527e-15	2.59896e-14	Unchanged
7001	ENSG00000135018	UBQLN1	protein_coding	ubiquilin 1 [Source:HGNC Symbol;Acc:HGNC:12508]	0.424657	6.74292	61.9411	3.53879e-15	2.66032e-14	Unchanged
7686	ENSG00000138593	SECISBP2L	protein_coding	SECIS binding protein 2 like [Source:HGNC Symbol;Acc:HGNC:28997]	-0.647496	5.93074	61.9204	3.57617e-15	2.68694e-14	Unchanged
2077	ENSG00000097046	CDC7	protein_coding	cell division cycle 7 [Source:HGNC Symbol;Acc:HGNC:1745]	0.92886	3.20394	61.9138	3.58829e-15	2.69457e-14	Unchanged
42480	ENSG00000254996	ANKHD1-EIF4EBP3	protein_coding	ANKHD1-EIF4EBP3 readthrough [Source:HGNC Symbol;Acc:HGNC:33530]	-0.896454	1.47731	61.8969	3.61911e-15	2.71622e-14	Unchanged
19860	ENSG00000204370	SDHD	protein_coding	succinate dehydrogenase complex subunit D [Source:HGNC Symbol;Acc:HGNC:10683]	-0.720464	4.74017	61.8752	3.65923e-15	2.74483e-14	Unchanged
1414	ENSG00000078124	ACER3	protein_coding	alkaline ceramidase 3 [Source:HGNC Symbol;Acc:HGNC:16066]	-0.66263	5.55072	61.8585	3.69048e-15	2.76674e-14	Unchanged
17221	ENSG00000196715	VKORC1L1	protein_coding	vitamin K epoxide reductase complex subunit 1 like 1 [Source:HGNC Symbol;Acc:HGNC:21492]	0.529803	5.56897	61.8564	3.69446e-15	2.76822e-14	Unchanged
1265	ENSG00000074410	CA12	protein_coding	carbonic anhydrase 12 [Source:HGNC Symbol;Acc:HGNC:1371]	-2.20357	8.11531	61.839	3.72724e-15	2.79125e-14	Unchanged
61	ENSG00000004776	HSPB6	protein_coding	heat shock protein family B (small) member 6 [Source:HGNC Symbol;Acc:HGNC:26511]	-2.68859	3.7882	61.8214	3.76059e-15	2.81468e-14	Unchanged
5149	ENSG00000121289	CEP89	protein_coding	centrosomal protein 89 [Source:HGNC Symbol;Acc:HGNC:25907]	0.538486	4.07343	61.7955	3.81039e-15	2.85039e-14	Unchanged
7610	ENSG00000138092	CENPO	protein_coding	centromere protein O [Source:HGNC Symbol;Acc:HGNC:28152]	0.755381	2.84803	61.7905	3.82011e-15	2.8561e-14	Unchanged
16106	ENSG00000185869	ZNF829	protein_coding	zinc finger protein 829 [Source:HGNC Symbol;Acc:HGNC:34032]	-1.19221	1.66942	61.7884	3.82428e-15	2.85766e-14	Unchanged
5864	ENSG00000126803	HSPA2	protein_coding	heat shock protein family A (Hsp70) member 2 [Source:HGNC Symbol;Acc:HGNC:5235]	-1.24617	4.88114	61.776	3.84843e-15	2.87414e-14	Unchanged
13265	ENSG00000172260	NEGR1	protein_coding	neuronal growth regulator 1 [Source:HGNC Symbol;Acc:HGNC:17302]	-1.9148	4.09743	61.7742	3.85182e-15	2.8751e-14	Unchanged
11110	ENSG00000163714	U2SURP	protein_coding	U2 snRNP associated SURP domain containing [Source:HGNC Symbol;Acc:HGNC:30855]	0.523147	7.19843	61.7694	3.86133e-15	2.88063e-14	Unchanged
10666	ENSG00000161996	WDR90	protein_coding	WD repeat domain 90 [Source:HGNC Symbol;Acc:HGNC:26960]	0.848694	2.80902	61.7484	3.90269e-15	2.90989e-14	Unchanged
1321	ENSG00000075651	PLD1	protein_coding	phospholipase D1 [Source:HGNC Symbol;Acc:HGNC:9067]	-1.25127	5.80857	61.7395	3.92043e-15	2.92153e-14	Unchanged
6633	ENSG00000132640	BTBD3	protein_coding	BTB domain containing 3 [Source:HGNC Symbol;Acc:HGNC:15854]	-0.92145	5.475	61.7151	3.9692e-15	2.95626e-14	Unchanged
7015	ENSG00000135090	TAOK3	protein_coding	TAO kinase 3 [Source:HGNC Symbol;Acc:HGNC:18133]	-0.514531	7.28759	61.7027	3.99442e-15	2.97343e-14	Unchanged
12715	ENSG00000169918	OTUD7A	protein_coding	OTU deubiquitinase 7A [Source:HGNC Symbol;Acc:HGNC:20718]	-1.51495	1.62389	61.701	3.99771e-15	2.97426e-14	Unchanged
3445	ENSG00000107738	VSIR	protein_coding	V-set immunoregulatory receptor [Source:HGNC Symbol;Acc:HGNC:30085]	-0.917081	4.14267	61.6566	4.08899e-15	3.04052e-14	Unchanged
16272	ENSG00000186469	GNG2	protein_coding	G protein subunit gamma 2 [Source:HGNC Symbol;Acc:HGNC:4404]	-1.05351	4.31831	61.6228	4.15967e-15	3.0914e-14	Unchanged
5203	ENSG00000121858	TNFSF10	protein_coding	TNF superfamily member 10 [Source:HGNC Symbol;Acc:HGNC:11925]	-1.00577	7.07198	61.5972	4.21413e-15	3.13017e-14	Unchanged
5634	ENSG00000125319	HROB	protein_coding	homologous recombination factor with OB-fold [Source:HGNC Symbol;Acc:HGNC:28460]	1.07946	0.747779	61.5887	4.23248e-15	3.14209e-14	Unchanged
2322	ENSG00000100462	PRMT5	protein_coding	protein arginine methyltransferase 5 [Source:HGNC Symbol;Acc:HGNC:10894]	0.76924	3.94938	61.5512	4.31388e-15	3.20078e-14	Unchanged
17081	ENSG00000196338	NLGN3	protein_coding	neuroligin 3 [Source:HGNC Symbol;Acc:HGNC:14289]	-1.13067	1.59576	61.5418	4.33435e-15	3.21423e-14	Unchanged
10176	ENSG00000158079	PTPDC1	protein_coding	protein tyrosine phosphatase domain containing 1 [Source:HGNC Symbol;Acc:HGNC:30184]	0.615108	3.19189	61.5388	4.34113e-15	3.21752e-14	Unchanged
5372	ENSG00000123352	SPATS2	protein_coding	spermatogenesis associated serine rich 2 [Source:HGNC Symbol;Acc:HGNC:18650]	0.428812	4.57084	61.5353	4.34885e-15	3.22149e-14	Unchanged
42236	ENSG00000254709	IGLL5	protein_coding	immunoglobulin lambda like polypeptide 5 [Source:HGNC Symbol;Acc:HGNC:38476]	-2.25486	2.50661	61.5134	4.3973e-15	3.25562e-14	Unchanged
1988	ENSG00000092853	CLSPN	protein_coding	claspin [Source:HGNC Symbol;Acc:HGNC:19715]	1.27313	4.03582	61.512	4.40059e-15	3.25629e-14	Unchanged
892	ENSG00000064601	CTSA	protein_coding	cathepsin A [Source:HGNC Symbol;Acc:HGNC:9251]	-0.854225	7.60036	61.5103	4.40425e-15	3.25724e-14	Unchanged
6996	ENSG00000134982	APC	protein_coding	APC regulator of WNT signaling pathway [Source:HGNC Symbol;Acc:HGNC:583]	-0.702828	5.42744	61.4217	4.60697e-15	3.40533e-14	Unchanged
110	ENSG00000005812	FBXL3	protein_coding	F-box and leucine rich repeat protein 3 [Source:HGNC Symbol;Acc:HGNC:13599]	-0.536048	5.78778	61.4017	4.65408e-15	3.43829e-14	Unchanged
7958	ENSG00000140391	TSPAN3	protein_coding	tetraspanin 3 [Source:HGNC Symbol;Acc:HGNC:17752]	-1.02435	8.49077	61.361	4.75126e-15	3.50819e-14	Unchanged
14162	ENSG00000176834	VSIG10	protein_coding	V-set and immunoglobulin domain containing 10 [Source:HGNC Symbol;Acc:HGNC:26078]	-0.822485	5.581	61.3246	4.83999e-15	3.57177e-14	Unchanged
8244	ENSG00000142528	ZNF473	protein_coding	zinc finger protein 473 [Source:HGNC Symbol;Acc:HGNC:23239]	0.863265	2.6703	61.3048	4.88875e-15	3.60582e-14	Unchanged
9944	ENSG00000156110	ADK	protein_coding	adenosine kinase [Source:HGNC Symbol;Acc:HGNC:257]	0.709979	4.70224	61.2928	4.9187e-15	3.62595e-14	Unchanged
1994	ENSG00000092978	GPATCH2	protein_coding	G-patch domain containing 2 [Source:HGNC Symbol;Acc:HGNC:25499]	0.467814	4.50384	61.2309	5.07595e-15	3.73986e-14	Unchanged
6105	ENSG00000129055	ANAPC13	protein_coding	anaphase promoting complex subunit 13 [Source:HGNC Symbol;Acc:HGNC:24540]	0.47924	4.53008	61.2057	5.14116e-15	3.78586e-14	Unchanged
16577	ENSG00000187840	EIF4EBP1	protein_coding	eukaryotic translation initiation factor 4E binding protein 1 [Source:HGNC Symbol;Acc:HGNC:3288]	0.91507	4.98002	61.1872	5.18986e-15	3.81967e-14	Unchanged
3941	ENSG00000111711	GOLT1B	protein_coding	golgi transport 1B [Source:HGNC Symbol;Acc:HGNC:20175]	0.57913	4.45034	61.1813	5.20545e-15	3.82908e-14	Unchanged
8546	ENSG00000144283	PKP4	protein_coding	plakophilin 4 [Source:HGNC Symbol;Acc:HGNC:9026]	0.700545	6.04795	61.1643	5.25062e-15	3.86023e-14	Unchanged
2187	ENSG00000100092	SH3BP1	protein_coding	SH3 domain binding protein 1 [Source:HGNC Symbol;Acc:HGNC:10824]	-0.892473	2.58328	61.1542	5.27748e-15	3.8779e-14	Unchanged
12678	ENSG00000169762	TAPT1	protein_coding	transmembrane anterior posterior transformation 1 [Source:HGNC Symbol;Acc:HGNC:26887]	-0.525109	3.97364	61.1381	5.32071e-15	3.90757e-14	Unchanged
4217	ENSG00000113658	SMAD5	protein_coding	SMAD family member 5 [Source:HGNC Symbol;Acc:HGNC:6771]	0.589309	5.33093	61.1181	5.37515e-15	3.94369e-14	Unchanged
180	ENSG00000007306	CEACAM7	protein_coding	CEA cell adhesion molecule 7 [Source:HGNC Symbol;Acc:HGNC:1819]	-3.69691	10.3016	61.1179	5.37566e-15	3.94369e-14	Unchanged
7256	ENSG00000136270	TBRG4	protein_coding	transforming growth factor beta regulator 4 [Source:HGNC Symbol;Acc:HGNC:17443]	0.623272	4.46777	60.9691	5.79769e-15	4.25102e-14	Unchanged
15925	ENSG00000185164	NOMO2	protein_coding	NODAL modulator 2 [Source:HGNC Symbol;Acc:HGNC:22652]	0.656829	2.56535	60.9554	5.83814e-15	4.27839e-14	Unchanged
4840	ENSG00000118705	RPN2	protein_coding	ribophorin II [Source:HGNC Symbol;Acc:HGNC:10382]	0.731186	7.5473	60.9265	5.92453e-15	4.33937e-14	Unchanged
2850	ENSG00000103671	TRIP4	protein_coding	thyroid hormone receptor interactor 4 [Source:HGNC Symbol;Acc:HGNC:12310]	-0.468433	4.6585	60.9122	5.96779e-15	4.36872e-14	Unchanged
2579	ENSG00000101844	ATG4A	protein_coding	autophagy related 4A cysteine peptidase [Source:HGNC Symbol;Acc:HGNC:16489]	-0.724558	4.36471	60.9063	5.98581e-15	4.37956e-14	Unchanged
5401	ENSG00000123562	MORF4L2	protein_coding	mortality factor 4 like 2 [Source:HGNC Symbol;Acc:HGNC:16849]	0.561981	6.65379	60.9001	6.00444e-15	4.39085e-14	Unchanged
10033	ENSG00000156876	SASS6	protein_coding	SAS-6 centriolar assembly protein [Source:HGNC Symbol;Acc:HGNC:25403]	0.873222	3.11864	60.8845	6.05221e-15	4.42341e-14	Unchanged
11219	ENSG00000164053	ATRIP	protein_coding	ATR interacting protein [Source:HGNC Symbol;Acc:HGNC:33499]	0.585325	2.25379	60.8594	6.13004e-15	4.4779e-14	Unchanged
28891	ENSG00000229619	MBNL1-AS1	lncRNA	MBNL1 antisense RNA 1 [Source:HGNC Symbol;Acc:HGNC:44584]	-1.30457	3.10433	60.8268	6.23228e-15	4.55016e-14	Unchanged
13924	ENSG00000175592	FOSL1	protein_coding	FOS like 1, AP-1 transcription factor subunit [Source:HGNC Symbol;Acc:HGNC:13718]	2.84418	3.35447	60.8015	6.31284e-15	4.60653e-14	Unchanged
950	ENSG00000065809	FAM107B	protein_coding	family with sequence similarity 107 member B [Source:HGNC Symbol;Acc:HGNC:23726]	-1.32605	6.59471	60.7854	6.36466e-15	4.64186e-14	Unchanged
131	ENSG00000006194	ZNF263	protein_coding	zinc finger protein 263 [Source:HGNC Symbol;Acc:HGNC:13056]	0.489111	2.79922	60.7812	6.37851e-15	4.64948e-14	Unchanged
51619	ENSG00000272221	0	lncRNA	novel transcript	-1.07128	1.14659	60.77	6.41465e-15	4.67333e-14	Unchanged
3046	ENSG00000105173	CCNE1	protein_coding	cyclin E1 [Source:HGNC Symbol;Acc:HGNC:1589]	1.13151	3.18992	60.7617	6.44177e-15	4.69059e-14	Unchanged
3442	ENSG00000107719	PALD1	protein_coding	phosphatase domain containing paladin 1 [Source:HGNC Symbol;Acc:HGNC:23530]	1.3894	3.26918	60.7191	6.583e-15	4.78852e-14	Unchanged
2699	ENSG00000102753	KPNA3	protein_coding	karyopherin subunit alpha 3 [Source:HGNC Symbol;Acc:HGNC:6396]	0.636426	5.79244	60.719	6.58326e-15	4.78852e-14	Unchanged
10638	ENSG00000161813	LARP4	protein_coding	La ribonucleoprotein 4 [Source:HGNC Symbol;Acc:HGNC:24320]	0.460062	5.75207	60.6829	6.7051e-15	4.87455e-14	Unchanged
16312	ENSG00000186638	KIF24	protein_coding	kinesin family member 24 [Source:HGNC Symbol;Acc:HGNC:19916]	0.939299	2.568	60.6764	6.72708e-15	4.88794e-14	Unchanged
4117	ENSG00000112851	ERBIN	protein_coding	erbb2 interacting protein [Source:HGNC Symbol;Acc:HGNC:15842]	-0.733725	7.29045	60.6487	6.8225e-15	4.95464e-14	Unchanged
11532	ENSG00000165138	ANKS6	protein_coding	ankyrin repeat and sterile alpha motif domain containing 6 [Source:HGNC Symbol;Acc:HGNC:26724]	0.697804	4.19071	60.6429	6.8428e-15	4.96674e-14	Unchanged
10082	ENSG00000157240	FZD1	protein_coding	frizzled class receptor 1 [Source:HGNC Symbol;Acc:HGNC:4038]	-1.09413	4.04031	60.6402	6.85208e-15	4.97085e-14	Unchanged
9047	ENSG00000148090	AUH	protein_coding	AU RNA binding methylglutaconyl-CoA hydratase [Source:HGNC Symbol;Acc:HGNC:890]	-0.615836	4.32049	60.6304	6.88629e-15	4.99302e-14	Unchanged
26590	ENSG00000226200	0	lncRNA	SGMS1 antisense RNA 1 [Source:HGNC Symbol;Acc:HGNC:49683]	-0.914062	2.26375	60.619	6.92633e-15	5.01939e-14	Unchanged
12592	ENSG00000169372	CRADD	protein_coding	CASP2 and RIPK1 domain containing adaptor with death domain [Source:HGNC Symbol;Acc:HGNC:2340]	-0.608177	2.59957	60.6084	6.96371e-15	5.0438e-14	Unchanged
7927	ENSG00000140153	WDR20	protein_coding	WD repeat domain 20 [Source:HGNC Symbol;Acc:HGNC:19667]	-0.454704	4.68003	60.5957	7.00866e-15	5.07368e-14	Unchanged
9639	ENSG00000153233	PTPRR	protein_coding	protein tyrosine phosphatase receptor type R [Source:HGNC Symbol;Acc:HGNC:9680]	-2.37417	3.5148	60.5782	7.07145e-15	5.11642e-14	Unchanged
2057	ENSG00000096070	BRPF3	protein_coding	bromodomain and PHD finger containing 3 [Source:HGNC Symbol;Acc:HGNC:14256]	-0.671864	6.11365	60.5732	7.08911e-15	5.12649e-14	Unchanged
6155	ENSG00000129493	HEATR5A	protein_coding	HEAT repeat containing 5A [Source:HGNC Symbol;Acc:HGNC:20276]	-0.648675	4.3181	60.5707	7.09815e-15	5.13031e-14	Unchanged
10633	ENSG00000161714	PLCD3	protein_coding	phospholipase C delta 3 [Source:HGNC Symbol;Acc:HGNC:9061]	-1.56104	6.2753	60.545	7.19138e-15	5.19496e-14	Unchanged
17528	ENSG00000197713	RPE	protein_coding	ribulose-5-phosphate-3-epimerase [Source:HGNC Symbol;Acc:HGNC:10293]	0.669178	4.84493	60.4842	7.417e-15	5.35511e-14	Unchanged
30751	ENSG00000232354	0	lncRNA	VIPR1 antisense RNA 1 [Source:HGNC Symbol;Acc:HGNC:40610]	-1.55566	1.92786	60.469	7.47473e-15	5.39395e-14	Unchanged
15178	ENSG00000182134	TDRKH	protein_coding	tudor and KH domain containing [Source:HGNC Symbol;Acc:HGNC:11713]	0.780889	3.25498	60.4583	7.51541e-15	5.42044e-14	Unchanged
10874	ENSG00000162949	CAPN13	protein_coding	calpain 13 [Source:HGNC Symbol;Acc:HGNC:16663]	-2.71772	3.96322	60.4082	7.70894e-15	5.5571e-14	Unchanged
6693	ENSG00000132963	POMP	protein_coding	proteasome maturation protein [Source:HGNC Symbol;Acc:HGNC:20330]	0.6259	6.73524	60.3877	7.78965e-15	5.61232e-14	Unchanged
28962	ENSG00000229719	0	lncRNA	MIR194-2 host gene [Source:HGNC Symbol;Acc:HGNC:51946]	-1.69636	3.57269	60.3783	7.82715e-15	5.63637e-14	Unchanged
13468	ENSG00000173207	CKS1B	protein_coding	CDC28 protein kinase regulatory subunit 1B [Source:HGNC Symbol;Acc:HGNC:19083]	0.917407	2.30073	60.3695	7.86228e-15	5.65869e-14	Unchanged
7257	ENSG00000136271	DDX56	protein_coding	DEAD-box helicase 56 [Source:HGNC Symbol;Acc:HGNC:18193]	0.581611	5.11852	60.3423	7.97139e-15	5.7342e-14	Unchanged
13054	ENSG00000171421	MRPL36	protein_coding	mitochondrial ribosomal protein L36 [Source:HGNC Symbol;Acc:HGNC:14490]	0.6686	2.9336	60.3124	8.09359e-15	5.81905e-14	Unchanged
2860	ENSG00000103855	CD276	protein_coding	CD276 molecule [Source:HGNC Symbol;Acc:HGNC:19137]	1.00712	5.00394	60.3066	8.11741e-15	5.83311e-14	Unchanged
2498	ENSG00000101310	SEC23B	protein_coding	SEC23 homolog B, COPII coat complex component [Source:HGNC Symbol;Acc:HGNC:10702]	0.65607	5.77189	60.3039	8.1288e-15	5.83823e-14	Unchanged
6138	ENSG00000129351	ILF3	protein_coding	interleukin enhancer binding factor 3 [Source:HGNC Symbol;Acc:HGNC:6038]	0.540234	7.78873	60.261	8.30766e-15	5.96356e-14	Unchanged
862	ENSG00000063245	EPN1	protein_coding	epsin 1 [Source:HGNC Symbol;Acc:HGNC:21604]	-0.630718	6.06311	60.2005	8.56683e-15	6.14637e-14	Unchanged
11311	ENSG00000164296	TIGD6	protein_coding	tigger transposable element derived 6 [Source:HGNC Symbol;Acc:HGNC:18332]	-0.82004	2.4505	60.1803	8.65524e-15	6.20655e-14	Unchanged
9890	ENSG00000155659	VSIG4	protein_coding	V-set and immunoglobulin domain containing 4 [Source:HGNC Symbol;Acc:HGNC:17032]	-1.41666	3.89801	60.1231	8.91073e-15	6.38641e-14	Unchanged
7902	ENSG00000139970	RTN1	protein_coding	reticulon 1 [Source:HGNC Symbol;Acc:HGNC:10467]	-1.21882	1.78378	60.0938	9.04416e-15	6.47865e-14	Unchanged
5353	ENSG00000123159	GIPC1	protein_coding	GIPC PDZ domain containing family member 1 [Source:HGNC Symbol;Acc:HGNC:1226]	-0.788808	5.31658	60.0512	9.24231e-15	6.61713e-14	Unchanged
390	ENSG00000019102	VSIG2	protein_coding	V-set and immunoglobulin domain containing 2 [Source:HGNC Symbol;Acc:HGNC:17149]	-2.88169	5.61982	59.9954	9.50817e-15	6.80391e-14	Unchanged
906	ENSG00000064932	SBNO2	protein_coding	strawberry notch homolog 2 [Source:HGNC Symbol;Acc:HGNC:29158]	0.613692	4.91282	59.9739	9.61249e-15	6.87364e-14	Unchanged
12732	ENSG00000169991	IFFO2	protein_coding	intermediate filament family orphan 2 [Source:HGNC Symbol;Acc:HGNC:27006]	1.09849	3.66919	59.9732	9.61566e-15	6.87364e-14	Unchanged
17396	ENSG00000197299	BLM	protein_coding	BLM RecQ like helicase [Source:HGNC Symbol;Acc:HGNC:1058]	1.06629	3.43856	59.9717	9.62289e-15	6.87521e-14	Unchanged
7551	ENSG00000137825	ITPKA	protein_coding	inositol-trisphosphate 3-kinase A [Source:HGNC Symbol;Acc:HGNC:6178]	-1.78706	3.01194	59.9616	9.67279e-15	6.90726e-14	Unchanged
8136	ENSG00000141543	EIF4A3	protein_coding	eukaryotic translation initiation factor 4A3 [Source:HGNC Symbol;Acc:HGNC:18683]	0.515289	5.27597	59.9593	9.68375e-15	6.91148e-14	Unchanged
7384	ENSG00000136935	GOLGA1	protein_coding	golgin A1 [Source:HGNC Symbol;Acc:HGNC:4424]	-0.428061	5.30665	59.9391	9.78397e-15	6.97807e-14	Unchanged
17644	ENSG00000198042	MAK16	protein_coding	MAK16 homolog [Source:HGNC Symbol;Acc:HGNC:13703]	0.836696	4.23326	59.9384	9.78725e-15	6.97807e-14	Unchanged
3732	ENSG00000110013	SIAE	protein_coding	sialic acid acetylesterase [Source:HGNC Symbol;Acc:HGNC:18187]	-1.41597	7.14473	59.9271	9.84376e-15	7.0147e-14	Unchanged
15832	ENSG00000184828	ZBTB7C	protein_coding	zinc finger and BTB domain containing 7C [Source:HGNC Symbol;Acc:HGNC:31700]	-2.11846	4.9966	59.9161	9.89907e-15	7.05045e-14	Unchanged
5432	ENSG00000123908	AGO2	protein_coding	argonaute RISC catalytic component 2 [Source:HGNC Symbol;Acc:HGNC:3263]	0.642907	5.55118	59.9121	9.91887e-15	7.06087e-14	Unchanged
16296	ENSG00000186564	FOXD2	protein_coding	forkhead box D2 [Source:HGNC Symbol;Acc:HGNC:3803]	-1.60535	3.05866	59.8686	1.01405e-14	7.21489e-14	Unchanged
25717	ENSG00000224914	LINC00863	lncRNA	long intergenic non-protein coding RNA 863 [Source:HGNC Symbol;Acc:HGNC:45162]	-0.792065	0.563513	59.8598	1.01863e-14	7.2437e-14	Unchanged
14061	ENSG00000176293	ZNF135	protein_coding	zinc finger protein 135 [Source:HGNC Symbol;Acc:HGNC:12919]	-1.6487	1.20583	59.8503	1.02352e-14	7.27471e-14	Unchanged
448	ENSG00000025293	PHF20	protein_coding	PHD finger protein 20 [Source:HGNC Symbol;Acc:HGNC:16098]	0.685849	5.5478	59.8422	1.02777e-14	7.30112e-14	Unchanged
47057	ENSG00000262406	MMP12	protein_coding	matrix metallopeptidase 12 [Source:HGNC Symbol;Acc:HGNC:7158]	1.98915	5.53659	59.8372	1.03038e-14	7.31589e-14	Unchanged
7380	ENSG00000136930	PSMB7	protein_coding	proteasome 20S subunit beta 7 [Source:HGNC Symbol;Acc:HGNC:9544]	0.453235	6.1871	59.766	1.06831e-14	7.58121e-14	Unchanged
846	ENSG00000062524	LTK	protein_coding	leukocyte receptor tyrosine kinase [Source:HGNC Symbol;Acc:HGNC:6721]	-2.24607	2.40139	59.7242	1.09124e-14	7.73992e-14	Unchanged
3961	ENSG00000111799	COL12A1	protein_coding	collagen type XII alpha 1 chain [Source:HGNC Symbol;Acc:HGNC:2188]	2.05872	7.04425	59.6789	1.11669e-14	7.91632e-14	Unchanged
17964	ENSG00000198910	L1CAM	protein_coding	L1 cell adhesion molecule [Source:HGNC Symbol;Acc:HGNC:6470]	-3.22878	2.88686	59.6631	1.12567e-14	7.97591e-14	Unchanged
3728	ENSG00000109971	HSPA8	protein_coding	heat shock protein family A (Hsp70) member 8 [Source:HGNC Symbol;Acc:HGNC:5241]	0.655468	10.0151	59.6618	1.12642e-14	7.97705e-14	Unchanged
1951	ENSG00000091986	CCDC80	protein_coding	coiled-coil domain containing 80 [Source:HGNC Symbol;Acc:HGNC:30649]	-1.92224	6.63705	59.6588	1.12811e-14	7.98488e-14	Unchanged
17974	ENSG00000198924	DCLRE1A	protein_coding	DNA cross-link repair 1A [Source:HGNC Symbol;Acc:HGNC:17660]	0.616017	3.02141	59.642	1.1378e-14	8.04931e-14	Unchanged
10894	ENSG00000163013	FBXO41	protein_coding	F-box protein 41 [Source:HGNC Symbol;Acc:HGNC:29409]	1.12816	2.28915	59.6385	1.13984e-14	8.05959e-14	Unchanged
17784	ENSG00000198513	ATL1	protein_coding	atlastin GTPase 1 [Source:HGNC Symbol;Acc:HGNC:11231]	-0.767186	2.79885	59.628	1.14591e-14	8.09831e-14	Unchanged
8490	ENSG00000143891	GALM	protein_coding	galactose mutarotase [Source:HGNC Symbol;Acc:HGNC:24063]	-0.829611	5.3337	59.622	1.14942e-14	8.11892e-14	Unchanged
16382	ENSG00000186951	PPARA	protein_coding	peroxisome proliferator activated receptor alpha [Source:HGNC Symbol;Acc:HGNC:9232]	-0.691045	5.92353	59.6086	1.1573e-14	8.17038e-14	Unchanged
8101	ENSG00000141401	IMPA2	protein_coding	inositol monophosphatase 2 [Source:HGNC Symbol;Acc:HGNC:6051]	-0.961932	5.56597	59.6075	1.15793e-14	8.1706e-14	Unchanged
10394	ENSG00000159842	ABR	protein_coding	ABR activator of RhoGEF and GTPase [Source:HGNC Symbol;Acc:HGNC:81]	-0.668824	6.94371	59.6061	1.15873e-14	8.17202e-14	Unchanged
2379	ENSG00000100726	TELO2	protein_coding	telomere maintenance 2 [Source:HGNC Symbol;Acc:HGNC:29099]	0.580751	2.66958	59.5762	1.17652e-14	8.29324e-14	Unchanged
4870	ENSG00000119041	GTF3C3	protein_coding	general transcription factor IIIC subunit 3 [Source:HGNC Symbol;Acc:HGNC:4666]	0.585528	5.10637	59.5742	1.17768e-14	8.29713e-14	Unchanged
14115	ENSG00000176595	KBTBD11	protein_coding	kelch repeat and BTB domain containing 11 [Source:HGNC Symbol;Acc:HGNC:29104]	-1.0673	5.03611	59.5666	1.18223e-14	8.32489e-14	Unchanged
7758	ENSG00000138867	GUCD1	protein_coding	guanylyl cyclase domain containing 1 [Source:HGNC Symbol;Acc:HGNC:14237]	-0.617663	6.01818	59.5245	1.20783e-14	8.50078e-14	Unchanged
6801	ENSG00000133816	MICAL2	protein_coding	microtubule associated monooxygenase, calponin and LIM domain containing 2 [Source:HGNC Symbol;Acc:HGNC:24693]	-0.873567	7.31719	59.5133	1.21471e-14	8.54481e-14	Unchanged
2092	ENSG00000099308	MAST3	protein_coding	microtubule associated serine/threonine kinase 3 [Source:HGNC Symbol;Acc:HGNC:19036]	-0.637212	3.64611	59.4906	1.22879e-14	8.63739e-14	Unchanged
13602	ENSG00000173852	DPY19L1	protein_coding	dpy-19 like C-mannosyltransferase 1 [Source:HGNC Symbol;Acc:HGNC:22205]	0.714546	5.10612	59.4901	1.22913e-14	8.63739e-14	Unchanged
818	ENSG00000060558	GNA15	protein_coding	G protein subunit alpha 15 [Source:HGNC Symbol;Acc:HGNC:4383]	1.35113	1.6409	59.4643	1.24534e-14	8.74677e-14	Unchanged
658	ENSG00000049192	ADAMTS6	protein_coding	ADAM metallopeptidase with thrombospondin type 1 motif 6 [Source:HGNC Symbol;Acc:HGNC:222]	1.65788	1.69002	59.4467	1.25653e-14	8.82088e-14	Unchanged
2245	ENSG00000100280	AP1B1	protein_coding	adaptor related protein complex 1 subunit beta 1 [Source:HGNC Symbol;Acc:HGNC:554]	-0.486351	6.11108	59.4341	1.26458e-14	8.87282e-14	Unchanged
4997	ENSG00000120029	ARMH3	protein_coding	armadillo like helical domain containing 3 [Source:HGNC Symbol;Acc:HGNC:25788]	-0.454821	4.41581	59.3957	1.28948e-14	9.04291e-14	Unchanged
10023	ENSG00000156795	NTAQ1	protein_coding	N-terminal glutamine amidase 1 [Source:HGNC Symbol;Acc:HGNC:25490]	0.638623	2.31548	59.3776	1.30144e-14	9.12205e-14	Unchanged
15438	ENSG00000183172	SMDT1	protein_coding	single-pass membrane protein with aspartate rich tail 1 [Source:HGNC Symbol;Acc:HGNC:25055]	-0.584045	4.04291	59.344	1.32381e-14	9.27409e-14	Unchanged
20187	ENSG00000205336	ADGRG1	protein_coding	adhesion G protein-coupled receptor G1 [Source:HGNC Symbol;Acc:HGNC:4512]	0.942808	5.65269	59.3397	1.3267e-14	9.28727e-14	Unchanged
20051	ENSG00000204859	ZBTB48	protein_coding	zinc finger and BTB domain containing 48 [Source:HGNC Symbol;Acc:HGNC:4930]	-0.603417	2.98378	59.3392	1.32704e-14	9.28727e-14	Unchanged
7	ENSG00000000971	CFH	protein_coding	complement factor H [Source:HGNC Symbol;Acc:HGNC:4883]	-1.38873	2.08323	59.3033	1.35152e-14	9.4537e-14	Unchanged
14092	ENSG00000176454	LPCAT4	protein_coding	lysophosphatidylcholine acyltransferase 4 [Source:HGNC Symbol;Acc:HGNC:30059]	-0.900734	5.49656	59.2749	1.37112e-14	9.5859e-14	Unchanged
362	ENSG00000015413	DPEP1	protein_coding	dipeptidase 1 [Source:HGNC Symbol;Acc:HGNC:3002]	5.06945	5.41701	59.2588	1.38239e-14	9.6598e-14	Unchanged
7739	ENSG00000138772	ANXA3	protein_coding	annexin A3 [Source:HGNC Symbol;Acc:HGNC:541]	1.19104	5.6882	59.243	1.39357e-14	9.73297e-14	Unchanged
6946	ENSG00000134690	CDCA8	protein_coding	cell division cycle associated 8 [Source:HGNC Symbol;Acc:HGNC:14629]	1.0406	4.21519	59.1692	1.4468e-14	1.00963e-13	Unchanged
5341	ENSG00000123096	SSPN	protein_coding	sarcospan [Source:HGNC Symbol;Acc:HGNC:11322]	-1.3263	4.49339	59.1688	1.44707e-14	1.00963e-13	Unchanged
6342	ENSG00000130766	SESN2	protein_coding	sestrin 2 [Source:HGNC Symbol;Acc:HGNC:20746]	-0.823838	3.98069	59.0876	1.50809e-14	1.05166e-13	Unchanged
3189	ENSG00000105738	SIPA1L3	protein_coding	signal induced proliferation associated 1 like 3 [Source:HGNC Symbol;Acc:HGNC:23801]	-0.803219	5.965	59.0811	1.51309e-14	1.05461e-13	Unchanged
486	ENSG00000030066	NUP160	protein_coding	nucleoporin 160 [Source:HGNC Symbol;Acc:HGNC:18017]	0.564607	5.48548	59.0665	1.52432e-14	1.0619e-13	Unchanged
5903	ENSG00000127249	ATP13A4	protein_coding	ATPase 13A4 [Source:HGNC Symbol;Acc:HGNC:25422]	-2.52533	3.03342	59.0358	1.5483e-14	1.07806e-13	Unchanged
17650	ENSG00000198056	PRIM1	protein_coding	DNA primase subunit 1 [Source:HGNC Symbol;Acc:HGNC:9369]	0.783347	2.29131	59.0232	1.55827e-14	1.08445e-13	Unchanged
13210	ENSG00000172009	THOP1	protein_coding	thimet oligopeptidase 1 [Source:HGNC Symbol;Acc:HGNC:11793]	0.681521	4.20619	58.9914	1.58363e-14	1.10154e-13	Unchanged
6414	ENSG00000131148	EMC8	protein_coding	ER membrane protein complex subunit 8 [Source:HGNC Symbol;Acc:HGNC:7864]	0.559532	3.76713	58.9884	1.58605e-14	1.10266e-13	Unchanged
3120	ENSG00000105486	LIG1	protein_coding	DNA ligase 1 [Source:HGNC Symbol;Acc:HGNC:6598]	0.674242	4.94789	58.9393	1.62611e-14	1.12993e-13	Unchanged
4887	ENSG00000119318	RAD23B	protein_coding	RAD23 homolog B, nucleotide excision repair protein [Source:HGNC Symbol;Acc:HGNC:9813]	0.447349	7.35518	58.92	1.64213e-14	1.14049e-13	Unchanged
8331	ENSG00000143167	GPA33	protein_coding	glycoprotein A33 [Source:HGNC Symbol;Acc:HGNC:4445]	-1.86876	7.8085	58.9047	1.65497e-14	1.14882e-13	Unchanged
83	ENSG00000005100	DHX33	protein_coding	DEAH-box helicase 33 [Source:HGNC Symbol;Acc:HGNC:16718]	0.671139	4.62813	58.8832	1.67312e-14	1.16083e-13	Unchanged
8483	ENSG00000143862	ARL8A	protein_coding	ADP ribosylation factor like GTPase 8A [Source:HGNC Symbol;Acc:HGNC:25192]	0.525934	3.81154	58.876	1.67926e-14	1.1645e-13	Unchanged
29507	ENSG00000230487	PSMG3-AS1	lncRNA	PSMG3 antisense RNA 1 (head to head) [Source:HGNC Symbol;Acc:HGNC:22230]	-0.976143	1.38557	58.8683	1.68587e-14	1.1685e-13	Unchanged
8416	ENSG00000143507	DUSP10	protein_coding	dual specificity phosphatase 10 [Source:HGNC Symbol;Acc:HGNC:3065]	1.38963	2.95633	58.8343	1.71523e-14	1.18825e-13	Unchanged
3305	ENSG00000106397	PLOD3	protein_coding	procollagen-lysine,2-oxoglutarate 5-dioxygenase 3 [Source:HGNC Symbol;Acc:HGNC:9083]	0.799572	5.27023	58.8	1.7454e-14	1.20853e-13	Unchanged
14823	ENSG00000180185	FAHD1	protein_coding	fumarylacetoacetate hydrolase domain containing 1 [Source:HGNC Symbol;Acc:HGNC:14169]	-0.655243	5.19783	58.7981	1.74707e-14	1.20908e-13	Unchanged
1256	ENSG00000074201	CLNS1A	protein_coding	chloride nucleotide-sensitive channel 1A [Source:HGNC Symbol;Acc:HGNC:2080]	0.598255	6.71479	58.7969	1.74817e-14	1.20923e-13	Unchanged
13987	ENSG00000175931	UBE2O	protein_coding	ubiquitin conjugating enzyme E2 O [Source:HGNC Symbol;Acc:HGNC:29554]	0.47191	4.43901	58.789	1.75521e-14	1.21348e-13	Unchanged
3087	ENSG00000105364	MRPL4	protein_coding	mitochondrial ribosomal protein L4 [Source:HGNC Symbol;Acc:HGNC:14276]	0.626128	4.13637	58.7878	1.75629e-14	1.21361e-13	Unchanged
49636	ENSG00000267904	0	lncRNA	novel transcript, sense intronic C19orf42	-0.92225	0.787609	58.7681	1.77393e-14	1.22518e-13	Unchanged
17006	ENSG00000196116	TDRD7	protein_coding	tudor domain containing 7 [Source:HGNC Symbol;Acc:HGNC:30831]	-0.531381	5.20408	58.7605	1.78081e-14	1.22932e-13	Unchanged
15310	ENSG00000182636	NDN	protein_coding	necdin, MAGE family member [Source:HGNC Symbol;Acc:HGNC:7675]	-1.26263	3.28176	58.7167	1.82086e-14	1.25633e-13	Unchanged
3982	ENSG00000111897	SERINC1	protein_coding	serine incorporator 1 [Source:HGNC Symbol;Acc:HGNC:13464]	-0.527364	7.37643	58.6869	1.84869e-14	1.27488e-13	Unchanged
6162	ENSG00000129538	RNASE1	protein_coding	ribonuclease A family member 1, pancreatic [Source:HGNC Symbol;Acc:HGNC:10044]	-1.18773	5.99975	58.6816	1.85365e-14	1.27766e-13	Unchanged
10506	ENSG00000160593	JAML	protein_coding	junction adhesion molecule like [Source:HGNC Symbol;Acc:HGNC:19084]	-0.99639	5.21054	58.6667	1.86777e-14	1.28675e-13	Unchanged
9653	ENSG00000153339	TRAPPC8	protein_coding	trafficking protein particle complex 8 [Source:HGNC Symbol;Acc:HGNC:29169]	-0.520339	5.40194	58.6588	1.8753e-14	1.29129e-13	Unchanged
14472	ENSG00000178301	AQP11	protein_coding	aquaporin 11 [Source:HGNC Symbol;Acc:HGNC:19940]	-1.10179	0.806649	58.6409	1.89237e-14	1.30239e-13	Unchanged
12796	ENSG00000170298	LGALS9B	protein_coding	galectin 9B [Source:HGNC Symbol;Acc:HGNC:24842]	-2.33599	2.00672	58.5987	1.93343e-14	1.32997e-13	Unchanged
10862	ENSG00000162909	CAPN2	protein_coding	calpain 2 [Source:HGNC Symbol;Acc:HGNC:1479]	-0.998268	8.03154	58.578	1.95388e-14	1.34336e-13	Unchanged
50669	ENSG00000270629	NBPF14	protein_coding	NBPF member 14 [Source:HGNC Symbol;Acc:HGNC:25232]	-0.83778	1.19991	58.5593	1.97255e-14	1.35552e-13	Unchanged
27336	ENSG00000227258	SMIM2-AS1	lncRNA	SMIM2 antisense RNA 1 [Source:HGNC Symbol;Acc:HGNC:42674]	-2.17452	2.39531	58.5034	2.0294e-14	1.39389e-13	Unchanged
14106	ENSG00000176542	USF3	protein_coding	upstream transcription factor family member 3 [Source:HGNC Symbol;Acc:HGNC:30494]	-0.535328	5.10454	58.4985	2.03446e-14	1.39666e-13	Unchanged
10591	ENSG00000161217	PCYT1A	protein_coding	phosphate cytidylyltransferase 1, choline, alpha [Source:HGNC Symbol;Acc:HGNC:8754]	-0.391075	5.67105	58.484	2.04952e-14	1.4063e-13	Unchanged
8290	ENSG00000142864	SERBP1	protein_coding	SERPINE1 mRNA binding protein 1 [Source:HGNC Symbol;Acc:HGNC:17860]	0.559327	7.67629	58.4503	2.08495e-14	1.42989e-13	Unchanged
19941	ENSG00000204564	C6orf136	protein_coding	chromosome 6 open reading frame 136 [Source:HGNC Symbol;Acc:HGNC:21301]	-0.930763	4.08845	58.4291	2.10751e-14	1.44464e-13	Unchanged
16131	ENSG00000185947	ZNF267	protein_coding	zinc finger protein 267 [Source:HGNC Symbol;Acc:HGNC:13060]	0.788003	4.59751	58.4246	2.11236e-14	1.44723e-13	Unchanged
16575	ENSG00000187837	H1-2	protein_coding	H1.2 linker histone, cluster member [Source:HGNC Symbol;Acc:HGNC:4716]	-1.1926	4.61322	58.4125	2.12535e-14	1.45541e-13	Unchanged
15934	ENSG00000185201	IFITM2	protein_coding	interferon induced transmembrane protein 2 [Source:HGNC Symbol;Acc:HGNC:5413]	1.40783	5.06129	58.304	2.24591e-14	1.5372e-13	Unchanged
13783	ENSG00000174903	RAB1B	protein_coding	RAB1B, member RAS oncogene family [Source:HGNC Symbol;Acc:HGNC:18370]	-0.438043	4.74211	58.2998	2.25072e-14	1.53938e-13	Unchanged
11265	ENSG00000164142	FHIP1A	protein_coding	family with sequence similarity 160 member A1 [Source:HGNC Symbol;Acc:HGNC:34237]	-0.794193	4.26206	58.2992	2.25136e-14	1.53938e-13	Unchanged
13174	ENSG00000171863	RPS7	protein_coding	ribosomal protein S7 [Source:HGNC Symbol;Acc:HGNC:10440]	0.739533	7.43537	58.2746	2.27972e-14	1.558e-13	Unchanged
33476	ENSG00000236349	0	processed_pseudogene	SUCLG2 pseudogene 2 [Source:HGNC Symbol;Acc:HGNC:43997]	-0.998573	1.48693	58.2648	2.29111e-14	1.565e-13	Unchanged
2055	ENSG00000096060	FKBP5	protein_coding	FKBP prolyl isomerase 5 [Source:HGNC Symbol;Acc:HGNC:3721]	-0.952644	7.20993	58.2376	2.32292e-14	1.58594e-13	Unchanged
3649	ENSG00000109182	CWH43	protein_coding	cell wall biogenesis 43 C-terminal homolog [Source:HGNC Symbol;Acc:HGNC:26133]	-4.57196	4.37494	58.2356	2.32536e-14	1.58682e-13	Unchanged
58133	ENSG00000285756	LOC389906	lncRNA	novel transcript	0.892816	2.06216	58.2005	2.36718e-14	1.61454e-13	Unchanged
2739	ENSG00000102977	ACD	protein_coding	ACD shelterin complex subunit and telomerase recruitment factor [Source:HGNC Symbol;Acc:HGNC:25070]	0.783836	3.07377	58.1322	2.45077e-14	1.67073e-13	Unchanged
16704	ENSG00000188342	GTF2F2	protein_coding	general transcription factor IIF subunit 2 [Source:HGNC Symbol;Acc:HGNC:4653]	0.780329	5.91631	58.1014	2.48953e-14	1.6963e-13	Unchanged
45814	ENSG00000260296	0	lncRNA	novel transcript, overlapping N4BP2	-0.841513	1.19285	58.0738	2.52468e-14	1.7194e-13	Unchanged
8815	ENSG00000146205	ANO7	protein_coding	anoctamin 7 [Source:HGNC Symbol;Acc:HGNC:31677]	-2.43507	3.96698	58.046	2.56065e-14	1.74302e-13	Unchanged
39106	ENSG00000250479	CHCHD10	protein_coding	coiled-coil-helix-coiled-coil-helix domain containing 10 [Source:HGNC Symbol;Acc:HGNC:15559]	-1.00184	6.60642	58.0214	2.59283e-14	1.76405e-13	Unchanged
1232	ENSG00000073578	SDHA	protein_coding	succinate dehydrogenase complex flavoprotein subunit A [Source:HGNC Symbol;Acc:HGNC:10680]	-0.702904	3.45234	57.9838	2.64279e-14	1.79715e-13	Unchanged
6813	ENSG00000133943	DGLUCY	protein_coding	D-glutamate cyclase [Source:HGNC Symbol;Acc:HGNC:20498]	-0.707961	4.98553	57.9689	2.66294e-14	1.80995e-13	Unchanged
15710	ENSG00000184292	TACSTD2	protein_coding	tumor associated calcium signal transducer 2 [Source:HGNC Symbol;Acc:HGNC:11530]	2.74008	3.68954	57.9638	2.6699e-14	1.81378e-13	Unchanged
2477	ENSG00000101220	C20orf27	protein_coding	chromosome 20 open reading frame 27 [Source:HGNC Symbol;Acc:HGNC:15873]	1.03412	2.51471	57.9451	2.69538e-14	1.83018e-13	Unchanged
9134	ENSG00000148737	TCF7L2	protein_coding	transcription factor 7 like 2 [Source:HGNC Symbol;Acc:HGNC:11641]	-0.592209	6.0991	57.9191	2.73118e-14	1.85357e-13	Unchanged
9720	ENSG00000154096	THY1	protein_coding	Thy-1 cell surface antigen [Source:HGNC Symbol;Acc:HGNC:11801]	1.59658	5.11686	57.8559	2.82038e-14	1.91316e-13	Unchanged
9216	ENSG00000149485	FADS1	protein_coding	fatty acid desaturase 1 [Source:HGNC Symbol;Acc:HGNC:3574]	1.39999	3.98152	57.8128	2.88291e-14	1.95461e-13	Unchanged
11045	ENSG00000163541	SUCLG1	protein_coding	succinate-CoA ligase GDP/ADP-forming subunit alpha [Source:HGNC Symbol;Acc:HGNC:11449]	-0.691542	6.99817	57.7638	2.95559e-14	2.00289e-13	Unchanged
8808	ENSG00000146122	DAAM2	protein_coding	dishevelled associated activator of morphogenesis 2 [Source:HGNC Symbol;Acc:HGNC:18143]	-1.31411	3.06042	57.7343	3.00018e-14	2.0321e-13	Unchanged
20023	ENSG00000204764	RANBP17	protein_coding	RAN binding protein 17 [Source:HGNC Symbol;Acc:HGNC:14428]	0.813748	2.41769	57.7302	3.0065e-14	2.03538e-13	Unchanged
4084	ENSG00000112584	FAM120B	protein_coding	family with sequence similarity 120B [Source:HGNC Symbol;Acc:HGNC:21109]	-0.38273	5.06091	57.729	3.00828e-14	2.03558e-13	Unchanged
3354	ENSG00000106688	SLC1A1	protein_coding	solute carrier family 1 member 1 [Source:HGNC Symbol;Acc:HGNC:10939]	-1.95183	4.89983	57.6831	3.07933e-14	2.08262e-13	Unchanged
734	ENSG00000054611	TBC1D22A	protein_coding	TBC1 domain family member 22A [Source:HGNC Symbol;Acc:HGNC:1309]	-0.533158	4.64344	57.6552	3.12339e-14	2.11138e-13	Unchanged
1328	ENSG00000075856	SART3	protein_coding	spliceosome associated factor 3, U4/U6 recycling protein [Source:HGNC Symbol;Acc:HGNC:16860]	0.400142	5.58507	57.594	3.222e-14	2.17696e-13	Unchanged
25446	ENSG00000224531	SMIM13	protein_coding	small integral membrane protein 13 [Source:HGNC Symbol;Acc:HGNC:27356]	0.712635	3.17259	57.5854	3.23615e-14	2.18544e-13	Unchanged
6823	ENSG00000134013	LOXL2	protein_coding	lysyl oxidase like 2 [Source:HGNC Symbol;Acc:HGNC:6666]	1.53574	4.85354	57.5572	3.28296e-14	2.21596e-13	Unchanged
14539	ENSG00000178700	DHFR2	protein_coding	dihydrofolate reductase 2 [Source:HGNC Symbol;Acc:HGNC:27309]	-0.5443	3.60726	57.5423	3.30796e-14	2.23173e-13	Unchanged
6339	ENSG00000130758	MAP3K10	protein_coding	mitogen-activated protein kinase kinase kinase 10 [Source:HGNC Symbol;Acc:HGNC:6849]	0.635774	2.05943	57.5233	3.34005e-14	2.25227e-13	Unchanged
14536	ENSG00000178691	SUZ12	protein_coding	SUZ12 polycomb repressive complex 2 subunit [Source:HGNC Symbol;Acc:HGNC:17101]	0.491908	5.75793	57.5199	3.34585e-14	2.25507e-13	Unchanged
45472	ENSG00000259823	LYPD8	protein_coding	LY6/PLAUR domain containing 8 [Source:HGNC Symbol;Acc:HGNC:44208]	-3.95543	5.99161	57.5109	3.36105e-14	2.2642e-13	Unchanged
5500	ENSG00000124253	PCK1	protein_coding	phosphoenolpyruvate carboxykinase 1 [Source:HGNC Symbol;Acc:HGNC:8724]	-2.93177	7.81288	57.5048	3.37157e-14	2.27017e-13	Unchanged
7145	ENSG00000135744	AGT	protein_coding	angiotensinogen [Source:HGNC Symbol;Acc:HGNC:333]	1.39844	2.97442	57.4745	3.42393e-14	2.30429e-13	Unchanged
14345	ENSG00000177663	IL17RA	protein_coding	interleukin 17 receptor A [Source:HGNC Symbol;Acc:HGNC:5985]	-0.511945	4.75023	57.461	3.44746e-14	2.31822e-13	Unchanged
36876	ENSG00000243646	IL10RB	protein_coding	interleukin 10 receptor subunit beta [Source:HGNC Symbol;Acc:HGNC:5965]	-0.939394	1.69633	57.4607	3.44802e-14	2.31822e-13	Unchanged
5982	ENSG00000127995	CASD1	protein_coding	CAS1 domain containing 1 [Source:HGNC Symbol;Acc:HGNC:16014]	-0.886782	4.98001	57.4529	3.46172e-14	2.32629e-13	Unchanged
12473	ENSG00000168924	LETM1	protein_coding	leucine zipper and EF-hand containing transmembrane protein 1 [Source:HGNC Symbol;Acc:HGNC:6556]	-0.899117	6.40218	57.4476	3.47096e-14	2.33136e-13	Unchanged
17303	ENSG00000197013	ZNF429	protein_coding	zinc finger protein 429 [Source:HGNC Symbol;Acc:HGNC:20817]	-0.881239	3.59296	57.4411	3.48248e-14	2.33795e-13	Unchanged
1526	ENSG00000081059	TCF7	protein_coding	transcription factor 7 [Source:HGNC Symbol;Acc:HGNC:11639]	1.36552	4.91224	57.4155	3.52823e-14	2.3675e-13	Unchanged
7016	ENSG00000135093	USP30	protein_coding	ubiquitin specific peptidase 30 [Source:HGNC Symbol;Acc:HGNC:20065]	-0.666859	3.74738	57.3975	3.56059e-14	2.38804e-13	Unchanged
7596	ENSG00000138050	THUMPD2	protein_coding	THUMP domain containing 2 [Source:HGNC Symbol;Acc:HGNC:14890]	0.671829	3.83685	57.3955	3.56431e-14	2.38936e-13	Unchanged
12459	ENSG00000168883	USP39	protein_coding	ubiquitin specific peptidase 39 [Source:HGNC Symbol;Acc:HGNC:20071]	0.520835	5.14112	57.3899	3.57447e-14	2.395e-13	Unchanged
8888	ENSG00000146826	TRAPPC14	protein_coding	trafficking protein particle complex 14 [Source:HGNC Symbol;Acc:HGNC:25604]	-0.708988	3.8465	57.3559	3.63676e-14	2.43554e-13	Unchanged
6502	ENSG00000131781	FMO5	protein_coding	flavin containing dimethylaniline monoxygenase 5 [Source:HGNC Symbol;Acc:HGNC:3773]	-1.78201	5.4535	57.3526	3.64275e-14	2.43836e-13	Unchanged
10165	ENSG00000158006	PAFAH2	protein_coding	platelet activating factor acetylhydrolase 2 [Source:HGNC Symbol;Acc:HGNC:8579]	-0.886679	4.7061	57.2694	3.80021e-14	2.54252e-13	Unchanged
7110	ENSG00000135540	NHSL1	protein_coding	NHS like 1 [Source:HGNC Symbol;Acc:HGNC:21021]	-1.06809	6.44379	57.2526	3.83287e-14	2.56312e-13	Unchanged
14988	ENSG00000181026	AEN	protein_coding	apoptosis enhancing nuclease [Source:HGNC Symbol;Acc:HGNC:25722]	0.979061	3.76318	57.237	3.86333e-14	2.58222e-13	Unchanged
27186	ENSG00000227051	C14orf132	protein_coding	chromosome 14 open reading frame 132 [Source:HGNC Symbol;Acc:HGNC:20346]	-1.58127	3.17923	57.2102	3.91627e-14	2.61633e-13	Unchanged
6283	ENSG00000130517	PGPEP1	protein_coding	pyroglutamyl-peptidase I [Source:HGNC Symbol;Acc:HGNC:13568]	-0.614992	5.09203	57.1918	3.9532e-14	2.63971e-13	Unchanged
4917	ENSG00000119541	VPS4B	protein_coding	vacuolar protein sorting 4 homolog B [Source:HGNC Symbol;Acc:HGNC:10895]	-0.711948	6.58911	57.116	4.10852e-14	2.74209e-13	Unchanged
12029	ENSG00000167117	ANKRD40CL	protein_coding	ANKRD40 C-terminal like [Source:HGNC Symbol;Acc:HGNC:26080]	-1.80624	5.3872	57.1094	4.12235e-14	2.74998e-13	Unchanged
43436	ENSG00000256683	ZNF350	protein_coding	zinc finger protein 350 [Source:HGNC Symbol;Acc:HGNC:16656]	-0.775534	3.28426	57.0346	4.28206e-14	2.85388e-13	Unchanged
7889	ENSG00000139842	CUL4A	protein_coding	cullin 4A [Source:HGNC Symbol;Acc:HGNC:2554]	0.694754	7.08602	57.0345	4.28228e-14	2.85388e-13	Unchanged
5211	ENSG00000121900	TMEM54	protein_coding	transmembrane protein 54 [Source:HGNC Symbol;Acc:HGNC:24143]	-1.10079	5.86123	57.0176	4.31928e-14	2.87713e-13	Unchanged
16482	ENSG00000187514	PTMA	protein_coding	prothymosin alpha [Source:HGNC Symbol;Acc:HGNC:9623]	0.530499	10.561	57.0011	4.35564e-14	2.89995e-13	Unchanged
435	ENSG00000023608	SNAPC1	protein_coding	small nuclear RNA activating complex polypeptide 1 [Source:HGNC Symbol;Acc:HGNC:11134]	0.810968	2.74365	56.9839	4.39402e-14	2.92407e-13	Unchanged
20057	ENSG00000204876	LOC389602	lncRNA	novel transcript	3.20751	4.62044	56.9306	4.51465e-14	3.00289e-13	Unchanged
53267	ENSG00000275395	FCGBP	protein_coding	Fc fragment of IgG binding protein [Source:HGNC Symbol;Acc:HGNC:13572]	-2.96268	9.56487	56.927	4.52292e-14	3.00693e-13	Unchanged
12012	ENSG00000167080	B4GALNT2	protein_coding	beta-1,4-N-acetyl-galactosaminyltransferase 2 [Source:HGNC Symbol;Acc:HGNC:24136]	-3.89226	6.02377	56.9195	4.5402e-14	3.01695e-13	Unchanged
12258	ENSG00000168003	SLC3A2	protein_coding	solute carrier family 3 member 2 [Source:HGNC Symbol;Acc:HGNC:11026]	0.776984	5.6888	56.8879	4.6137e-14	3.06431e-13	Unchanged
1456	ENSG00000079246	XRCC5	protein_coding	X-ray repair cross complementing 5 [Source:HGNC Symbol;Acc:HGNC:12833]	0.498148	7.8414	56.8819	4.62796e-14	3.07229e-13	Unchanged
2343	ENSG00000100567	PSMA3	protein_coding	proteasome 20S subunit alpha 3 [Source:HGNC Symbol;Acc:HGNC:9532]	0.421426	6.43304	56.8743	4.64578e-14	3.08262e-13	Unchanged
17570	ENSG00000197857	ZNF44	protein_coding	zinc finger protein 44 [Source:HGNC Symbol;Acc:HGNC:13110]	-0.607338	4.79135	56.8714	4.65262e-14	3.08566e-13	Unchanged
6050	ENSG00000128595	CALU	protein_coding	calumenin [Source:HGNC Symbol;Acc:HGNC:1458]	1.02879	7.48062	56.8474	4.70983e-14	3.12209e-13	Unchanged
13485	ENSG00000173258	ZNF483	protein_coding	zinc finger protein 483 [Source:HGNC Symbol;Acc:HGNC:23384]	-1.37132	2.04367	56.8416	4.7236e-14	3.12888e-13	Unchanged
6843	ENSG00000134121	CHL1	protein_coding	cell adhesion molecule L1 like [Source:HGNC Symbol;Acc:HGNC:1939]	-1.77695	3.29874	56.8412	4.72465e-14	3.12888e-13	Unchanged
3746	ENSG00000110077	MS4A6A	protein_coding	membrane spanning 4-domains A6A [Source:HGNC Symbol;Acc:HGNC:13375]	-0.953286	5.21208	56.8345	4.74083e-14	3.13808e-13	Unchanged
22244	ENSG00000213203	GIMAP1	protein_coding	GTPase, IMAP family member 1 [Source:HGNC Symbol;Acc:HGNC:23237]	-0.985646	2.20539	56.833	4.74437e-14	3.1389e-13	Unchanged
19861	ENSG00000204371	EHMT2	protein_coding	euchromatic histone lysine methyltransferase 2 [Source:HGNC Symbol;Acc:HGNC:14129]	0.595477	4.77357	56.8241	4.76587e-14	3.1516e-13	Unchanged
4713	ENSG00000117472	TSPAN1	protein_coding	tetraspanin 1 [Source:HGNC Symbol;Acc:HGNC:20657]	-1.83822	8.21079	56.7263	5.00889e-14	3.31071e-13	Unchanged
3319	ENSG00000106484	MEST	protein_coding	mesoderm specific transcript [Source:HGNC Symbol;Acc:HGNC:7028]	1.0267	4.15378	56.6632	5.17236e-14	3.41711e-13	Unchanged
17556	ENSG00000197798	FAM118B	protein_coding	family with sequence similarity 118 member B [Source:HGNC Symbol;Acc:HGNC:26110]	-0.688744	4.60225	56.6551	5.19365e-14	3.42952e-13	Unchanged
6417	ENSG00000131153	GINS2	protein_coding	GINS complex subunit 2 [Source:HGNC Symbol;Acc:HGNC:24575]	0.914811	3.10649	56.6209	5.28482e-14	3.48803e-13	Unchanged
9044	ENSG00000148053	NTRK2	protein_coding	neurotrophic receptor tyrosine kinase 2 [Source:HGNC Symbol;Acc:HGNC:8032]	-2.42008	3.3854	56.6089	5.31693e-14	3.50753e-13	Unchanged
23003	ENSG00000214941	ZSWIM7	protein_coding	zinc finger SWIM-type containing 7 [Source:HGNC Symbol;Acc:HGNC:26993]	-0.629314	4.63751	56.6066	5.32318e-14	3.50997e-13	Unchanged
3572	ENSG00000108669	CYTH1	protein_coding	cytohesin 1 [Source:HGNC Symbol;Acc:HGNC:9501]	-0.620822	5.91479	56.5869	5.37698e-14	3.54373e-13	Unchanged
9359	ENSG00000151062	CACNA2D4	protein_coding	calcium voltage-gated channel auxiliary subunit alpha2delta 4 [Source:HGNC Symbol;Acc:HGNC:20202]	-1.12082	2.112	56.5435	5.49699e-14	3.62108e-13	Unchanged
12900	ENSG00000170776	AKAP13	protein_coding	A-kinase anchoring protein 13 [Source:HGNC Symbol;Acc:HGNC:371]	-0.667307	6.97202	56.4866	5.65835e-14	3.72558e-13	Unchanged
5491	ENSG00000124226	RNF114	protein_coding	ring finger protein 114 [Source:HGNC Symbol;Acc:HGNC:13094]	0.579558	6.10835	56.4801	5.67702e-14	3.73608e-13	Unchanged
1005	ENSG00000067182	TNFRSF1A	protein_coding	TNF receptor superfamily member 1A [Source:HGNC Symbol;Acc:HGNC:11916]	-0.595976	5.86828	56.4694	5.70783e-14	3.75455e-13	Unchanged
5626	ENSG00000125246	CLYBL	protein_coding	citramalyl-CoA lyase [Source:HGNC Symbol;Acc:HGNC:18355]	-0.915245	3.03713	56.4631	5.72638e-14	3.76494e-13	Unchanged
20086	ENSG00000204954	C12orf73	protein_coding	chromosome 12 open reading frame 73 [Source:HGNC Symbol;Acc:HGNC:34450]	0.726416	2.3375	56.4612	5.73187e-14	3.76548e-13	Unchanged
7591	ENSG00000138031	ADCY3	protein_coding	adenylate cyclase 3 [Source:HGNC Symbol;Acc:HGNC:234]	0.684056	3.72335	56.4603	5.73436e-14	3.76548e-13	Unchanged
4745	ENSG00000117632	STMN1	protein_coding	stathmin 1 [Source:HGNC Symbol;Acc:HGNC:6510]	0.905405	7.13988	56.46	5.73546e-14	3.76548e-13	Unchanged
7390	ENSG00000136942	RPL35	protein_coding	ribosomal protein L35 [Source:HGNC Symbol;Acc:HGNC:10344]	0.713994	7.53524	56.4574	5.74299e-14	3.76862e-13	Unchanged
12922	ENSG00000170855	TRIAP1	protein_coding	TP53 regulated inhibitor of apoptosis 1 [Source:HGNC Symbol;Acc:HGNC:26937]	0.651118	4.47475	56.4428	5.78573e-14	3.79484e-13	Unchanged
2674	ENSG00000102393	GLA	protein_coding	galactosidase alpha [Source:HGNC Symbol;Acc:HGNC:4296]	0.734547	3.81476	56.3636	6.02358e-14	3.94895e-13	Unchanged
43001	ENSG00000255585	LOC651337	transcribed_processed_pseudogene	forkhead box H1 (FOXH1) pseudogene	-1.21542	1.87239	56.362	6.0285e-14	3.95029e-13	Unchanged
10022	ENSG00000156787	TBC1D31	protein_coding	TBC1 domain family member 31 [Source:HGNC Symbol;Acc:HGNC:30888]	0.687755	3.65147	56.344	6.08381e-14	3.98462e-13	Unchanged
8458	ENSG00000143751	SDE2	protein_coding	SDE2 telomere maintenance homolog [Source:HGNC Symbol;Acc:HGNC:26643]	0.405318	4.72192	56.3068	6.20016e-14	4.05888e-13	Unchanged
8390	ENSG00000143401	ANP32E	protein_coding	acidic nuclear phosphoprotein 32 family member E [Source:HGNC Symbol;Acc:HGNC:16673]	0.73807	5.90283	56.2868	6.26336e-14	4.09829e-13	Unchanged
9260	ENSG00000149761	NUDT22	protein_coding	nudix hydrolase 22 [Source:HGNC Symbol;Acc:HGNC:28189]	-0.605036	1.73046	56.2469	6.39201e-14	4.18048e-13	Unchanged
13526	ENSG00000173457	PPP1R14B	protein_coding	protein phosphatase 1 regulatory inhibitor subunit 14B [Source:HGNC Symbol;Acc:HGNC:9057]	0.729989	4.08592	56.2354	6.42937e-14	4.2029e-13	Unchanged
7487	ENSG00000137501	SYTL2	protein_coding	synaptotagmin like 2 [Source:HGNC Symbol;Acc:HGNC:15585]	-1.2994	7.18827	56.2171	6.48934e-14	4.24008e-13	Unchanged
3794	ENSG00000110628	SLC22A18	protein_coding	solute carrier family 22 member 18 [Source:HGNC Symbol;Acc:HGNC:10964]	-0.961542	3.71441	56.2116	6.50763e-14	4.24999e-13	Unchanged
2394	ENSG00000100823	APEX1	protein_coding	apurinic/apyrimidinic endodeoxyribonuclease 1 [Source:HGNC Symbol;Acc:HGNC:587]	0.544743	6.79438	56.2039	6.53314e-14	4.26462e-13	Unchanged
6216	ENSG00000130119	GNL3L	protein_coding	G protein nucleolar 3 like [Source:HGNC Symbol;Acc:HGNC:25553]	0.559712	5.09898	56.1691	6.64975e-14	4.33867e-13	Unchanged
14165	ENSG00000176845	METRNL	protein_coding	meteorin like, glial cell differentiation regulator [Source:HGNC Symbol;Acc:HGNC:27584]	-0.815114	4.19938	56.1578	6.68834e-14	4.36177e-13	Unchanged
13279	ENSG00000172315	TP53RK	protein_coding	TP53 regulating kinase [Source:HGNC Symbol;Acc:HGNC:16197]	0.763897	3.80036	56.133	6.77292e-14	4.41482e-13	Unchanged
20202	ENSG00000205413	SAMD9	protein_coding	sterile alpha motif domain containing 9 [Source:HGNC Symbol;Acc:HGNC:1348]	-1.17011	6.2673	56.1203	6.81703e-14	4.44146e-13	Unchanged
16871	ENSG00000188993	LRRC66	protein_coding	leucine rich repeat containing 66 [Source:HGNC Symbol;Acc:HGNC:34299]	-1.82331	3.82624	56.1133	6.84125e-14	4.45511e-13	Unchanged
12395	ENSG00000168575	SLC20A2	protein_coding	solute carrier family 20 member 2 [Source:HGNC Symbol;Acc:HGNC:10947]	-0.811497	5.76745	56.0825	6.94919e-14	4.52288e-13	Unchanged
14335	ENSG00000177599	ZNF491	protein_coding	zinc finger protein 491 [Source:HGNC Symbol;Acc:HGNC:23706]	-1.15349	0.4911	56.0818	6.95192e-14	4.52288e-13	Unchanged
3909	ENSG00000111540	RAB5B	protein_coding	RAB5B, member RAS oncogene family [Source:HGNC Symbol;Acc:HGNC:9784]	-0.39905	6.71754	56.0595	7.03124e-14	4.57231e-13	Unchanged
12125	ENSG00000167555	ZNF528	protein_coding	zinc finger protein 528 [Source:HGNC Symbol;Acc:HGNC:29384]	-1.37848	3.16921	56.0401	7.10074e-14	4.61532e-13	Unchanged
10392	ENSG00000159792	PSKH1	protein_coding	protein serine kinase H1 [Source:HGNC Symbol;Acc:HGNC:9529]	-0.521531	3.06045	56.0336	7.12416e-14	4.62834e-13	Unchanged
695	ENSG00000051341	POLQ	protein_coding	DNA polymerase theta [Source:HGNC Symbol;Acc:HGNC:9186]	1.07506	3.66154	56.0185	7.17918e-14	4.66186e-13	Unchanged
21556	ENSG00000211669	IGLV3-10	IG_V_gene	immunoglobulin lambda variable 3-10 [Source:HGNC Symbol;Acc:HGNC:5897]	-2.35436	3.96738	55.9914	7.27887e-14	4.72436e-13	Unchanged
11636	ENSG00000165609	NUDT5	protein_coding	nudix hydrolase 5 [Source:HGNC Symbol;Acc:HGNC:8052]	0.564353	5.11217	55.7563	8.20355e-14	5.322e-13	Unchanged
13552	ENSG00000173588	CEP83	protein_coding	centrosomal protein 83 [Source:HGNC Symbol;Acc:HGNC:17966]	0.622897	4.79134	55.7086	8.40512e-14	5.45019e-13	Unchanged
16705	ENSG00000188343	CIBAR1	protein_coding	CBY1 interacting BAR domain containing 1 [Source:HGNC Symbol;Acc:HGNC:30452]	1.19352	2.91945	55.6857	8.50363e-14	5.51145e-13	Unchanged
1173	ENSG00000071994	PDCD2	protein_coding	programmed cell death 2 [Source:HGNC Symbol;Acc:HGNC:8762]	0.527103	5.84765	55.6794	8.53087e-14	5.52649e-13	Unchanged
13881	ENSG00000175348	TMEM9B	protein_coding	TMEM9 domain family member B [Source:HGNC Symbol;Acc:HGNC:1168]	-0.691869	5.51004	55.6086	8.84372e-14	5.72644e-13	Unchanged
15406	ENSG00000183049	CAMK1D	protein_coding	calcium/calmodulin dependent protein kinase ID [Source:HGNC Symbol;Acc:HGNC:19341]	-1.14296	5.16685	55.5669	9.03296e-14	5.84621e-13	Unchanged
6917	ENSG00000134490	TMEM241	protein_coding	transmembrane protein 241 [Source:HGNC Symbol;Acc:HGNC:31723]	0.897704	1.5074	55.5487	9.1171e-14	5.89788e-13	Unchanged
2567	ENSG00000101695	RNF125	protein_coding	ring finger protein 125 [Source:HGNC Symbol;Acc:HGNC:21150]	-1.41346	3.56221	55.54	9.15754e-14	5.92124e-13	Unchanged
6861	ENSG00000134240	HMGCS2	protein_coding	3-hydroxy-3-methylglutaryl-CoA synthase 2 [Source:HGNC Symbol;Acc:HGNC:5008]	-2.6707	8.52507	55.5094	9.30137e-14	6.0114e-13	Unchanged
10335	ENSG00000159307	SCUBE1	protein_coding	signal peptide, CUB domain and EGF like domain containing 1 [Source:HGNC Symbol;Acc:HGNC:13441]	-1.96159	3.11061	55.5017	9.33777e-14	6.03208e-13	Unchanged
11852	ENSG00000166432	ZMAT1	protein_coding	zinc finger matrin-type 1 [Source:HGNC Symbol;Acc:HGNC:29377]	-1.53934	3.95252	55.4845	9.41999e-14	6.08065e-13	Unchanged
4061	ENSG00000112378	PERP	protein_coding	p53 apoptosis effector related to PMP22 [Source:HGNC Symbol;Acc:HGNC:17637]	0.808266	7.32729	55.4841	9.42185e-14	6.08065e-13	Unchanged
6782	ENSG00000133657	ATP13A3	protein_coding	ATPase 13A3 [Source:HGNC Symbol;Acc:HGNC:24113]	0.436123	6.58787	55.4209	9.7294e-14	6.27618e-13	Unchanged
2499	ENSG00000101311	FERMT1	protein_coding	fermitin family member 1 [Source:HGNC Symbol;Acc:HGNC:15889]	1.33283	6.96088	55.394	9.8638e-14	6.35987e-13	Unchanged
2470	ENSG00000101199	ARFGAP1	protein_coding	ADP ribosylation factor GTPase activating protein 1 [Source:HGNC Symbol;Acc:HGNC:15852]	0.537774	4.63464	55.3817	9.92547e-14	6.39662e-13	Unchanged
8466	ENSG00000143776	CDC42BPA	protein_coding	CDC42 binding protein kinase alpha [Source:HGNC Symbol;Acc:HGNC:1737]	-0.556414	6.37949	55.37	9.98506e-14	6.432e-13	Unchanged
6871	ENSG00000134256	CD101	protein_coding	CD101 molecule [Source:HGNC Symbol;Acc:HGNC:5949]	-0.830105	1.69226	55.3356	1.0161e-13	6.54223e-13	Unchanged
2220	ENSG00000100207	TCF20	protein_coding	transcription factor 20 [Source:HGNC Symbol;Acc:HGNC:11631]	0.569005	6.11218	55.3233	1.02249e-13	6.58032e-13	Unchanged
9814	ENSG00000154839	SKA1	protein_coding	spindle and kinetochore associated complex subunit 1 [Source:HGNC Symbol;Acc:HGNC:28109]	1.29955	1.95832	55.3199	1.02428e-13	6.58873e-13	Unchanged
16937	ENSG00000189233	NUGGC	protein_coding	nuclear GTPase, germinal center associated [Source:HGNC Symbol;Acc:HGNC:33550]	-2.09695	2.66289	55.298	1.03576e-13	6.6594e-13	Unchanged
6293	ENSG00000130558	OLFM1	protein_coding	olfactomedin 1 [Source:HGNC Symbol;Acc:HGNC:17187]	-1.31317	3.19478	55.2465	1.06326e-13	6.83304e-13	Unchanged
15062	ENSG00000181513	ACBD4	protein_coding	acyl-CoA binding domain containing 4 [Source:HGNC Symbol;Acc:HGNC:23337]	-0.709704	2.34231	55.2413	1.06605e-13	6.84776e-13	Unchanged
2313	ENSG00000100433	KCNK10	protein_coding	potassium two pore domain channel subfamily K member 10 [Source:HGNC Symbol;Acc:HGNC:6273]	-2.0837	1.55184	55.2238	1.07561e-13	6.90589e-13	Unchanged
11293	ENSG00000164236	ANKRD33B	protein_coding	ankyrin repeat domain 33B [Source:HGNC Symbol;Acc:HGNC:35240]	-1.43283	1.58169	55.201	1.08815e-13	6.9829e-13	Unchanged
6839	ENSG00000134107	BHLHE40	protein_coding	basic helix-loop-helix family member e40 [Source:HGNC Symbol;Acc:HGNC:1046]	1.51135	6.48886	55.2001	1.08862e-13	6.9829e-13	Unchanged
4753	ENSG00000117707	PROX1	protein_coding	prospero homeobox 1 [Source:HGNC Symbol;Acc:HGNC:9459]	1.59799	4.73151	55.1905	1.09394e-13	7.01186e-13	Unchanged
13092	ENSG00000171522	PTGER4	protein_coding	prostaglandin E receptor 4 [Source:HGNC Symbol;Acc:HGNC:9596]	-1.20934	4.62664	55.1901	1.09416e-13	7.01186e-13	Unchanged
2799	ENSG00000103275	UBE2I	protein_coding	ubiquitin conjugating enzyme E2 I [Source:HGNC Symbol;Acc:HGNC:12485]	0.439834	4.97497	55.1848	1.09715e-13	7.02769e-13	Unchanged
9624	ENSG00000153113	CAST	protein_coding	calpastatin [Source:HGNC Symbol;Acc:HGNC:1515]	-0.662586	8.88518	55.1532	1.1149e-13	7.13808e-13	Unchanged
742	ENSG00000054967	RELT	protein_coding	RELT TNF receptor [Source:HGNC Symbol;Acc:HGNC:13764]	1.10439	1.56036	55.1229	1.13222e-13	7.24555e-13	Unchanged
2022	ENSG00000095203	EPB41L4B	protein_coding	erythrocyte membrane protein band 4.1 like 4B [Source:HGNC Symbol;Acc:HGNC:19818]	-1.29732	7.07301	55.1168	1.13579e-13	7.265e-13	Unchanged
1376	ENSG00000077232	DNAJC10	protein_coding	DnaJ heat shock protein family (Hsp40) member C10 [Source:HGNC Symbol;Acc:HGNC:24637]	0.679176	6.9931	55.106	1.14201e-13	7.30098e-13	Unchanged
728	ENSG00000054277	OPN3	protein_coding	opsin 3 [Source:HGNC Symbol;Acc:HGNC:14007]	-1.15743	1.71715	55.1052	1.14248e-13	7.30098e-13	Unchanged
1151	ENSG00000071203	MS4A12	protein_coding	membrane spanning 4-domains A12 [Source:HGNC Symbol;Acc:HGNC:13370]	-5.08822	6.85035	55.0987	1.14628e-13	7.32186e-13	Unchanged
8327	ENSG00000143157	POGK	protein_coding	pogo transposable element derived with KRAB domain [Source:HGNC Symbol;Acc:HGNC:18800]	0.420084	5.41351	55.0974	1.14701e-13	7.32311e-13	Unchanged
4991	ENSG00000119969	HELLS	protein_coding	helicase, lymphoid specific [Source:HGNC Symbol;Acc:HGNC:4861]	1.0776	4.6102	55.0924	1.14995e-13	7.33847e-13	Unchanged
12182	ENSG00000167741	GGT6	protein_coding	gamma-glutamyltransferase 6 [Source:HGNC Symbol;Acc:HGNC:26891]	-1.68788	6.37305	55.0819	1.15609e-13	7.37418e-13	Unchanged
22135	ENSG00000213024	NUP62	protein_coding	nucleoporin 62 [Source:HGNC Symbol;Acc:HGNC:8066]	0.45975	4.66736	55.0501	1.17494e-13	7.49094e-13	Unchanged
1991	ENSG00000092931	MFSD11	protein_coding	major facilitator superfamily domain containing 11 [Source:HGNC Symbol;Acc:HGNC:25458]	-0.669917	4.29368	55.0433	1.17906e-13	7.51366e-13	Unchanged
20126	ENSG00000205084	TMEM231	protein_coding	transmembrane protein 231 [Source:HGNC Symbol;Acc:HGNC:37234]	0.860836	2.1205	55.0349	1.18411e-13	7.54236e-13	Unchanged
283	ENSG00000011083	SLC6A7	protein_coding	solute carrier family 6 member 7 [Source:HGNC Symbol;Acc:HGNC:11054]	-1.75194	2.39803	55.0247	1.19025e-13	7.57795e-13	Unchanged
1737	ENSG00000087258	GNAO1	protein_coding	G protein subunit alpha o1 [Source:HGNC Symbol;Acc:HGNC:4389]	-1.88555	3.24849	55.0105	1.19886e-13	7.62921e-13	Unchanged
7924	ENSG00000140104	CLBA1	protein_coding	clathrin binding box of aftiphilin containing 1 [Source:HGNC Symbol;Acc:HGNC:20126]	0.654724	1.86311	55.0066	1.20125e-13	7.64084e-13	Unchanged
13983	ENSG00000175899	A2M	protein_coding	alpha-2-macroglobulin [Source:HGNC Symbol;Acc:HGNC:7]	-0.881014	8.62048	55.0035	1.20314e-13	7.64934e-13	Unchanged
16664	ENSG00000188175	HEPACAM2	protein_coding	HEPACAM family member 2 [Source:HGNC Symbol;Acc:HGNC:27364]	-2.88644	5.77122	55.0019	1.20415e-13	7.65219e-13	Unchanged
14330	ENSG00000177576	C18orf32	protein_coding	chromosome 18 open reading frame 32 [Source:HGNC Symbol;Acc:HGNC:31690]	-0.668657	1.75078	54.9976	1.20676e-13	7.66521e-13	Unchanged
22990	ENSG00000214900	LINC01588	lncRNA	long intergenic non-protein coding RNA 1588 [Source:HGNC Symbol;Acc:HGNC:27503]	-1.02782	2.41564	54.9739	1.22143e-13	7.75479e-13	Unchanged
10055	ENSG00000157045	NTAN1	protein_coding	N-terminal asparagine amidase [Source:HGNC Symbol;Acc:HGNC:29909]	-0.558698	4.14142	54.9659	1.22641e-13	7.7828e-13	Unchanged
7499	ENSG00000137573	SULF1	protein_coding	sulfatase 1 [Source:HGNC Symbol;Acc:HGNC:20391]	1.99481	7.08228	54.935	1.24584e-13	7.90243e-13	Unchanged
13398	ENSG00000172828	CES3	protein_coding	carboxylesterase 3 [Source:HGNC Symbol;Acc:HGNC:1865]	-1.91437	5.81375	54.9329	1.24714e-13	7.90702e-13	Unchanged
903	ENSG00000064787	BCAS1	protein_coding	brain enriched myelin associated protein 1 [Source:HGNC Symbol;Acc:HGNC:974]	-2.34265	7.80533	54.9049	1.26506e-13	8.01695e-13	Unchanged
9777	ENSG00000154518	ATP5MC3	protein_coding	ATP synthase membrane subunit c locus 3 [Source:HGNC Symbol;Acc:HGNC:843]	-0.647174	5.95799	54.8826	1.27948e-13	8.10454e-13	Unchanged
31225	ENSG00000233016	SNHG7	lncRNA	small nucleolar RNA host gene 7 [Source:HGNC Symbol;Acc:HGNC:28254]	0.889584	2.92497	54.8811	1.28047e-13	8.1071e-13	Unchanged
11037	ENSG00000163527	STT3B	protein_coding	STT3 oligosaccharyltransferase complex catalytic subunit B [Source:HGNC Symbol;Acc:HGNC:30611]	0.623612	7.79149	54.8373	1.30932e-13	8.28589e-13	Unchanged
17729	ENSG00000198301	SDAD1	protein_coding	SDA1 domain containing 1 [Source:HGNC Symbol;Acc:HGNC:25537]	0.390599	5.84013	54.8325	1.31255e-13	8.30251e-13	Unchanged
7856	ENSG00000139629	GALNT6	protein_coding	polypeptide N-acetylgalactosaminyltransferase 6 [Source:HGNC Symbol;Acc:HGNC:4128]	1.24484	4.93964	54.7978	1.33589e-13	8.44624e-13	Unchanged
6572	ENSG00000132330	SCLY	protein_coding	selenocysteine lyase [Source:HGNC Symbol;Acc:HGNC:18161]	0.942231	0.971576	54.7413	1.37485e-13	8.68855e-13	Unchanged
6747	ENSG00000133275	CSNK1G2	protein_coding	casein kinase 1 gamma 2 [Source:HGNC Symbol;Acc:HGNC:2455]	0.4498	5.10811	54.7351	1.3792e-13	8.71201e-13	Unchanged
5362	ENSG00000123219	CENPK	protein_coding	centromere protein K [Source:HGNC Symbol;Acc:HGNC:29479]	1.0047	4.19709	54.7327	1.38086e-13	8.7185e-13	Unchanged
11158	ENSG00000163873	GRIK3	protein_coding	glutamate ionotropic receptor kainate type subunit 3 [Source:HGNC Symbol;Acc:HGNC:4581]	-2.48965	2.05348	54.7279	1.38425e-13	8.73586e-13	Unchanged
17237	ENSG00000196776	CD47	protein_coding	CD47 molecule [Source:HGNC Symbol;Acc:HGNC:1682]	0.503245	6.65988	54.6958	1.40704e-13	8.87558e-13	Unchanged
15553	ENSG00000183648	NDUFB1	protein_coding	NADH:ubiquinone oxidoreductase subunit B1 [Source:HGNC Symbol;Acc:HGNC:7695]	-0.559725	6.20382	54.6883	1.41243e-13	8.90549e-13	Unchanged
295	ENSG00000011304	PTBP1	protein_coding	polypyrimidine tract binding protein 1 [Source:HGNC Symbol;Acc:HGNC:9583]	0.476262	6.88752	54.6864	1.41384e-13	8.91027e-13	Unchanged
7834	ENSG00000139508	SLC46A3	protein_coding	solute carrier family 46 member 3 [Source:HGNC Symbol;Acc:HGNC:27501]	-1.273	5.32333	54.6629	1.43084e-13	9.01323e-13	Unchanged
17654	ENSG00000198074	AKR1B10	protein_coding	aldo-keto reductase family 1 member B10 [Source:HGNC Symbol;Acc:HGNC:382]	-3.08149	5.94406	54.6301	1.45493e-13	9.16075e-13	Unchanged
17301	ENSG00000197006	METTL9	protein_coding	methyltransferase like 9 [Source:HGNC Symbol;Acc:HGNC:24586]	0.374616	6.11825	54.6182	1.46376e-13	9.21212e-13	Unchanged
3372	ENSG00000106829	TLE4	protein_coding	TLE family member 4, transcriptional corepressor [Source:HGNC Symbol;Acc:HGNC:11840]	-0.886747	4.29464	54.6091	1.47054e-13	9.25053e-13	Unchanged
3114	ENSG00000105447	GRWD1	protein_coding	glutamate rich WD repeat containing 1 [Source:HGNC Symbol;Acc:HGNC:21270]	0.579114	4.30244	54.6037	1.47456e-13	9.27157e-13	Unchanged
9188	ENSG00000149260	CAPN5	protein_coding	calpain 5 [Source:HGNC Symbol;Acc:HGNC:1482]	-1.08145	6.54636	54.5802	1.49233e-13	9.37901e-13	Unchanged
11294	ENSG00000164237	CMBL	protein_coding	carboxymethylenebutenolidase homolog [Source:HGNC Symbol;Acc:HGNC:25090]	-1.55238	6.95253	54.5664	1.5028e-13	9.44044e-13	Unchanged
7035	ENSG00000135220	UGT2A3	protein_coding	UDP glucuronosyltransferase family 2 member A3 [Source:HGNC Symbol;Acc:HGNC:28528]	-3.61497	5.3457	54.5462	1.51833e-13	9.53363e-13	Unchanged
8696	ENSG00000145384	FABP2	protein_coding	fatty acid binding protein 2 [Source:HGNC Symbol;Acc:HGNC:3556]	-3.10805	6.54028	54.5296	1.53126e-13	9.61042e-13	Unchanged
11353	ENSG00000164430	CGAS	protein_coding	cyclic GMP-AMP synthase [Source:HGNC Symbol;Acc:HGNC:21367]	1.1626	2.34003	54.4988	1.55539e-13	9.75739e-13	Unchanged
15473	ENSG00000183317	EPHA10	protein_coding	EPH receptor A10 [Source:HGNC Symbol;Acc:HGNC:19987]	-1.64262	3.52076	54.4697	1.57865e-13	9.89878e-13	Unchanged
3894	ENSG00000111364	DDX55	protein_coding	DEAD-box helicase 55 [Source:HGNC Symbol;Acc:HGNC:20085]	0.667163	4.8157	54.4632	1.58388e-13	9.92698e-13	Unchanged
10888	ENSG00000162998	FRZB	protein_coding	frizzled related protein [Source:HGNC Symbol;Acc:HGNC:3959]	-1.24781	4.26357	54.4592	1.58712e-13	9.94276e-13	Unchanged
3197	ENSG00000105793	GTPBP10	protein_coding	GTP binding protein 10 [Source:HGNC Symbol;Acc:HGNC:25106]	0.571695	4.65065	54.4516	1.59321e-13	9.97634e-13	Unchanged
10121	ENSG00000157600	TMEM164	protein_coding	transmembrane protein 164 [Source:HGNC Symbol;Acc:HGNC:26217]	-0.807268	5.31158	54.427	1.6133e-13	1.00975e-12	Unchanged
6795	ENSG00000133773	CCDC59	protein_coding	coiled-coil domain containing 59 [Source:HGNC Symbol;Acc:HGNC:25005]	0.558226	5.36631	54.4141	1.62392e-13	1.01593e-12	Unchanged
1091	ENSG00000069956	MAPK6	protein_coding	mitogen-activated protein kinase 6 [Source:HGNC Symbol;Acc:HGNC:6879]	-0.695361	6.53688	54.4119	1.62574e-13	1.01661e-12	Unchanged
4007	ENSG00000112130	RNF8	protein_coding	ring finger protein 8 [Source:HGNC Symbol;Acc:HGNC:10071]	0.576971	4.42951	54.3963	1.63869e-13	1.02424e-12	Unchanged
12161	ENSG00000167670	CHAF1A	protein_coding	chromatin assembly factor 1 subunit A [Source:HGNC Symbol;Acc:HGNC:1910]	0.666001	4.68408	54.3854	1.64779e-13	1.02946e-12	Unchanged
1132	ENSG00000070761	CFAP20	protein_coding	cilia and flagella associated protein 20 [Source:HGNC Symbol;Acc:HGNC:29523]	0.495508	3.92506	54.3686	1.66193e-13	1.03782e-12	Unchanged
34737	ENSG00000238164	0	lncRNA	TNFRSF14 antisense RNA 1 [Source:HGNC Symbol;Acc:HGNC:26966]	-1.22259	3.70799	54.3486	1.67897e-13	1.04798e-12	Unchanged
6458	ENSG00000131470	PSMC3IP	protein_coding	PSMC3 interacting protein [Source:HGNC Symbol;Acc:HGNC:17928]	0.797558	2.681	54.345	1.68204e-13	1.04942e-12	Unchanged
8015	ENSG00000140740	UQCRC2	protein_coding	ubiquinol-cytochrome c reductase core protein 2 [Source:HGNC Symbol;Acc:HGNC:12586]	-0.503508	7.4887	54.2791	1.73943e-13	1.08473e-12	Unchanged
19645	ENSG00000203668	CHML	protein_coding	CHM like Rab escort protein [Source:HGNC Symbol;Acc:HGNC:1941]	0.693184	4.84872	54.2427	1.77195e-13	1.1045e-12	Unchanged
16810	ENSG00000188761	BCL2L15	protein_coding	BCL2 like 15 [Source:HGNC Symbol;Acc:HGNC:33624]	-1.46691	6.53185	54.2263	1.78676e-13	1.11323e-12	Unchanged
924	ENSG00000065320	NTN1	protein_coding	netrin 1 [Source:HGNC Symbol;Acc:HGNC:8029]	-1.76039	2.35935	54.1948	1.81569e-13	1.13074e-12	Unchanged
47156	ENSG00000262877	0	lncRNA	novel transcript	-1.58397	0.76085	54.1864	1.82345e-13	1.13505e-12	Unchanged
4680	ENSG00000117174	ZNHIT6	protein_coding	zinc finger HIT-type containing 6 [Source:HGNC Symbol;Acc:HGNC:26089]	0.582291	4.75662	54.171	1.83777e-13	1.14344e-12	Unchanged
5750	ENSG00000125870	SNRPB2	protein_coding	small nuclear ribonucleoprotein polypeptide B2 [Source:HGNC Symbol;Acc:HGNC:11155]	0.67921	6.12575	54.1185	1.88755e-13	1.17389e-12	Unchanged
2251	ENSG00000100292	HMOX1	protein_coding	heme oxygenase 1 [Source:HGNC Symbol;Acc:HGNC:5013]	-1.0341	3.81349	54.0953	1.91002e-13	1.18698e-12	Unchanged
39271	ENSG00000250722	SELENOP	protein_coding	selenoprotein P [Source:HGNC Symbol;Acc:HGNC:10751]	-2.00534	6.6746	54.0949	1.91034e-13	1.18698e-12	Unchanged
2770	ENSG00000103152	MPG	protein_coding	N-methylpurine DNA glycosylase [Source:HGNC Symbol;Acc:HGNC:7211]	0.76694	2.26974	54.0782	1.9267e-13	1.1966e-12	Unchanged
60583	ENSG00000288701	PRRC2B	protein_coding	proline rich coiled-coil 2B [Source:HGNC Symbol;Acc:HGNC:28121]	0.591279	5.82622	54.0648	1.93986e-13	1.20391e-12	Unchanged
2923	ENSG00000104419	NDRG1	protein_coding	N-myc downstream regulated 1 [Source:HGNC Symbol;Acc:HGNC:7679]	-1.14779	7.82287	54.0644	1.94023e-13	1.20391e-12	Unchanged
1241	ENSG00000073737	DHRS9	protein_coding	dehydrogenase/reductase 9 [Source:HGNC Symbol;Acc:HGNC:16888]	-2.78601	5.81975	54.0531	1.95144e-13	1.21032e-12	Unchanged
2778	ENSG00000103194	USP10	protein_coding	ubiquitin specific peptidase 10 [Source:HGNC Symbol;Acc:HGNC:12608]	0.418159	5.50904	54.0211	1.98351e-13	1.22965e-12	Unchanged
1100	ENSG00000070061	ELP1	protein_coding	elongator acetyltransferase complex subunit 1 [Source:HGNC Symbol;Acc:HGNC:5959]	0.450388	5.51091	54.0189	1.98574e-13	1.23048e-12	Unchanged
16354	ENSG00000186834	HEXIM1	protein_coding	HEXIM P-TEFb complex subunit 1 [Source:HGNC Symbol;Acc:HGNC:24953]	-0.574507	4.779	54.0099	1.9948e-13	1.23553e-12	Unchanged
7007	ENSG00000135049	AGTPBP1	protein_coding	ATP/GTP binding protein 1 [Source:HGNC Symbol;Acc:HGNC:17258]	0.582006	4.31483	54.0033	2.00149e-13	1.23911e-12	Unchanged
8528	ENSG00000144136	SLC20A1	protein_coding	solute carrier family 20 member 1 [Source:HGNC Symbol;Acc:HGNC:10946]	-1.23522	6.95667	53.9853	2.01994e-13	1.24997e-12	Unchanged
10278	ENSG00000158864	NDUFS2	protein_coding	NADH:ubiquinone oxidoreductase core subunit S2 [Source:HGNC Symbol;Acc:HGNC:7708]	-0.49556	7.17578	53.972	2.03369e-13	1.25791e-12	Unchanged
[truncated: 11,684 more rows]

## Sheet: Up-Down
Table S2. Selected Up and Down gen set
	ensemblID	gene.name	Description	Gene_type	logFC	logCPM	LR	PValue	FDR	trend	Fold Tumor vs healthy	Fold Healthy vs tumor	Ave amounts
2862	ENSG00000103888	CEMIP	protein_coding	cell migration inducing hyaluronidase 1 [Source:HGNC Symbol;Acc:HGNC:29213]	4.2896	4.94197	411.654	1.59992e-91	2.18901e-87	Up	19.5568	0.051133	30.7383
5027	ENSG00000120254	MTHFD1L	protein_coding	methylenetetrahydrofolate dehydrogenase (NADP+ dependent) 1 like [Source:HGNC Symbol;Acc:HGNC:21055]	2.26391	4.44114	409.128	5.67353e-91	3.88126e-87	Up	4.80292	0.208207	21.7229
4845	ENSG00000118777	ABCG2	protein_coding	ATP binding cassette subfamily G member 2 (Junior blood group) [Source:HGNC Symbol;Acc:HGNC:74]	-4.68456	5.32299	346.816	2.09205e-77	9.54113e-74	Down	0.0388872	25.7154	40.0294
5309	ENSG00000122778	KIAA1549	protein_coding	KIAA1549 [Source:HGNC Symbol;Acc:HGNC:22219]	2.30154	3.48209	341.399	3.16423e-76	1.08232e-72	Up	4.92984	0.202846	11.1741
6152	ENSG00000129474	AJUBA	protein_coding	ajuba LIM protein [Source:HGNC Symbol;Acc:HGNC:20250]	2.57423	2.69682	335.442	6.27353e-75	1.71669e-71	Up	5.95553	0.167911	6.48369
128	ENSG00000006118	TMEM132A	protein_coding	transmembrane protein 132A [Source:HGNC Symbol;Acc:HGNC:31092]	2.47223	2.09303	319.487	1.87341e-71	4.272e-68	Up	5.549	0.180212	4.26644
680	ENSG00000050344	NFE2L3	protein_coding	nuclear factor, erythroid 2 like 3 [Source:HGNC Symbol;Acc:HGNC:7783]	2.22455	5.55207	313.913	3.0677e-70	5.99603e-67	Up	4.67365	0.213965	46.9179
1134	ENSG00000070778	PTPN21	protein_coding	protein tyrosine phosphatase non-receptor type 21 [Source:HGNC Symbol;Acc:HGNC:9651]	-1.33904	4.94272	311.732	9.15837e-70	1.56631e-66	Down	0.395285	2.52982	30.7544
301	ENSG00000011426	ANLN	protein_coding	anillin actin binding protein [Source:HGNC Symbol;Acc:HGNC:14082]	2.30896	5.49088	303.484	5.73669e-68	8.72104e-65	Up	4.95527	0.201805	44.9697
9147	ENSG00000148842	CNNM2	protein_coding	cyclin and CBS domain divalent metal cation transport mediator 2 [Source:HGNC Symbol;Acc:HGNC:103]	-1.43987	4.50936	282.157	2.54397e-63	3.16424e-60	Down	0.368601	2.71296	22.7746
14123	ENSG00000176641	RNF152	protein_coding	ring finger protein 152 [Source:HGNC Symbol;Acc:HGNC:26811]	-2.78641	5.23577	278.835	1.34749e-62	1.53636e-59	Down	0.144946	6.89912	37.6812
14094	ENSG00000176472	ZNF575	protein_coding	zinc finger protein 575 [Source:HGNC Symbol;Acc:HGNC:27606]	-2.17477	2.19038	271.875	4.42953e-61	4.66191e-58	Down	0.221478	4.51513	4.56427
3850	ENSG00000111110	PPM1H	protein_coding	protein phosphatase, Mg2+/Mn2+ dependent 1H [Source:HGNC Symbol;Acc:HGNC:18583]	2.11083	3.99412	268.43	2.49527e-60	2.43859e-57	Up	4.31941	0.231513	15.9349
843	ENSG00000062282	DGAT2	protein_coding	diacylglycerol O-acyltransferase 2 [Source:HGNC Symbol;Acc:HGNC:16940]	2.40585	2.14822	265.262	1.2234e-59	1.1159e-56	Up	5.29949	0.188698	4.43282
12680	ENSG00000169764	UGP2	protein_coding	UDP-glucose pyrophosphorylase 2 [Source:HGNC Symbol;Acc:HGNC:12527]	-1.67242	8.121	262.293	5.43018e-59	4.37033e-56	Down	0.313727	3.18748	278.397
2907	ENSG00000104332	SFRP1	protein_coding	secreted frizzled related protein 1 [Source:HGNC Symbol;Acc:HGNC:10776]	-5.01018	4.36175	261.812	6.91095e-59	5.25309e-56	Down	0.0310303	32.2266	20.5597
13610	ENSG00000173898	SPTBN2	protein_coding	spectrin beta, non-erythrocytic 2 [Source:HGNC Symbol;Acc:HGNC:11276]	2.74176	4.1278	257.788	5.20871e-58	3.75082e-55	Up	6.68886	0.149502	17.482
10521	ENSG00000160712	IL6R	protein_coding	interleukin 6 receptor [Source:HGNC Symbol;Acc:HGNC:6019]	-2.11173	5.04239	256.892	8.16523e-58	5.58583e-55	Down	0.231369	4.32211	32.9543
7219	ENSG00000136108	CKAP2	protein_coding	cytoskeleton associated protein 2 [Source:HGNC Symbol;Acc:HGNC:1990]	1.53422	5.3399	250.85	1.69467e-56	1.07275e-53	Up	2.89633	0.345265	40.5013
4276	ENSG00000114346	ECT2	protein_coding	epithelial cell transforming 2 [Source:HGNC Symbol;Acc:HGNC:3155]	2.0585	6.09271	250.815	1.72492e-56	1.07275e-53	Up	4.16554	0.240065	68.2478
7395	ENSG00000136982	DSCC1	protein_coding	DNA replication and sister chromatid cohesion 1 [Source:HGNC Symbol;Acc:HGNC:24453]	1.77783	2.98192	249.786	2.89066e-56	1.64792e-53	Up	3.42911	0.291621	7.90035
17286	ENSG00000196950	SLC39A10	protein_coding	solute carrier family 39 member 10 [Source:HGNC Symbol;Acc:HGNC:20861]	1.60917	4.81245	247.972	7.18757e-56	3.93361e-53	Up	3.05077	0.327786	28.0991
5061	ENSG00000120526	NUDCD1	protein_coding	NudC domain containing 1 [Source:HGNC Symbol;Acc:HGNC:24306]	1.24022	4.1434	246.796	1.29691e-55	6.78325e-53	Up	2.36235	0.423308	17.672
13088	ENSG00000171503	ETFDH	protein_coding	electron transfer flavoprotein dehydrogenase [Source:HGNC Symbol;Acc:HGNC:3483]	-1.58158	6.24915	246.733	1.3386e-55	6.78325e-53	Down	0.334115	2.99298	76.0643
7933	ENSG00000140263	SORD	protein_coding	sorbitol dehydrogenase [Source:HGNC Symbol;Acc:HGNC:11184]	1.8216	3.49985	245.638	2.31928e-55	1.1333e-52	Up	3.53472	0.282908	11.3126
1001	ENSG00000067113	PLPP1	protein_coding	phospholipid phosphatase 1 [Source:HGNC Symbol;Acc:HGNC:9228]	-1.59144	5.005	241.778	1.6107e-54	7.34587e-52	Down	0.331841	3.0135	32.1112
5480	ENSG00000124207	CSE1L	protein_coding	chromosome segregation 1 like [Source:HGNC Symbol;Acc:HGNC:2431]	1.47301	6.51789	239.719	4.52908e-54	1.99893e-51	Up	2.77601	0.36023	91.6387
1159	ENSG00000071539	TRIP13	protein_coding	thyroid hormone receptor interactor 13 [Source:HGNC Symbol;Acc:HGNC:12307]	2.03169	3.11661	237.446	1.41799e-53	6.06278e-51	Up	4.08885	0.244568	8.67347
7034	ENSG00000135218	CD36	protein_coding	CD36 molecule [Source:HGNC Symbol;Acc:HGNC:1663]	-2.13913	5.13763	234.763	5.45227e-53	2.26055e-50	Down	0.227016	4.40497	35.2032
8413	ENSG00000143498	TAF1A	protein_coding	TATA-box binding protein associated factor, RNA polymerase I subunit A [Source:HGNC Symbol;Acc:HGNC:11532]	1.58761	2.77505	234.257	7.03239e-53	2.82992e-50	Up	3.00551	0.332722	6.845
460	ENSG00000026508	CD44	protein_coding	CD44 molecule (Indian blood group) [Source:HGNC Symbol;Acc:HGNC:1681]	1.52949	8.16189	233.816	8.77129e-53	3.42882e-50	Up	2.88683	0.346401	286.4
2828	ENSG00000103494	RPGRIP1L	protein_coding	RPGRIP1 like [Source:HGNC Symbol;Acc:HGNC:29168]	1.42323	3.07577	233.665	9.46495e-53	3.59721e-50	Up	2.68186	0.372876	8.43138
7827	ENSG00000139433	GLTP	protein_coding	glycolipid transfer protein [Source:HGNC Symbol;Acc:HGNC:24867]	-1.40178	5.50682	227.683	1.90806e-51	6.69386e-49	Down	0.378462	2.64227	45.4693
7851	ENSG00000139618	BRCA2	protein_coding	BRCA2 DNA repair associated [Source:HGNC Symbol;Acc:HGNC:1101]	1.60709	3.8077	227.048	2.62456e-51	8.97731e-49	Up	3.04636	0.32826	14.0034
41783	ENSG00000254166	PCAT2	lncRNA	cancer susceptibility 19 [Source:HGNC Symbol;Acc:HGNC:49476]	3.84756	4.31173	226.978	2.71865e-51	9.07233e-49	Up	14.3956	0.0694654	19.8591
537	ENSG00000036672	USP2	protein_coding	ubiquitin specific peptidase 2 [Source:HGNC Symbol;Acc:HGNC:12618]	-3.36537	4.10657	226.729	3.08157e-51	1.00386e-48	Down	0.0970337	10.3057	17.2266
17591	ENSG00000197905	TEAD4	protein_coding	TEA domain transcription factor 4 [Source:HGNC Symbol;Acc:HGNC:11717]	2.02003	2.32491	224.629	8.84643e-51	2.81481e-48	Up	4.05593	0.246553	5.01035
5688	ENSG00000125648	SLC25A23	protein_coding	solute carrier family 25 member 23 [Source:HGNC Symbol;Acc:HGNC:19375]	-1.47193	6.40594	224.572	9.10224e-51	2.83038e-48	Down	0.3605	2.77393	84.7969
8145	ENSG00000141570	CBX8	protein_coding	chromobox 8 [Source:HGNC Symbol;Acc:HGNC:15962]	1.72886	1.79334	223.499	1.56035e-50	4.74415e-48	Up	3.31465	0.301691	3.46617
11142	ENSG00000163815	CLEC3B	protein_coding	C-type lectin domain family 3 member B [Source:HGNC Symbol;Acc:HGNC:11891]	-3.09662	3.0591	221.668	3.91326e-50	1.13918e-47	Down	0.116902	8.55414	8.33454
10180	ENSG00000158106	RHPN1	protein_coding	rhophilin Rho GTPase binding protein 1 [Source:HGNC Symbol;Acc:HGNC:19973]	1.97517	1.94267	221.301	4.70526e-50	1.31383e-47	Up	3.93174	0.254341	3.84416
15119	ENSG00000181826	RELL1	protein_coding	RELT like 1 [Source:HGNC Symbol;Acc:HGNC:27379]	-1.48552	4.83443	221.329	4.64047e-50	1.31383e-47	Down	0.357121	2.80017	28.5305
1413	ENSG00000078114	NEBL	protein_coding	nebulette [Source:HGNC Symbol;Acc:HGNC:16932]	2.26426	5.50155	221.12	5.15322e-50	1.41013e-47	Up	4.80409	0.208156	45.3036
5991	ENSG00000128059	PPAT	protein_coding	phosphoribosyl pyrophosphate amidotransferase [Source:HGNC Symbol;Acc:HGNC:9238]	1.46246	3.77175	219.16	1.37897e-49	3.69943e-47	Up	2.75578	0.362874	13.6587
478	ENSG00000029153	ARNTL2	protein_coding	aryl hydrocarbon receptor nuclear translocator like 2 [Source:HGNC Symbol;Acc:HGNC:18984]	2.22972	3.85715	217.723	2.83775e-49	7.46656e-47	Up	4.69043	0.2132	14.4917
568	ENSG00000040199	PHLPP2	protein_coding	PH domain and leucine rich repeat protein phosphatase 2 [Source:HGNC Symbol;Acc:HGNC:29149]	-2.28263	5.78836	216.278	5.86623e-49	1.51437e-46	Down	0.205523	4.86563	55.2674
16534	ENSG00000187699	C2orf88	protein_coding	chromosome 2 open reading frame 88 [Source:HGNC Symbol;Acc:HGNC:28191]	-3.32467	6.12574	215.242	9.86682e-49	2.49996e-46	Down	0.09981	10.019	69.8281
9695	ENSG00000153902	LGI4	protein_coding	leucine rich repeat LGI family member 4 [Source:HGNC Symbol;Acc:HGNC:18712]	-3.23899	4.33539	213.829	2.00674e-48	4.99205e-46	Down	0.105917	9.44132	20.1875
11674	ENSG00000165732	DDX21	protein_coding	DExD-box helicase 21 [Source:HGNC Symbol;Acc:HGNC:2744]	1.21906	7.43486	213.675	2.16776e-48	5.2963e-46	Up	2.32794	0.429563	173.027
3232	ENSG00000105976	MET	protein_coding	MET proto-oncogene, receptor tyrosine kinase [Source:HGNC Symbol;Acc:HGNC:7029]	1.79965	6.46378	211.071	8.0188e-48	1.92479e-45	Up	3.48136	0.287244	88.2658
7569	ENSG00000137936	BCAR3	protein_coding	BCAR3 adaptor protein, NSP family member [Source:HGNC Symbol;Acc:HGNC:973]	-1.54056	4.46829	210.364	1.14381e-47	2.6982e-45	Down	0.343752	2.90908	22.1355
1915	ENSG00000091127	PUS7	protein_coding	pseudouridine synthase 7 [Source:HGNC Symbol;Acc:HGNC:26033]	1.56392	4.59696	210.222	1.22841e-47	2.84865e-45	Up	2.95656	0.338231	24.2004
940	ENSG00000065600	PACC1	protein_coding	proton activated chloride channel 1 [Source:HGNC Symbol;Acc:HGNC:25593]	1.38471	1.97971	209.652	1.63577e-47	3.66895e-45	Up	2.61119	0.382967	3.94415
9312	ENSG00000150593	PDCD4	protein_coding	programmed cell death 4 [Source:HGNC Symbol;Acc:HGNC:8763]	-1.65648	8.59386	209.176	2.07824e-47	4.51341e-45	Down	0.317212	3.15247	386.377
12010	ENSG00000167074	TEF	protein_coding	TEF transcription factor, PAR bZIP family member [Source:HGNC Symbol;Acc:HGNC:11722]	-1.45836	3.73166	206.749	7.03459e-47	1.48073e-44	Down	0.363906	2.74796	13.2844
9863	ENSG00000155324	GRAMD2B	protein_coding	GRAM domain containing 2B [Source:HGNC Symbol;Acc:HGNC:24911]	-1.38709	4.73858	205.437	1.35984e-46	2.81899e-44	Down	0.382336	2.6155	26.6965
6116	ENSG00000129167	TPH1	protein_coding	tryptophan hydroxylase 1 [Source:HGNC Symbol;Acc:HGNC:12008]	-3.74803	3.70437	204.254	2.46315e-46	4.95601e-44	Down	0.0744271	13.436	13.0354
11693	ENSG00000165816	VWA2	protein_coding	von Willebrand factor A domain containing 2 [Source:HGNC Symbol;Acc:HGNC:24709]	3.13238	3.60969	202.9	4.86408e-46	9.61141e-44	Up	8.76881	0.114041	12.2075
14292	ENSG00000177410	ZFAS1	lncRNA	ZNFX1 antisense RNA 1 [Source:HGNC Symbol;Acc:HGNC:33101]	1.4386	4.04818	202.878	4.9174e-46	9.61141e-44	Up	2.71059	0.368924	16.5434
20064	ENSG00000204899	MZT1	protein_coding	mitotic spindle organizing protein 1 [Source:HGNC Symbol;Acc:HGNC:33830]	1.48326	4.28323	201.665	9.04725e-46	1.71923e-43	Up	2.7958	0.35768	19.4707
155	ENSG00000006704	GTF2IRD1	protein_coding	GTF2I repeat domain containing 1 [Source:HGNC Symbol;Acc:HGNC:4661]	1.92018	4.13762	201.098	1.20319e-45	2.25508e-43	Up	3.78469	0.264222	17.6014
8091	ENSG00000141338	ABCA8	protein_coding	ATP binding cassette subfamily A member 8 [Source:HGNC Symbol;Acc:HGNC:38]	-4.42219	4.46004	200.679	1.485e-45	2.67339e-43	Down	0.0466431	21.4394	22.0093
5810	ENSG00000126249	PDCD2L	protein_coding	programmed cell death 2 like [Source:HGNC Symbol;Acc:HGNC:28194]	1.55547	2.43555	200.444	1.67107e-45	2.95675e-43	Up	2.93929	0.340219	5.4097
7635	ENSG00000138193	PLCE1	protein_coding	phospholipase C epsilon 1 [Source:HGNC Symbol;Acc:HGNC:17175]	-1.86484	6.28622	200.427	1.68562e-45	2.95675e-43	Down	0.274554	3.64228	78.0443
17543	ENSG00000197766	CFD	protein_coding	complement factor D [Source:HGNC Symbol;Acc:HGNC:2771]	-2.70985	4.60808	199.812	2.29502e-45	3.97474e-43	Down	0.152846	6.54254	24.3877
7087	ENSG00000135446	CDK4	protein_coding	cyclin dependent kinase 4 [Source:HGNC Symbol;Acc:HGNC:1773]	1.20207	4.42278	198.913	3.60551e-45	6.16632e-43	Up	2.30069	0.434651	21.4481
10074	ENSG00000157193	LRP8	protein_coding	LDL receptor related protein 8 [Source:HGNC Symbol;Acc:HGNC:6700]	2.45748	3.95295	198.467	4.51177e-45	7.62099e-43	Up	5.49257	0.182064	15.4866
10839	ENSG00000162817	C1orf115	protein_coding	chromosome 1 open reading frame 115 [Source:HGNC Symbol;Acc:HGNC:25873]	-2.14019	6.16181	198.432	4.59135e-45	7.66083e-43	Down	0.226849	4.40821	71.596
10024	ENSG00000156802	ATAD2	protein_coding	ATPase family AAA domain containing 2 [Source:HGNC Symbol;Acc:HGNC:30123]	1.41163	5.37785	196.646	1.12682e-44	1.83537e-42	Up	2.66038	0.375887	41.5808
7726	ENSG00000138744	NAAA	protein_coding	N-acylethanolamine acid amidase [Source:HGNC Symbol;Acc:HGNC:736]	-2.03442	5.22638	196.381	1.28724e-44	2.07201e-42	Down	0.244106	4.09657	37.4368
7039	ENSG00000135245	HILPDA	protein_coding	hypoxia inducible lipid droplet associated [Source:HGNC Symbol;Acc:HGNC:28859]	2.09191	2.56899	195.955	1.59459e-44	2.53688e-42	Up	4.26311	0.23457	5.93394
1442	ENSG00000078804	TP53INP2	protein_coding	tumor protein p53 inducible nuclear protein 2 [Source:HGNC Symbol;Acc:HGNC:16104]	-2.38266	6.37547	195.433	2.07216e-44	3.25877e-42	Down	0.191756	5.21496	83.0247
15176	ENSG00000182118	FAM89A	protein_coding	family with sequence similarity 89 member A [Source:HGNC Symbol;Acc:HGNC:25057]	1.69727	1.65465	195.148	2.39146e-44	3.6764e-42	Up	3.24287	0.308368	3.14846
21481	ENSG00000211445	GPX3	protein_coding	glutathione peroxidase 3 [Source:HGNC Symbol;Acc:HGNC:4555]	-2.218	5.6704	194.933	2.66439e-44	4.00595e-42	Down	0.214939	4.65248	50.9284
42337	ENSG00000254827	SLC22A18AS	protein_coding	solute carrier family 22 member 18 antisense [Source:HGNC Symbol;Acc:HGNC:10965]	-2.11723	3.0286	193.108	6.66813e-44	9.91667e-42	Down	0.230489	4.3386	8.16018
1277	ENSG00000074755	ZZEF1	protein_coding	zinc finger ZZ-type and EF-hand domain containing 1 [Source:HGNC Symbol;Acc:HGNC:29027]	-1.48323	6.52064	190.231	2.83037e-43	4.03387e-41	Down	0.357687	2.79574	91.8138
3749	ENSG00000110090	CPT1A	protein_coding	carnitine palmitoyltransferase 1A [Source:HGNC Symbol;Acc:HGNC:2328]	-1.31988	7.24987	189.91	3.32569e-43	4.59617e-41	Down	0.400567	2.49646	152.205
7208	ENSG00000136044	APPL2	protein_coding	adaptor protein, phosphotyrosine interacting with PH domain and leucine zipper 2 [Source:HGNC Symbol;Acc:HGNC:18242]	-1.52475	6.57628	189.4	4.29875e-43	5.82332e-41	Down	0.347539	2.87737	95.424
16573	ENSG00000187824	TMEM220	protein_coding	transmembrane protein 220 [Source:HGNC Symbol;Acc:HGNC:33757]	-2.28671	3.96914	187.766	9.77051e-43	1.31059e-40	Down	0.204942	4.87944	15.6614
13963	ENSG00000175792	RUVBL1	protein_coding	RuvB like AAA ATPase 1 [Source:HGNC Symbol;Acc:HGNC:10474]	1.23386	5.50962	187.202	1.29715e-42	1.72307e-40	Up	2.35196	0.425177	45.5577
8559	ENSG00000144381	HSPD1	protein_coding	heat shock protein family D (Hsp60) member 1 [Source:HGNC Symbol;Acc:HGNC:5261]	1.2378	8.14263	186.487	1.85828e-42	2.44472e-40	Up	2.35839	0.424018	282.602
9882	ENSG00000155545	MIER3	protein_coding	MIER family member 3 [Source:HGNC Symbol;Acc:HGNC:26678]	-1.95561	6.91728	186.367	1.97443e-42	2.52764e-40	Down	0.257812	3.8788	120.867
453	ENSG00000025772	TOMM34	protein_coding	translocase of outer mitochondrial membrane 34 [Source:HGNC Symbol;Acc:HGNC:15746]	1.3717	4.84306	184.54	4.94657e-42	6.26657e-40	Up	2.58775	0.386435	28.7016
8903	ENSG00000146918	NCAPG2	protein_coding	non-SMC condensin II complex subunit G2 [Source:HGNC Symbol;Acc:HGNC:21904]	1.41073	4.96409	184.462	5.14438e-42	6.39867e-40	Up	2.65871	0.376122	31.2132
17421	ENSG00000197375	SLC22A5	protein_coding	solute carrier family 22 member 5 [Source:HGNC Symbol;Acc:HGNC:10969]	-1.6681	5.26536	183.737	7.40594e-42	9.12865e-40	Down	0.314667	3.17796	38.4619
10607	ENSG00000161533	ACOX1	protein_coding	acyl-CoA oxidase 1 [Source:HGNC Symbol;Acc:HGNC:119]	-1.48695	6.82033	183.265	9.38951e-42	1.14703e-39	Down	0.356767	2.80295	113.012
4823	ENSG00000118515	SGK1	protein_coding	serum/glucocorticoid regulated kinase 1 [Source:HGNC Symbol;Acc:HGNC:10810]	-2.67149	7.32325	183.122	1.00882e-41	1.22147e-39	Down	0.156965	6.37086	160.146
1841	ENSG00000089351	GRAMD1A	protein_coding	GRAM domain containing 1A [Source:HGNC Symbol;Acc:HGNC:29305]	1.33591	4.89963	181.109	2.77461e-41	3.27261e-39	Up	2.52434	0.396143	29.8495
9078	ENSG00000148335	NTMT1	protein_coding	N-terminal Xaa-Pro-Lys N-methyltransferase 1 [Source:HGNC Symbol;Acc:HGNC:23373]	1.41923	2.33634	180.787	3.26305e-41	3.81582e-39	Up	2.67442	0.373913	5.0502
12260	ENSG00000168005	SPINDOC	protein_coding	spindlin interactor and repressor of chromatin binding [Source:HGNC Symbol;Acc:HGNC:25115]	1.50571	2.57776	179.959	4.94778e-41	5.64129e-39	Up	2.83964	0.352158	5.97011
13425	ENSG00000172965	MIR4435-2HG	lncRNA	MIR4435-2 host gene [Source:HGNC Symbol;Acc:HGNC:35163]	1.61681	2.80335	179.756	5.47805e-41	6.19428e-39	Up	3.06695	0.326056	6.98057
16025	ENSG00000185561	TLCD2	protein_coding	TLC domain containing 2 [Source:HGNC Symbol;Acc:HGNC:33522]	-1.73105	6.36992	178.531	1.01449e-40	1.11938e-38	Down	0.301233	3.31969	82.7061
3144	ENSG00000105609	LILRB5	protein_coding	leukocyte immunoglobulin like receptor B5 [Source:HGNC Symbol;Acc:HGNC:6609]	-2.23273	3.59319	178.133	1.23881e-40	1.35595e-38	Down	0.212756	4.70021	12.0686
46486	ENSG00000261236	BOP1	protein_coding	BOP1 ribosomal biogenesis factor [Source:HGNC Symbol;Acc:HGNC:15519]	1.28103	4.11787	176.975	2.21796e-40	2.35242e-38	Up	2.43012	0.411501	17.3621
6445	ENSG00000131389	SLC6A6	protein_coding	solute carrier family 6 member 6 [Source:HGNC Symbol;Acc:HGNC:11052]	1.99078	5.32729	176.728	2.5109e-40	2.64263e-38	Up	3.97453	0.251602	40.1489
9908	ENSG00000155850	SLC26A2	protein_coding	solute carrier family 26 member 2 [Source:HGNC Symbol;Acc:HGNC:10994]	-3.9551	9.5307	176.615	2.65827e-40	2.75533e-38	Down	0.0644758	15.5097	739.649
4121	ENSG00000112877	CEP72	protein_coding	centrosomal protein 72 [Source:HGNC Symbol;Acc:HGNC:25547]	1.57791	1.98396	175.244	5.29474e-40	5.36612e-38	Up	2.98537	0.334966	3.95578
6727	ENSG00000133119	RFC3	protein_coding	replication factor C subunit 3 [Source:HGNC Symbol;Acc:HGNC:9971]	1.53609	4.20451	175.06	5.80949e-40	5.84452e-38	Up	2.90007	0.34482	18.4368
1050	ENSG00000068650	ATP11A	protein_coding	ATPase phospholipid transporting 11A [Source:HGNC Symbol;Acc:HGNC:13552]	1.7103	5.31792	174.052	9.64578e-40	9.6331e-38	Up	3.27228	0.305597	39.8891
12663	ENSG00000169710	FASN	protein_coding	fatty acid synthase [Source:HGNC Symbol;Acc:HGNC:3594]	1.43293	5.63072	173.913	1.03395e-39	1.02511e-37	Up	2.69994	0.370378	49.5466
3224	ENSG00000105948	TTC26	protein_coding	tetratricopeptide repeat domain 26 [Source:HGNC Symbol;Acc:HGNC:21882]	1.59446	2.89615	173.814	1.08667e-39	1.06962e-37	Up	3.01982	0.331145	7.44435
590	ENSG00000042445	RETSAT	protein_coding	retinol saturase [Source:HGNC Symbol;Acc:HGNC:25991]	-1.74451	6.44622	173.51	1.26674e-39	1.22919e-37	Down	0.298434	3.35082	87.1975
3195	ENSG00000105784	RUNDC3B	protein_coding	RUN domain containing 3B [Source:HGNC Symbol;Acc:HGNC:30286]	-2.41161	2.15416	173.484	1.28324e-39	1.23643e-37	Down	0.187946	5.32069	4.4511
15996	ENSG00000185432	METTL7A	protein_coding	methyltransferase like 7A [Source:HGNC Symbol;Acc:HGNC:24550]	-1.97942	6.3094	173.137	1.52776e-39	1.46174e-37	Down	0.253593	3.94333	79.3083
780	ENSG00000057704	TMCC3	protein_coding	transmembrane and coiled-coil domain family 3 [Source:HGNC Symbol;Acc:HGNC:29199]	-2.02747	5.59268	172.781	1.82756e-39	1.73643e-37	Down	0.245285	4.07689	48.2573
5288	ENSG00000122641	INHBA	protein_coding	inhibin subunit beta A [Source:HGNC Symbol;Acc:HGNC:6066]	4.89804	5.23835	172.188	2.46207e-39	2.32317e-37	Up	29.8165	0.0335385	37.7485
2461	ENSG00000101187	SLCO4A1	protein_coding	solute carrier organic anion transporter family member 4A1 [Source:HGNC Symbol;Acc:HGNC:10953]	2.58922	2.95672	172.046	2.64417e-39	2.47791e-37	Up	6.01773	0.166176	7.76357
10977	ENSG00000163347	CLDN1	protein_coding	claudin 1 [Source:HGNC Symbol;Acc:HGNC:2032]	3.99886	4.88482	171.764	3.04722e-39	2.81703e-37	Up	15.9873	0.0625496	29.5445
56305	ENSG00000280798	LINC00294	lncRNA	long intergenic non-protein coding RNA 294 [Source:HGNC Symbol;Acc:HGNC:27456]	-1.44141	2.91092	171.539	3.41159e-39	3.13271e-37	Down	0.368207	2.71587	7.52095
35611	ENSG00000240498	CDKN2B-AS1	lncRNA	CDKN2B antisense RNA 1 [Source:HGNC Symbol;Acc:HGNC:34341]	-4.57515	5.3401	171.118	4.21671e-39	3.8462e-37	Down	0.0419511	23.8373	40.5069
3430	ENSG00000107562	CXCL12	protein_coding	C-X-C motif chemokine ligand 12 [Source:HGNC Symbol;Acc:HGNC:10672]	-2.38032	5.18599	171.104	4.2475e-39	3.84863e-37	Down	0.192067	5.20653	36.403
6044	ENSG00000128578	STRIP2	protein_coding	striatin interacting protein 2 [Source:HGNC Symbol;Acc:HGNC:22209]	2.19392	2.31702	170.996	4.48304e-39	4.03533e-37	Up	4.57548	0.218557	4.983
1463	ENSG00000079335	CDC14A	protein_coding	cell division cycle 14A [Source:HGNC Symbol;Acc:HGNC:1718]	-1.65968	4.11996	169.724	8.4995e-39	7.50259e-37	Down	0.31651	3.15946	17.3873
12335	ENSG00000168309	FAM107A	protein_coding	family with sequence similarity 107 member A [Source:HGNC Symbol;Acc:HGNC:30827]	-2.66971	3.52127	168.401	1.65341e-38	1.44089e-36	Down	0.157159	6.363	11.4818
15780	ENSG00000184575	XPOT	protein_coding	exportin for tRNA [Source:HGNC Symbol;Acc:HGNC:12826]	1.21797	6.17217	167.967	2.05679e-38	1.76987e-36	Up	2.3262	0.429886	72.1119
15265	ENSG00000182481	KPNA2	protein_coding	karyopherin subunit alpha 2 [Source:HGNC Symbol;Acc:HGNC:6395]	1.33373	5.75209	167.632	2.43433e-38	2.08165e-36	Up	2.52053	0.396741	53.8954
9034	ENSG00000147883	CDKN2B	protein_coding	cyclin dependent kinase inhibitor 2B [Source:HGNC Symbol;Acc:HGNC:1788]	-3.08347	6.5211	167.152	3.09928e-38	2.61755e-36	Down	0.117973	8.47649	91.843
3520	ENSG00000108381	ASPA	protein_coding	aspartoacylase [Source:HGNC Symbol;Acc:HGNC:756]	-3.39017	2.61036	167.099	3.18248e-38	2.65504e-36	Down	0.0953802	10.4844	6.10655
7878	ENSG00000139734	DIAPH3	protein_coding	diaphanous related formin 3 [Source:HGNC Symbol;Acc:HGNC:15480]	1.72051	3.96393	166.959	3.41525e-38	2.83197e-36	Up	3.29553	0.303442	15.6049
4941	ENSG00000119686	FLVCR2	protein_coding	FLVCR heme transporter 2 [Source:HGNC Symbol;Acc:HGNC:20105]	-2.15472	3.7063	166.506	4.28826e-38	3.51329e-36	Down	0.224576	4.45283	13.0529
17671	ENSG00000198121	LPAR1	protein_coding	lysophosphatidic acid receptor 1 [Source:HGNC Symbol;Acc:HGNC:3166]	-1.75117	4.67773	166.302	4.75142e-38	3.86958e-36	Down	0.297061	3.36632	25.5939
9970	ENSG00000156298	TSPAN7	protein_coding	tetraspanin 7 [Source:HGNC Symbol;Acc:HGNC:11854]	-3.04091	3.77343	166.059	5.36921e-38	4.34684e-36	Down	0.121505	8.23009	13.6746
4124	ENSG00000112936	C7	protein_coding	complement C7 [Source:HGNC Symbol;Acc:HGNC:1346]	-4.50921	5.43545	165.268	7.99289e-38	6.43287e-36	Down	0.0439128	22.7724	43.2747
5566	ENSG00000124615	MOCS1	protein_coding	molybdenum cofactor synthesis 1 [Source:HGNC Symbol;Acc:HGNC:7190]	-1.53679	3.45088	165.253	8.05452e-38	6.44456e-36	Down	0.344651	2.90149	10.935
4988	ENSG00000119950	MXI1	protein_coding	MAX interactor 1, dimerization protein [Source:HGNC Symbol;Acc:HGNC:7534]	-1.50404	5.95714	165.048	8.92963e-38	7.08051e-36	Down	0.352566	2.83635	62.1267
1773	ENSG00000088325	TPX2	protein_coding	TPX2 microtubule nucleation factor [Source:HGNC Symbol;Acc:HGNC:1249]	1.84769	6.17591	164.984	9.22084e-38	7.25055e-36	Up	3.59922	0.277838	72.2995
1768	ENSG00000088256	GNA11	protein_coding	G protein subunit alpha 11 [Source:HGNC Symbol;Acc:HGNC:4379]	-1.40205	6.32969	163.793	1.67871e-37	1.305e-35	Down	0.378392	2.64276	80.4315
7588	ENSG00000138028	CGREF1	protein_coding	cell growth regulator with EF-hand domain 1 [Source:HGNC Symbol;Acc:HGNC:16962]	3.18454	2.7862	163.47	1.97507e-37	1.52316e-35	Up	9.09162	0.109991	6.89809
5416	ENSG00000123643	SLC36A1	protein_coding	solute carrier family 36 member 1 [Source:HGNC Symbol;Acc:HGNC:18761]	-1.60688	4.76625	163.463	1.9816e-37	1.52316e-35	Down	0.328307	3.04593	27.2135
8897	ENSG00000146858	ZC3HAV1L	protein_coding	zinc finger CCCH-type containing, antiviral 1 like [Source:HGNC Symbol;Acc:HGNC:22423]	1.65412	1.72528	163.339	2.10966e-37	1.61254e-35	Up	3.14731	0.317732	3.30645
1806	ENSG00000088992	TESC	protein_coding	tescalcin [Source:HGNC Symbol;Acc:HGNC:26065]	3.12608	2.89336	162.97	2.54023e-37	1.92019e-35	Up	8.73058	0.11454	7.42997
4205	ENSG00000113594	LIFR	protein_coding	LIF receptor subunit alpha [Source:HGNC Symbol;Acc:HGNC:6597]	-2.46638	3.94396	161.92	4.30724e-37	3.20281e-35	Down	0.180945	5.52654	15.3904
2079	ENSG00000099139	PCSK5	protein_coding	proprotein convertase subtilisin/kexin type 5 [Source:HGNC Symbol;Acc:HGNC:8747]	-2.61025	5.61304	161.922	4.30264e-37	3.20281e-35	Down	0.163771	6.1061	48.9434
9372	ENSG00000151150	ANK3	protein_coding	ankyrin 3 [Source:HGNC Symbol;Acc:HGNC:494]	-1.55951	5.72501	161.77	4.64519e-37	3.43543e-35	Down	0.339266	2.94754	52.8933
2479	ENSG00000101224	CDC25B	protein_coding	cell division cycle 25B [Source:HGNC Symbol;Acc:HGNC:1726]	1.77709	6.04286	161.359	5.71264e-37	4.1797e-35	Up	3.42734	0.291771	65.9299
23097	ENSG00000215193	PEX26	protein_coding	peroxisomal biogenesis factor 26 [Source:HGNC Symbol;Acc:HGNC:22965]	-1.46128	5.7638	160.803	7.55638e-37	5.47018e-35	Down	0.363171	2.75352	54.3346
13926	ENSG00000175600	SUGCT	protein_coding	succinyl-CoA:glutarate-CoA transferase [Source:HGNC Symbol;Acc:HGNC:16001]	-2.5134	2.59826	160.087	1.0828e-36	7.79733e-35	Down	0.175143	5.70963	6.05556
3971	ENSG00000111846	GCNT2	protein_coding	glucosaminyl (N-acetyl) transferase 2 (I blood group) [Source:HGNC Symbol;Acc:HGNC:4204]	-3.41543	3.68255	160.037	1.11035e-36	7.95382e-35	Down	0.0937243	10.6696	12.8398
16209	ENSG00000186198	SLC51B	protein_coding	solute carrier family 51 subunit beta [Source:HGNC Symbol;Acc:HGNC:29956]	-3.80254	3.74088	159.865	1.21081e-36	8.62826e-35	Down	0.0716676	13.9533	13.3695
625	ENSG00000047457	CP	protein_coding	ceruloplasmin [Source:HGNC Symbol;Acc:HGNC:2295]	-3.3392	3.84017	159.148	1.73677e-36	1.23121e-34	Down	0.0988101	10.1204	14.3221
5539	ENSG00000124491	F13A1	protein_coding	coagulation factor XIII A chain [Source:HGNC Symbol;Acc:HGNC:3531]	-2.35809	4.71142	159.073	1.80385e-36	1.27218e-34	Down	0.195049	5.12693	26.1986
1238	ENSG00000073711	PPP2R3A	protein_coding	protein phosphatase 2 regulatory subunit B''alpha [Source:HGNC Symbol;Acc:HGNC:9307]	-1.52658	4.14821	158.884	1.98349e-36	1.3917e-34	Down	0.3471	2.88102	17.7311
11190	ENSG00000163959	SLC51A	protein_coding	solute carrier family 51 subunit alpha [Source:HGNC Symbol;Acc:HGNC:29955]	-2.28355	3.12236	158.694	2.183e-36	1.51613e-34	Down	0.205392	4.86874	8.70813
7688	ENSG00000138600	SPPL2A	protein_coding	signal peptide peptidase like 2A [Source:HGNC Symbol;Acc:HGNC:30227]	-1.25735	6.25013	158.273	2.69702e-36	1.84503e-34	Down	0.418313	2.39056	76.1163
4493	ENSG00000115841	RMDN2	protein_coding	regulator of microtubule dynamics 2 [Source:HGNC Symbol;Acc:HGNC:26567]	-1.90234	4.27589	158.105	2.93568e-36	1.9983e-34	Down	0.267509	3.73819	19.3718
64	ENSG00000004799	PDK4	protein_coding	pyruvate dehydrogenase kinase 4 [Source:HGNC Symbol;Acc:HGNC:8812]	-2.76909	7.76545	157.606	3.77338e-36	2.51841e-34	Down	0.146697	6.81679	217.587
14668	ENSG00000179314	WSCD1	protein_coding	WSC domain containing 1 [Source:HGNC Symbol;Acc:HGNC:29060]	-3.5103	4.29137	157.47	4.04007e-36	2.67035e-34	Down	0.0877598	11.3947	19.5808
4841	ENSG00000118707	TGIF2	protein_coding	TGFB induced factor homeobox 2 [Source:HGNC Symbol;Acc:HGNC:15764]	1.60487	3.54919	156.853	5.51164e-36	3.62549e-34	Up	3.04168	0.328766	11.7061
16416	ENSG00000187091	PLCD1	protein_coding	phospholipase C delta 1 [Source:HGNC Symbol;Acc:HGNC:9060]	-2.04626	4.1804	156.719	5.89666e-36	3.8602e-34	Down	0.24211	4.13035	18.1311
12369	ENSG00000168477	TNXB	protein_coding	tenascin XB [Source:HGNC Symbol;Acc:HGNC:11976]	-3.35236	3.3433	156.692	5.97716e-36	3.89426e-34	Down	0.0979128	10.2132	10.1492
7515	ENSG00000137699	TRIM29	protein_coding	tripartite motif containing 29 [Source:HGNC Symbol;Acc:HGNC:17274]	3.51263	4.28575	156.386	6.97251e-36	4.52122e-34	Up	11.4132	0.087618	19.5046
4783	ENSG00000118193	KIF14	protein_coding	kinesin family member 14 [Source:HGNC Symbol;Acc:HGNC:19181]	1.81618	3.85819	156.31	7.24425e-36	4.67528e-34	Up	3.52147	0.283972	14.5021
7631	ENSG00000138180	CEP55	protein_coding	centrosomal protein 55 [Source:HGNC Symbol;Acc:HGNC:1161]	1.80186	4.92774	156.154	7.83429e-36	5.03234e-34	Up	3.4867	0.286804	30.4366
15695	ENSG00000184220	CMSS1	protein_coding	cms1 ribosomal small subunit homolog [Source:HGNC Symbol;Acc:HGNC:28666]	1.43536	4.53181	156.116	7.98628e-36	5.10599e-34	Up	2.70449	0.369755	23.1318
9231	ENSG00000149554	CHEK1	protein_coding	checkpoint kinase 1 [Source:HGNC Symbol;Acc:HGNC:1925]	1.45975	4.19864	155.974	8.57731e-36	5.45836e-34	Up	2.75061	0.363556	18.3619
6608	ENSG00000132514	CLEC10A	protein_coding	C-type lectin domain containing 10A [Source:HGNC Symbol;Acc:HGNC:16916]	-2.19451	3.09576	155.655	1.00698e-35	6.37847e-34	Down	0.218468	4.57733	8.54904
13115	ENSG00000171617	ENC1	protein_coding	ectodermal-neural cortex 1 [Source:HGNC Symbol;Acc:HGNC:3345]	1.66918	6.05117	155.193	1.27065e-35	7.97478e-34	Up	3.18033	0.314433	66.3107
14996	ENSG00000181061	HIGD1A	protein_coding	HIG1 hypoxia inducible domain family member 1A [Source:HGNC Symbol;Acc:HGNC:29527]	-1.59061	5.33146	154.823	1.53039e-35	9.51763e-34	Down	0.332031	3.01177	40.2652
7710	ENSG00000138669	PRKG2	protein_coding	protein kinase cGMP-dependent 2 [Source:HGNC Symbol;Acc:HGNC:9416]	-3.52341	3.00241	154.357	1.93537e-35	1.17167e-33	Down	0.0869655	11.4988	8.01336
54811	ENSG00000278535	DHRS11	protein_coding	dehydrogenase/reductase 11 [Source:HGNC Symbol;Acc:HGNC:28639]	-2.49386	5.66399	154.132	2.16664e-35	1.30018e-33	Down	0.17753	5.63284	50.7027
13204	ENSG00000171992	SYNPO	protein_coding	synaptopodin [Source:HGNC Symbol;Acc:HGNC:30672]	-1.36648	6.10584	153.379	3.16472e-35	1.89081e-33	Down	0.387835	2.57841	68.8718
12263	ENSG00000168016	TRANK1	protein_coding	tetratricopeptide repeat and ankyrin repeat containing 1 [Source:HGNC Symbol;Acc:HGNC:29011]	-1.52415	5.83423	153.004	3.82355e-35	2.27451e-33	Down	0.347683	2.87618	57.0529
9747	ENSG00000154258	ABCA9	protein_coding	ATP binding cassette subfamily A member 9 [Source:HGNC Symbol;Acc:HGNC:39]	-2.98121	2.49917	152.874	4.08147e-35	2.41743e-33	Down	0.126639	7.89648	5.65361
13291	ENSG00000172348	RCAN2	protein_coding	regulator of calcineurin 2 [Source:HGNC Symbol;Acc:HGNC:3041]	-1.80068	4.11205	152.449	5.05367e-35	2.98036e-33	Down	0.28704	3.48384	17.2922
19614	ENSG00000203499	IQANK1	protein_coding	IQ motif and ankyrin repeat containing 1 [Source:HGNC Symbol;Acc:HGNC:49576]	2.04355	2.55638	152.369	5.26304e-35	3.09051e-33	Up	4.1226	0.242566	5.88229
1569	ENSG00000082397	EPB41L3	protein_coding	erythrocyte membrane protein band 4.1 like 3 [Source:HGNC Symbol;Acc:HGNC:3380]	-2.11574	5.86206	152.044	6.19683e-35	3.60787e-33	Down	0.230727	4.33412	58.1641
35271	ENSG00000239672	NME1	protein_coding	NME/NM23 nucleoside diphosphate kinase 1 [Source:HGNC Symbol;Acc:HGNC:7849]	1.50802	3.18182	151.722	7.28941e-35	4.19049e-33	Up	2.84418	0.351595	9.07448
11816	ENSG00000166311	SMPD1	protein_coding	sphingomyelin phosphodiesterase 1 [Source:HGNC Symbol;Acc:HGNC:11120]	-1.4793	4.33065	151.725	7.27714e-35	4.19049e-33	Down	0.358664	2.78813	20.1213
8162	ENSG00000141682	PMAIP1	protein_coding	phorbol-12-myristate-13-acetate-induced protein 1 [Source:HGNC Symbol;Acc:HGNC:9108]	1.85511	3.36236	151.49	8.19134e-35	4.68928e-33	Up	3.61778	0.276412	10.2842
2926	ENSG00000104435	STMN2	protein_coding	stathmin 2 [Source:HGNC Symbol;Acc:HGNC:10577]	-3.65948	3.72994	151.122	9.8578e-35	5.59645e-33	Down	0.0791383	12.6361	13.2686
11113	ENSG00000163734	CXCL3	protein_coding	C-X-C motif chemokine ligand 3 [Source:HGNC Symbol;Acc:HGNC:4604]	3.72084	5.04177	150.866	1.12096e-34	6.33761e-33	Up	13.1851	0.0758432	32.9401
7113	ENSG00000135549	PKIB	protein_coding	cAMP-dependent protein kinase inhibitor beta [Source:HGNC Symbol;Acc:HGNC:9018]	-3.58608	6.22605	150.748	1.18999e-34	6.70017e-33	Down	0.0832689	12.0093	74.8564
2899	ENSG00000104312	RIPK2	protein_coding	receptor interacting serine/threonine kinase 2 [Source:HGNC Symbol;Acc:HGNC:10020]	1.25181	3.76254	150.626	1.26512e-34	7.094e-33	Up	2.38139	0.419922	13.5718
3750	ENSG00000110092	CCND1	protein_coding	cyclin D1 [Source:HGNC Symbol;Acc:HGNC:1582]	1.4173	6.74544	150.142	1.61379e-34	8.97554e-33	Up	2.67085	0.374413	107.295
11683	ENSG00000165795	NDRG2	protein_coding	NDRG family member 2 [Source:HGNC Symbol;Acc:HGNC:14460]	-1.30032	5.74922	149.445	2.29235e-34	1.25456e-32	Down	0.406036	2.46283	53.7885
13351	ENSG00000172594	SMPDL3A	protein_coding	sphingomyelin phosphodiesterase acid like 3A [Source:HGNC Symbol;Acc:HGNC:17389]	-2.12295	5.7996	149.27	2.50331e-34	1.36455e-32	Down	0.229577	4.35584	55.6999
1374	ENSG00000077152	UBE2T	protein_coding	ubiquitin conjugating enzyme E2 T [Source:HGNC Symbol;Acc:HGNC:25009]	1.40846	4.23505	148.955	2.93284e-34	1.58605e-32	Up	2.65455	0.376712	18.8312
11025	ENSG00000163507	CIP2A	protein_coding	cellular inhibitor of PP2A [Source:HGNC Symbol;Acc:HGNC:29302]	1.47307	4.09989	148.398	3.88217e-34	2.08297e-32	Up	2.77612	0.360215	17.147
17190	ENSG00000196616	ADH1B	protein_coding	alcohol dehydrogenase 1B (class I), beta polypeptide [Source:HGNC Symbol;Acc:HGNC:250]	-4.73248	5.52379	148.386	3.90571e-34	2.08742e-32	Down	0.0376167	26.5839	46.0072
9976	ENSG00000156381	ANKRD9	protein_coding	ankyrin repeat domain 9 [Source:HGNC Symbol;Acc:HGNC:20096]	-1.30506	4.49878	148.126	4.45225e-34	2.36107e-32	Down	0.404703	2.47095	22.6083
11357	ENSG00000164442	CITED2	protein_coding	Cbp/p300 interacting transactivator with Glu/Asp rich carboxy-terminal domain 2 [Source:HGNC Symbol;Acc:HGNC:1987]	-1.3394	4.82218	147.647	5.66739e-34	2.97093e-32	Down	0.395184	2.53047	28.2892
14508	ENSG00000178537	SLC25A20	protein_coding	solute carrier family 25 member 20 [Source:HGNC Symbol;Acc:HGNC:1421]	-1.32238	4.19233	147.621	5.74072e-34	2.99788e-32	Down	0.399874	2.50079	18.2817
7563	ENSG00000137872	SEMA6D	protein_coding	semaphorin 6D [Source:HGNC Symbol;Acc:HGNC:16770]	-2.79424	5.37725	147.529	6.01276e-34	3.12801e-32	Down	0.144162	6.93665	41.5637
4732	ENSG00000117592	PRDX6	protein_coding	peroxiredoxin 6 [Source:HGNC Symbol;Acc:HGNC:16753]	-1.4573	7.91397	146.307	1.11244e-33	5.6372e-32	Down	0.364175	2.74593	241.181
6617	ENSG00000132561	MATN2	protein_coding	matrilin 2 [Source:HGNC Symbol;Acc:HGNC:6908]	-2.18315	6.26567	145.879	1.37983e-33	6.96636e-32	Down	0.220195	4.54143	76.9404
17179	ENSG00000196584	XRCC2	protein_coding	X-ray repair cross complementing 2 [Source:HGNC Symbol;Acc:HGNC:12829]	1.71766	3.72489	145.005	2.14276e-33	1.06608e-31	Up	3.28903	0.304041	13.2222
16007	ENSG00000185480	PARPBP	protein_coding	PARP1 binding protein [Source:HGNC Symbol;Acc:HGNC:26074]	1.50513	3.09735	144.742	2.446e-33	1.20816e-31	Up	2.8385	0.352298	8.55847
12606	ENSG00000169432	SCN9A	protein_coding	sodium voltage-gated channel alpha subunit 9 [Source:HGNC Symbol;Acc:HGNC:10597]	-3.09151	3.26054	144.498	2.7656e-33	1.36111e-31	Down	0.117318	8.52387	9.58343
15745	ENSG00000184428	TOP1MT	protein_coding	DNA topoisomerase I mitochondrial [Source:HGNC Symbol;Acc:HGNC:29787]	1.35702	4.97933	144.479	2.79213e-33	1.36924e-31	Up	2.56155	0.390388	31.5448
11605	ENSG00000165480	SKA3	protein_coding	spindle and kinetochore associated complex subunit 3 [Source:HGNC Symbol;Acc:HGNC:20262]	1.8827	4.04782	144.184	3.23816e-33	1.57667e-31	Up	3.68764	0.271176	16.5393
1351	ENSG00000076555	ACACB	protein_coding	acetyl-CoA carboxylase beta [Source:HGNC Symbol;Acc:HGNC:85]	-1.61049	4.71785	144.072	3.42577e-33	1.66211e-31	Down	0.327488	3.05355	26.3156
5332	ENSG00000122971	ACADS	protein_coding	acyl-CoA dehydrogenase short chain [Source:HGNC Symbol;Acc:HGNC:90]	-2.01735	4.16824	143.979	3.59027e-33	1.73576e-31	Down	0.247012	4.04839	17.979
11256	ENSG00000164120	HPGD	protein_coding	15-hydroxyprostaglandin dehydrogenase [Source:HGNC Symbol;Acc:HGNC:5154]	-2.87708	6.35624	143.933	3.6753e-33	1.77061e-31	Down	0.136117	7.34663	81.9256
11607	ENSG00000165490	DDIAS	protein_coding	DNA damage induced apoptosis suppressor [Source:HGNC Symbol;Acc:HGNC:26351]	1.65682	2.54541	143.737	4.05495e-33	1.94666e-31	Up	3.15322	0.317136	5.83775
9748	ENSG00000154262	ABCA6	protein_coding	ATP binding cassette subfamily A member 6 [Source:HGNC Symbol;Acc:HGNC:36]	-2.674	2.65426	143.618	4.30544e-33	2.05969e-31	Down	0.156692	6.38195	6.29524
7741	ENSG00000138778	CENPE	protein_coding	centromere protein E [Source:HGNC Symbol;Acc:HGNC:1856]	1.49626	5.00026	143.51	4.54602e-33	2.1672e-31	Up	2.82111	0.354471	32.0058
5923	ENSG00000127423	AUNIP	protein_coding	aurora kinase A and ninein interacting protein [Source:HGNC Symbol;Acc:HGNC:28363]	1.89888	1.44735	142.984	5.92529e-33	2.81493e-31	Up	3.72924	0.268151	2.72707
4595	ENSG00000116670	MAD2L2	protein_coding	mitotic arrest deficient 2 like 2 [Source:HGNC Symbol;Acc:HGNC:6764]	1.25239	2.89346	142.837	6.38031e-33	3.0206e-31	Up	2.38235	0.419753	7.43049
6798	ENSG00000133800	LYVE1	protein_coding	lymphatic vessel endothelial hyaluronan receptor 1 [Source:HGNC Symbol;Acc:HGNC:14687]	-2.98637	3.80887	142.779	6.56893e-33	3.09917e-31	Down	0.126187	7.92477	14.0148
13053	ENSG00000171408	PDE7B	protein_coding	phosphodiesterase 7B [Source:HGNC Symbol;Acc:HGNC:8792]	-1.87111	2.63509	142.443	7.78195e-33	3.63388e-31	Down	0.273363	3.65813	6.21214
2719	ENSG00000102886	GDPD3	protein_coding	glycerophosphodiester phosphodiesterase domain containing 3 [Source:HGNC Symbol;Acc:HGNC:28638]	-2.01058	3.50571	142.162	8.96522e-33	4.15804e-31	Down	0.248173	4.02945	11.3585
9812	ENSG00000154822	PLCL2	protein_coding	phospholipase C like 2 [Source:HGNC Symbol;Acc:HGNC:9064]	-1.87677	4.29261	142.041	9.52742e-33	4.40386e-31	Down	0.272293	3.67252	19.5977
9534	ENSG00000152413	HOMER1	protein_coding	homer scaffold protein 1 [Source:HGNC Symbol;Acc:HGNC:17512]	1.99604	3.19121	141.818	1.06604e-32	4.8945e-31	Up	3.98905	0.250686	9.13378
5973	ENSG00000127951	FGL2	protein_coding	fibrinogen like 2 [Source:HGNC Symbol;Acc:HGNC:3696]	-1.59741	6.53775	141.285	1.3942e-32	6.35849e-31	Down	0.330471	3.02599	92.9094
11097	ENSG00000163683	SMIM14	protein_coding	small integral membrane protein 14 [Source:HGNC Symbol;Acc:HGNC:27321]	-1.49712	7.15362	141.198	1.4564e-32	6.6201e-31	Down	0.354261	2.82278	142.382
4873	ENSG00000119121	TRPM6	protein_coding	transient receptor potential cation channel subfamily M member 6 [Source:HGNC Symbol;Acc:HGNC:17995]	-4.50363	5.94382	140.799	1.78017e-32	8.01195e-31	Down	0.0440832	22.6844	61.5557
5435	ENSG00000123975	CKS2	protein_coding	CDC28 protein kinase regulatory subunit 2 [Source:HGNC Symbol;Acc:HGNC:2000]	1.51072	4.60871	140.457	2.11503e-32	9.45683e-31	Up	2.84951	0.350937	24.3983
12654	ENSG00000169679	BUB1	protein_coding	BUB1 mitotic checkpoint serine/threonine kinase [Source:HGNC Symbol;Acc:HGNC:1148]	1.65051	4.50707	140.394	2.18258e-32	9.72705e-31	Up	3.13944	0.318528	22.7386
19665	ENSG00000203739	PRDX6-AS1	lncRNA	PRDX6 antisense RNA 1 [Source:HGNC Symbol;Acc:HGNC:54870]	-1.61208	1.59365	140.371	2.20868e-32	9.8114e-31	Down	0.327126	3.05692	3.01813
3298	ENSG00000106348	IMPDH1	protein_coding	inosine monophosphate dehydrogenase 1 [Source:HGNC Symbol;Acc:HGNC:6052]	1.23362	4.36377	140.197	2.41085e-32	1.06748e-30	Up	2.35156	0.42525	20.5886
5583	ENSG00000124766	SOX4	protein_coding	SRY-box transcription factor 4 [Source:HGNC Symbol;Acc:HGNC:11200]	1.47201	5.97729	139.844	2.87964e-32	1.26686e-30	Up	2.77409	0.360479	63.0002
10998	ENSG00000163412	EIF4E3	protein_coding	eukaryotic translation initiation factor 4E family member 3 [Source:HGNC Symbol;Acc:HGNC:31837]	-1.37638	4.68506	139.613	3.23551e-32	1.41885e-30	Down	0.385184	2.59616	25.7243
16418	ENSG00000187097	ENTPD5	protein_coding	ectonucleoside triphosphate diphosphohydrolase 5 (inactive) [Source:HGNC Symbol;Acc:HGNC:3367]	-2.37755	7.30065	139.147	4.0901e-32	1.78788e-30	Down	0.192436	5.19653	157.658
20270	ENSG00000205683	DPF3	protein_coding	double PHD fingers 3 [Source:HGNC Symbol;Acc:HGNC:17427]	-2.2599	2.79915	139.088	4.21336e-32	1.8359e-30	Down	0.208787	4.78958	6.96028
9682	ENSG00000153790	C7orf31	protein_coding	chromosome 7 open reading frame 31 [Source:HGNC Symbol;Acc:HGNC:21722]	-1.79485	3.86544	138.381	6.015e-32	2.59613e-30	Down	0.288201	3.4698	14.5752
10940	ENSG00000163191	S100A11	protein_coding	S100 calcium binding protein A11 [Source:HGNC Symbol;Acc:HGNC:10488]	1.5242	7.71309	138.34	6.14159e-32	2.64243e-30	Up	2.87627	0.347672	209.831
3495	ENSG00000108106	UBE2S	protein_coding	ubiquitin conjugating enzyme E2 S [Source:HGNC Symbol;Acc:HGNC:17895]	1.60479	2.6173	137.607	8.88279e-32	3.76231e-30	Up	3.04152	0.328783	6.13599
17115	ENSG00000196411	EPHB4	protein_coding	EPH receptor B4 [Source:HGNC Symbol;Acc:HGNC:3395]	1.3058	5.08769	137.601	8.90942e-32	3.76231e-30	Up	2.47221	0.404496	34.0055
7714	ENSG00000138678	GPAT3	protein_coding	glycerol-3-phosphate acyltransferase 3 [Source:HGNC Symbol;Acc:HGNC:28157]	-2.27831	4.95387	137.529	9.23822e-32	3.87722e-30	Down	0.206139	4.85109	30.9931
30030	ENSG00000231246	LINC02884	lncRNA	long intergenic non-protein coding RNA 2884 [Source:HGNC Symbol;Acc:HGNC:54808]	-2.21064	1.88764	137.322	1.0254e-31	4.26427e-30	Down	0.216038	4.62881	3.70029
48820	ENSG00000266714	MYO15B	protein_coding	myosin XVB [Source:HGNC Symbol;Acc:HGNC:14083]	-1.59201	6.479	137.025	1.19096e-31	4.93781e-30	Down	0.331709	3.01469	89.2019
6714	ENSG00000133083	DCLK1	protein_coding	doublecortin like kinase 1 [Source:HGNC Symbol;Acc:HGNC:2700]	-2.37301	2.56678	136.293	1.72152e-31	7.07321e-30	Down	0.193043	5.18021	5.92487
8151	ENSG00000141582	CBX4	protein_coding	chromobox 4 [Source:HGNC Symbol;Acc:HGNC:1554]	1.32507	4.55484	136.279	1.73359e-31	7.1015e-30	Up	2.50545	0.399129	23.504
10918	ENSG00000163106	HPGDS	protein_coding	hematopoietic prostaglandin D synthase [Source:HGNC Symbol;Acc:HGNC:17890]	-2.46364	2.40314	136.236	1.77144e-31	7.23486e-30	Down	0.181289	5.51606	5.28952
17390	ENSG00000197273	GUCA2A	protein_coding	guanylate cyclase activator 2A [Source:HGNC Symbol;Acc:HGNC:4682]	-5.42817	8.0388	136.227	1.77953e-31	7.24631e-30	Down	0.0232251	43.0568	262.978
5083	ENSG00000120694	HSPH1	protein_coding	heat shock protein family H (Hsp110) member 1 [Source:HGNC Symbol;Acc:HGNC:16969]	1.46272	7.29627	136.103	1.89397e-31	7.6894e-30	Up	2.75627	0.362809	157.18
53579	ENSG00000276043	UHRF1	protein_coding	ubiquitin like with PHD and ring finger domains 1 [Source:HGNC Symbol;Acc:HGNC:12556]	1.80588	2.72856	136.085	1.91189e-31	7.73921e-30	Up	3.49643	0.286006	6.62792
4131	ENSG00000112984	KIF20A	protein_coding	kinesin family member 20A [Source:HGNC Symbol;Acc:HGNC:9787]	1.63833	3.79999	135.238	2.92916e-31	1.17527e-29	Up	3.11305	0.321228	13.9287
11248	ENSG00000164109	MAD2L1	protein_coding	mitotic arrest deficient 2 like 1 [Source:HGNC Symbol;Acc:HGNC:6763]	1.4587	4.81916	135.061	3.20246e-31	1.28117e-29	Up	2.74861	0.363821	28.2301
1881	ENSG00000090447	TFAP4	protein_coding	transcription factor AP-4 [Source:HGNC Symbol;Acc:HGNC:11745]	1.2506	3.4329	135.038	3.23978e-31	1.29232e-29	Up	2.3794	0.420274	10.7996
7947	ENSG00000140323	DISP2	protein_coding	dispatched RND transporter family member 2 [Source:HGNC Symbol;Acc:HGNC:19712]	-3.20183	4.54418	134.969	3.35344e-31	1.33377e-29	Down	0.108681	9.20125	23.3311
15582	ENSG00000183742	MACC1	protein_coding	MET transcriptional regulator MACC1 [Source:HGNC Symbol;Acc:HGNC:30215]	1.9127	5.23462	134.54	4.16161e-31	1.64564e-29	Up	3.76512	0.265596	37.6511
4312	ENSG00000114656	CFAP92	protein_coding	cilia and flagella associated protein 92 (putative) [Source:HGNC Symbol;Acc:HGNC:29231]	2.04543	1.96875	133.49	7.06411e-31	2.7536e-29	Up	4.12796	0.242251	3.91428
3718	ENSG00000109906	ZBTB16	protein_coding	zinc finger and BTB domain containing 16 [Source:HGNC Symbol;Acc:HGNC:12930]	-2.49092	4.41868	132.897	9.52151e-31	3.69046e-29	Down	0.177892	5.62138	21.3872
11814	ENSG00000166292	TMEM100	protein_coding	transmembrane protein 100 [Source:HGNC Symbol;Acc:HGNC:25607]	-2.89358	2.70414	132.846	9.76905e-31	3.77571e-29	Down	0.134569	7.43114	6.51667
4755	ENSG00000117724	CENPF	protein_coding	centromere protein F [Source:HGNC Symbol;Acc:HGNC:1857]	1.55059	6.63387	132.572	1.12163e-30	4.29862e-29	Up	2.92937	0.34137	99.3099
5592	ENSG00000124787	RPP40	protein_coding	ribonuclease P/MRP subunit p40 [Source:HGNC Symbol;Acc:HGNC:20992]	1.55862	2.07619	131.944	1.53922e-30	5.81757e-29	Up	2.94573	0.339475	4.21692
10219	ENSG00000158467	AHCYL2	protein_coding	adenosylhomocysteinase like 2 [Source:HGNC Symbol;Acc:HGNC:22204]	-2.32305	7.77246	131.885	1.58523e-30	5.97497e-29	Down	0.199844	5.0039	218.647
19779	ENSG00000204136	GGTA1	protein_coding	glycoprotein alpha-galactosyltransferase 1 (inactive) [Source:HGNC Symbol;Acc:HGNC:4253]	-1.75853	2.69177	131.875	1.59362e-30	5.99009e-29	Down	0.29555	3.38352	6.46103
13884	ENSG00000175356	SCUBE2	protein_coding	signal peptide, CUB domain and EGF like domain containing 2 [Source:HGNC Symbol;Acc:HGNC:30425]	-2.51716	2.79632	131.846	1.61702e-30	6.0614e-29	Down	0.174686	5.72454	6.94666
264	ENSG00000010327	STAB1	protein_coding	stabilin 1 [Source:HGNC Symbol;Acc:HGNC:18628]	-1.41628	5.18062	131.704	1.73715e-30	6.4586e-29	Down	0.374677	2.66897	36.2679
4083	ENSG00000112578	BYSL	protein_coding	bystin like [Source:HGNC Symbol;Acc:HGNC:1157]	1.29362	2.89731	131.404	2.02058e-30	7.4897e-29	Up	2.45143	0.407925	7.45035
48476	ENSG00000265972	TXNIP	protein_coding	thioredoxin interacting protein [Source:HGNC Symbol;Acc:HGNC:16952]	-1.29488	8.67524	131.1	2.35493e-30	8.68469e-29	Down	0.407571	2.45356	408.797
9737	ENSG00000154175	ABI3BP	protein_coding	ABI family member 3 binding protein [Source:HGNC Symbol;Acc:HGNC:17265]	-2.92456	5.49861	130.862	2.65375e-30	9.7342e-29	Down	0.13171	7.59242	45.2111
2885	ENSG00000104154	SLC30A4	protein_coding	solute carrier family 30 member 4 [Source:HGNC Symbol;Acc:HGNC:11015]	-1.38522	4.0041	130.783	2.76216e-30	1.01048e-28	Down	0.382831	2.61212	16.0455
10515	ENSG00000160685	ZBTB7B	protein_coding	zinc finger and BTB domain containing 7B [Source:HGNC Symbol;Acc:HGNC:18668]	-1.31427	5.64139	130.537	3.12597e-30	1.13749e-28	Down	0.402129	2.48676	49.9144
926	ENSG00000065328	MCM10	protein_coding	minichromosome maintenance 10 replication initiation factor [Source:HGNC Symbol;Acc:HGNC:18043]	1.91123	3.03057	130.184	3.7354e-30	1.35206e-28	Up	3.7613	0.265865	8.17132
42250	ENSG00000254726	MEX3A	protein_coding	mex-3 RNA binding family member A [Source:HGNC Symbol;Acc:HGNC:33482]	2.30839	3.51307	129.326	5.75378e-30	2.07166e-28	Up	4.9533	0.201886	11.4167
7133	ENSG00000135678	CPM	protein_coding	carboxypeptidase M [Source:HGNC Symbol;Acc:HGNC:2311]	-2.19925	5.65389	129.259	5.95275e-30	2.13768e-28	Down	0.217751	4.59241	50.3489
6686	ENSG00000132915	PDE6A	protein_coding	phosphodiesterase 6A [Source:HGNC Symbol;Acc:HGNC:8785]	-3.59914	2.98907	129.097	6.45717e-30	2.3007e-28	Down	0.0825183	12.1185	7.93962
6284	ENSG00000130518	IQCN	protein_coding	IQ motif containing N [Source:HGNC Symbol;Acc:HGNC:29350]	-2.47646	1.97413	129.069	6.55002e-30	2.32772e-28	Down	0.179685	5.5653	3.9289
22330	ENSG00000213366	GSTM2	protein_coding	glutathione S-transferase mu 2 [Source:HGNC Symbol;Acc:HGNC:4634]	-1.79555	3.64833	129.037	6.65692e-30	2.35349e-28	Down	0.288062	3.47148	12.5388
1801	ENSG00000088899	LZTS3	protein_coding	leucine zipper tumor suppressor family member 3 [Source:HGNC Symbol;Acc:HGNC:30139]	1.99087	3.51796	128.654	8.07231e-30	2.83193e-28	Up	3.97477	0.251587	11.4554
7991	ENSG00000140534	TICRR	protein_coding	TOPBP1 interacting checkpoint and replication regulator [Source:HGNC Symbol;Acc:HGNC:28704]	1.50377	2.62124	128.516	8.65417e-30	3.02057e-28	Up	2.83583	0.352631	6.1528
12179	ENSG00000167723	TRPV3	protein_coding	transient receptor potential cation channel subfamily V member 3 [Source:HGNC Symbol;Acc:HGNC:18084]	-2.9019	3.24292	128.412	9.12062e-30	3.17528e-28	Down	0.133796	7.47408	9.46707
4324	ENSG00000114767	RRP9	protein_coding	ribosomal RNA processing 9, U3 small nucleolar RNA binding protein [Source:HGNC Symbol;Acc:HGNC:16829]	1.24326	3.09207	128.091	1.07205e-29	3.71338e-28	Up	2.36733	0.422417	8.52718
11054	ENSG00000163577	EIF5A2	protein_coding	eukaryotic translation initiation factor 5A2 [Source:HGNC Symbol;Acc:HGNC:3301]	1.79387	2.30475	127.87	1.19822e-29	4.12947e-28	Up	3.46743	0.288398	4.94081
15392	ENSG00000183010	PYCR1	protein_coding	pyrroline-5-carboxylate reductase 1 [Source:HGNC Symbol;Acc:HGNC:9721]	1.5398	4.55201	127.266	1.62441e-29	5.57023e-28	Up	2.90755	0.343932	23.458
14642	ENSG00000179163	FUCA1	protein_coding	alpha-L-fucosidase 1 [Source:HGNC Symbol;Acc:HGNC:4006]	-1.56128	7.60177	126.515	2.37152e-29	8.03146e-28	Down	0.33885	2.95116	194.25
8592	ENSG00000144619	CNTN4	protein_coding	contactin 4 [Source:HGNC Symbol;Acc:HGNC:2174]	-1.95253	2.97508	126.476	2.41965e-29	8.17424e-28	Down	0.258362	3.87053	7.86298
37393	ENSG00000245293	CYP2U1-AS1	lncRNA	CYP2U1 and SGMS2 antisense RNA 1 [Source:HGNC Symbol;Acc:HGNC:54817]	-1.67047	0.96571	126.443	2.45933e-29	8.28784e-28	Down	0.314152	3.18317	1.95302
17799	ENSG00000198554	WDHD1	protein_coding	WD repeat and HMG-box DNA binding protein 1 [Source:HGNC Symbol;Acc:HGNC:23170]	1.24532	4.17829	126.431	2.47512e-29	8.32053e-28	Up	2.37071	0.421814	18.1047
17036	ENSG00000196196	HRCT1	protein_coding	histidine rich carboxyl terminus 1 [Source:HGNC Symbol;Acc:HGNC:33872]	-2.41341	2.88152	125.694	3.58713e-29	1.19414e-27	Down	0.187712	5.32732	7.36927
13817	ENSG00000175063	UBE2C	protein_coding	ubiquitin conjugating enzyme E2 C [Source:HGNC Symbol;Acc:HGNC:15937]	1.68756	4.71193	125.652	3.66485e-29	1.21705e-27	Up	3.22111	0.310452	26.208
15068	ENSG00000181544	FANCB	protein_coding	FA complementation group B [Source:HGNC Symbol;Acc:HGNC:3583]	1.49215	1.47734	125.435	4.08842e-29	1.3479e-27	Up	2.81307	0.355484	2.78435
2573	ENSG00000101782	RIOK3	protein_coding	RIO kinase 3 [Source:HGNC Symbol;Acc:HGNC:11451]	-1.23112	6.93945	125.409	4.14231e-29	1.35995e-27	Down	0.425985	2.3475	122.739
17542	ENSG00000197763	TXNRD3	protein_coding	thioredoxin reductase 3 [Source:HGNC Symbol;Acc:HGNC:20667]	1.22174	2.28554	125.384	4.19316e-29	1.37009e-27	Up	2.33228	0.428765	4.87546
9579	ENSG00000152763	DNAI4	protein_coding	dynein axonemal intermediate chain 4 [Source:HGNC Symbol;Acc:HGNC:26252]	-2.2297	3.85052	125.383	4.19579e-29	1.37009e-27	Down	0.213203	4.69037	14.4252
1471	ENSG00000079462	PAFAH1B3	protein_coding	platelet activating factor acetylhydrolase 1b catalytic subunit 3 [Source:HGNC Symbol;Acc:HGNC:8576]	1.33899	2.48187	125.138	4.74825e-29	1.53221e-27	Up	2.52974	0.395298	5.5862
8672	ENSG00000145220	LYAR	protein_coding	Ly1 antibody reactive [Source:HGNC Symbol;Acc:HGNC:26021]	1.23148	5.65545	125.113	4.80844e-29	1.54798e-27	Up	2.34808	0.425881	50.4033
8298	ENSG00000142945	KIF2C	protein_coding	kinesin family member 2C [Source:HGNC Symbol;Acc:HGNC:6393]	1.44113	4.36702	124.557	6.36296e-29	2.03883e-27	Up	2.71533	0.36828	20.635
1975	ENSG00000092421	SEMA6A	protein_coding	semaphorin 6A [Source:HGNC Symbol;Acc:HGNC:10738]	-2.52898	5.86807	124.188	7.66401e-29	2.42729e-27	Down	0.173261	5.77163	58.407
9183	ENSG00000149218	ENDOD1	protein_coding	endonuclease domain containing 1 [Source:HGNC Symbol;Acc:HGNC:29129]	-1.60128	6.65342	124.094	8.03589e-29	2.53919e-27	Down	0.329583	3.03413	100.665
12281	ENSG00000168079	SCARA5	protein_coding	scavenger receptor class A member 5 [Source:HGNC Symbol;Acc:HGNC:28701]	-3.51453	5.27768	123.76	9.50954e-29	2.98416e-27	Down	0.0875025	11.4282	38.7919
17232	ENSG00000196756	SNHG17	lncRNA	small nucleolar RNA host gene 17 [Source:HGNC Symbol;Acc:HGNC:48600]	1.20471	3.72041	123.753	9.53897e-29	2.98655e-27	Up	2.30492	0.433855	13.1812
33154	ENSG00000235863	B3GALT4	protein_coding	beta-1,3-galactosyltransferase 4 [Source:HGNC Symbol;Acc:HGNC:919]	-1.23511	2.48707	123.551	1.05626e-28	3.29949e-27	Down	0.42481	2.354	5.60637
22805	ENSG00000214357	NEURL1B	protein_coding	neuralized E3 ubiquitin protein ligase 1B [Source:HGNC Symbol;Acc:HGNC:35422]	-1.21883	4.76646	123.395	1.14255e-28	3.5609e-27	Down	0.429632	2.32758	27.2174
11572	ENSG00000165304	MELK	protein_coding	maternal embryonic leucine zipper kinase [Source:HGNC Symbol;Acc:HGNC:16870]	1.52207	4.28959	123.237	1.23779e-28	3.84895e-27	Up	2.87202	0.348187	19.5567
6282	ENSG00000130513	GDF15	protein_coding	growth differentiation factor 15 [Source:HGNC Symbol;Acc:HGNC:30142]	3.21008	4.52357	122.803	1.54037e-28	4.76816e-27	Up	9.25404	0.108061	23.0001
1646	ENSG00000084774	CAD	protein_coding	carbamoyl-phosphate synthetase 2, aspartate transcarbamylase, and dihydroorotase [Source:HGNC Symbol;Acc:HGNC:1424]	1.22175	4.46588	122.483	1.80961e-28	5.51426e-27	Up	2.3323	0.428761	22.0986
15116	ENSG00000181804	SLC9A9	protein_coding	solute carrier family 9 member A9 [Source:HGNC Symbol;Acc:HGNC:20653]	-1.5955	2.69455	122.215	2.07158e-28	6.26764e-27	Down	0.330907	3.022	6.47351
10439	ENSG00000160191	PDE9A	protein_coding	phosphodiesterase 9A [Source:HGNC Symbol;Acc:HGNC:8795]	-3.05482	7.01068	122.211	2.07517e-28	6.26764e-27	Down	0.120339	8.30985	128.951
53571	ENSG00000276023	DUSP14	protein_coding	dual specificity phosphatase 14 [Source:HGNC Symbol;Acc:HGNC:17007]	1.68767	1.78809	121.676	2.71752e-28	8.10046e-27	Up	3.22136	0.310427	3.45357
6494	ENSG00000131746	TNS4	protein_coding	tensin 4 [Source:HGNC Symbol;Acc:HGNC:24352]	2.85203	5.15849	121.646	2.75868e-28	8.20527e-27	Up	7.22017	0.138501	35.7158
13464	ENSG00000173175	ADCY5	protein_coding	adenylate cyclase 5 [Source:HGNC Symbol;Acc:HGNC:236]	-2.60263	2.84511	121.354	3.19664e-28	9.46675e-27	Down	0.164638	6.07393	7.18562
5180	ENSG00000121621	KIF18A	protein_coding	kinesin family member 18A [Source:HGNC Symbol;Acc:HGNC:29441]	1.49395	3.19768	121.256	3.35948e-28	9.90613e-27	Up	2.8166	0.355039	9.17485
1755	ENSG00000087586	AURKA	protein_coding	aurora kinase A [Source:HGNC Symbol;Acc:HGNC:11393]	1.38266	4.62028	121.093	3.64666e-28	1.07298e-26	Up	2.60749	0.383511	24.5948
2009	ENSG00000094804	CDC6	protein_coding	cell division cycle 6 [Source:HGNC Symbol;Acc:HGNC:1744]	1.4963	4.54906	121.049	3.72738e-28	1.09438e-26	Up	2.82118	0.354462	23.4101
25995	ENSG00000225335	0	lncRNA	novel transcript	-2.1515	1.41365	120.885	4.04973e-28	1.18648e-26	Down	0.225079	4.44289	2.66411
10072	ENSG00000157184	CPT2	protein_coding	carnitine palmitoyltransferase 2 [Source:HGNC Symbol;Acc:HGNC:2330]	-1.23398	4.44021	120.824	4.17552e-28	1.22072e-26	Down	0.425142	2.35215	21.7089
11707	ENSG00000165891	E2F7	protein_coding	E2F transcription factor 7 [Source:HGNC Symbol;Acc:HGNC:23820]	1.9042	2.25648	120.628	4.60947e-28	1.34471e-26	Up	3.74302	0.267164	4.77825
4393	ENSG00000115263	GCG	protein_coding	glucagon [Source:HGNC Symbol;Acc:HGNC:4191]	-5.09434	4.25507	120.346	5.31252e-28	1.5367e-26	Down	0.0292719	34.1624	19.0942
4583	ENSG00000116574	RHOU	protein_coding	ras homolog family member U [Source:HGNC Symbol;Acc:HGNC:17794]	-1.53802	5.43534	120.248	5.58208e-28	1.6045e-26	Down	0.344359	2.90395	43.2714
7455	ENSG00000137309	HMGA1	protein_coding	high mobility group AT-hook 1 [Source:HGNC Symbol;Acc:HGNC:5010]	1.48056	6.95675	120.214	5.67922e-28	1.629e-26	Up	2.79057	0.358349	124.219
40	ENSG00000003249	DBNDD1	protein_coding	dysbindin domain containing 1 [Source:HGNC Symbol;Acc:HGNC:28455]	2.2375	2.36932	120.176	5.78952e-28	1.65541e-26	Up	4.7158	0.212053	5.16698
14419	ENSG00000178031	ADAMTSL1	protein_coding	ADAMTS like 1 [Source:HGNC Symbol;Acc:HGNC:14632]	-2.12404	2.77165	120.174	5.7955e-28	1.65541e-26	Down	0.229404	4.35912	6.82888
22510	ENSG00000213713	0	processed_pseudogene	phosphatidylinositol glycan anchor biosynthesis class C pseudogene 1 [Source:HGNC Symbol;Acc:HGNC:8961]	-1.37803	1.39662	120	6.32685e-28	1.79967e-26	Down	0.384743	2.59914	2.63284
9401	ENSG00000151388	ADAMTS12	protein_coding	ADAM metallopeptidase with thrombospondin type 1 motif 12 [Source:HGNC Symbol;Acc:HGNC:14605]	2.68241	3.17117	119.953	6.47658e-28	1.83843e-26	Up	6.41928	0.155781	9.00775
17857	ENSG00000198720	ANKRD13B	protein_coding	ankyrin repeat domain 13B [Source:HGNC Symbol;Acc:HGNC:26363]	2.04984	2.62095	119.908	6.62713e-28	1.87728e-26	Up	4.1406	0.241511	6.15154
11118	ENSG00000163739	CXCL1	protein_coding	C-X-C motif chemokine ligand 1 [Source:HGNC Symbol;Acc:HGNC:4602]	3.13542	5.85016	119.806	6.97588e-28	1.96792e-26	Up	8.78733	0.1138	57.6866
2601	ENSG00000101955	SRPX	protein_coding	sushi repeat containing protein X-linked [Source:HGNC Symbol;Acc:HGNC:11309]	-2.58211	3.47621	119.792	7.02595e-28	1.97797e-26	Down	0.166997	5.98813	11.1287
9688	ENSG00000153823	PID1	protein_coding	phosphotyrosine interaction domain containing 1 [Source:HGNC Symbol;Acc:HGNC:26084]	-1.6379	4.57804	119.478	8.23233e-28	2.31283e-26	Down	0.321324	3.11212	23.8851
6835	ENSG00000134070	IRAK2	protein_coding	interleukin 1 receptor associated kinase 2 [Source:HGNC Symbol;Acc:HGNC:6113]	1.66902	2.06634	119.458	8.3149e-28	2.33124e-26	Up	3.17999	0.314467	4.18823
10283	ENSG00000158887	MPZ	protein_coding	myelin protein zero [Source:HGNC Symbol;Acc:HGNC:7225]	-1.62043	1.65717	119.26	9.18539e-28	2.56479e-26	Down	0.325238	3.07467	3.15397
16735	ENSG00000188483	IER5L	protein_coding	immediate early response 5 like [Source:HGNC Symbol;Acc:HGNC:23679]	1.96027	1.72362	118.94	1.07943e-27	2.98964e-26	Up	3.89136	0.25698	3.30263
17204	ENSG00000196660	SLC30A10	protein_coding	solute carrier family 30 member 10 [Source:HGNC Symbol;Acc:HGNC:25355]	-5.29446	4.21069	118.621	1.26805e-27	3.48381e-26	Down	0.0254805	39.2457	18.5158
2613	ENSG00000102010	BMX	protein_coding	BMX non-receptor tyrosine kinase [Source:HGNC Symbol;Acc:HGNC:1079]	-2.24566	1.84101	118.433	1.39387e-27	3.80565e-26	Down	0.210857	4.74254	3.5826
7346	ENSG00000136826	KLF4	protein_coding	Kruppel like factor 4 [Source:HGNC Symbol;Acc:HGNC:6348]	-1.81552	7.52001	118.429	1.39631e-27	3.80565e-26	Down	0.284102	3.51987	183.547
7264	ENSG00000136295	TTYH3	protein_coding	tweety family member 3 [Source:HGNC Symbol;Acc:HGNC:22222]	1.24399	5.19254	118.327	1.47035e-27	3.99946e-26	Up	2.36853	0.422202	36.5687
7010	ENSG00000135069	PSAT1	protein_coding	phosphoserine aminotransferase 1 [Source:HGNC Symbol;Acc:HGNC:19129]	2.54182	4.61703	118.045	1.69457e-27	4.57299e-26	Up	5.82322	0.171726	24.5394
8793	ENSG00000146039	SLC17A4	protein_coding	solute carrier family 17 member 4 [Source:HGNC Symbol;Acc:HGNC:10932]	-4.10582	6.55608	118.036	1.70282e-27	4.58622e-26	Down	0.0580797	17.2177	94.0969
11861	ENSG00000166451	CENPN	protein_coding	centromere protein N [Source:HGNC Symbol;Acc:HGNC:30873]	1.24107	2.80985	117.93	1.7962e-27	4.82821e-26	Up	2.36373	0.42306	7.0121
16305	ENSG00000186594	MIR22HG	lncRNA	MIR22 host gene [Source:HGNC Symbol;Acc:HGNC:28219]	-1.84562	5.35799	117.711	2.00605e-27	5.3712e-26	Down	0.278236	3.59408	41.0123
8855	ENSG00000146469	VIP	protein_coding	vasoactive intestinal peptide [Source:HGNC Symbol;Acc:HGNC:12693]	-4.04431	3.16606	117.257	2.52173e-27	6.71252e-26	Down	0.0606097	16.499	8.97594
6310	ENSG00000130653	PNPLA7	protein_coding	patatin like phospholipase domain containing 7 [Source:HGNC Symbol;Acc:HGNC:24768]	-1.58358	2.74074	117.061	2.78359e-27	7.38084e-26	Down	0.333653	2.99712	6.68413
1222	ENSG00000073111	MCM2	protein_coding	minichromosome maintenance complex component 2 [Source:HGNC Symbol;Acc:HGNC:6944]	1.29401	3.74997	117.02	2.84195e-27	7.521e-26	Up	2.45209	0.407815	13.454
8345	ENSG00000143217	NECTIN4	protein_coding	nectin cell adhesion molecule 4 [Source:HGNC Symbol;Acc:HGNC:19688]	1.76555	3.06128	116.935	2.96592e-27	7.81882e-26	Up	3.40004	0.294114	8.34713
11945	ENSG00000166825	ANPEP	protein_coding	alanyl aminopeptidase, membrane [Source:HGNC Symbol;Acc:HGNC:500]	-3.62017	8.48916	116.915	2.99646e-27	7.88415e-26	Down	0.0813241	12.2965	359.329
10198	ENSG00000158270	COLEC12	protein_coding	collectin subfamily member 12 [Source:HGNC Symbol;Acc:HGNC:16016]	-2.11487	4.0488	116.856	3.08758e-27	8.1083e-26	Down	0.230866	4.33152	16.5505
6495	ENSG00000131747	TOP2A	protein_coding	DNA topoisomerase II alpha [Source:HGNC Symbol;Acc:HGNC:11989]	1.37967	7.17577	116.647	3.43034e-27	8.97398e-26	Up	2.60208	0.384308	144.585
[truncated: 156 more rows]
