# Supplementary material for: Patient‐specific pharmacogenomics demonstrates xCT as predictive therapeutic target in colon cancer with possible implications in tumor connectivity
Source: Mol Oncol. 2025 Sep 24;20(2):428–46. doi: 10.1002/1878-0261.70129 (PMC12936422; doi:10.1002/1878-0261.70129)
Supplement: Supplementary file 6 — Table S3. DEGs from RNA‐seq results. [file MOL2-20-428-s003.xlsx]

## Sheet: Sheet1
Table S3. Results for hallmarks (MSigDB H)
GeneSet	N	n	P-value	adjusted P	genes
HALLMARK_E2F_TARGETS	194	30	1.39e-19	6.93e-18	CTPS1, KIF2C, UBE2T, MTHFD2, MCM2, LYAR, CENPE, MAD2L1, TRIP13, HMGA1, DSCC1, ATAD2, MELK, CKS2, CDK1, CHEK1, RAD51AP1, CDK4, BRCA2, RFC3, DIAPH3, DLGAP5, TOP2A, NME1, KPNA2, UBE2S, CDC25B, CSE1L, AURKA, KIF4A
HALLMARK_G2M_CHECKPOINT	192	28	1.15e-17	2.87e-16	KIF2C, RAD54L, NEK2, CENPF, EXO1, CENPA, BUB1, MCM2, CENPE, MAD2L1, HMGA1, CKS2, CDK1, CCND1, CHEK1, CDK4, BRCA2, CCNF, SLC7A5, CDC6, TOP2A, KPNA2, UBE2S, CDC25B, TPX2, UBE2C, AURKA, KIF4A
HALLMARK_MTORC1_SIGNALING	193	17	7.7e-08	8.65e-07	PGM1, MTHFD2, BUB1, HSPD1, SLC6A6, RRP9, MCM2, SLC7A11, PSPH, FGL2, PSAT1, SCD, SORD, CCNF, SLC7A5, TMEM97, AURKA
HALLMARK_XENOBIOTIC_METABOLISM	196	17	9.63e-08	8.65e-07	RETSAT, SLC6A6, UGDH, ETFDH, GCNT2, CD36, PDK4, PAPSS2, IGF1, NDRG2, ENTPD5, HSD17B2, TMEM97, ACOX1, PYCR1, SMOX, MAOA
HALLMARK_ESTROGEN_RESPONSE_LATE	196	17	9.63e-08	8.65e-07	UGDH, SLC22A5, KIF20A, SLC26A2, SLC29A1, SGK1, KLF4, CXCL12, PAPSS2, SCUBE2, CD44, CCND1, TRIM29, SORD, SLC7A5, CDC6, TOP2A
HALLMARK_MITOTIC_SPINDLE	197	17	1.04e-07	8.65e-07	KIF2C, NEK2, CENPF, BUB1, ECT2, CENPE, CEP72, SYNPO, ANLN, GSN, CDK1, BRCA2, DLGAP5, TOP2A, TPX2, AURKA, KIF4A
HALLMARK_FATTY_ACID_METABOLISM	155	15	1.31e-07	9.38e-07	CPT2, PRDX6, RETSAT, UGDH, ETFDH, HPGD, SLC22A5, CD36, CPT1A, ACADS, HSPH1, ACOX1, FASN, TP53INP2, MAOA
HALLMARK_KRAS_SIGNALING_UP	195	15	2.49e-06	1.56e-05	FUCA1, KIF5C, PRKG2, F13A1, INHBA, ADAMDEC1, KLF4, SPON1, TPH1, TMEM100, SOX9, CBX8, EPB41L3, MMP11, TSPAN7
HALLMARK_BILE_ACID_METABOLISM	109	10	2.63e-05	0.000146	BCAR3, RETSAT, NR3C2, BMP6, SLC29A1, PEX11A, ABCA8, ABCA9, ABCA6, PEX26
HALLMARK_ESTROGEN_RESPONSE_EARLY	194	13	4.97e-05	0.000248	SLC22A5, SLC26A2, KLF4, CXCL12, PAPSS2, CD44, CCND1, ENDOD1, PEX11A, SLC7A5, FASN, PMAIP1, TGIF2
HALLMARK_EPITHELIAL_MESENCHYMAL_TRANSITION	196	13	5.52e-05	0.000251	FUCA1, SCG2, ABI3BP, CXCL1, EDIL3, TGFBI, SLIT3, INHBA, SFRP1, CTHRC1, CXCL12, CD44, ANPEP
HALLMARK_ANDROGEN_RESPONSE	98	9	6.58e-05	0.000274	HPGD, LIFR, SLC26A2, SGK1, SCD, CCND1, PTPN21, SORD, CENPN
HALLMARK_GLYCOLYSIS	193	12	0.000195	0.000748	CENPA, UGP2, HOMER1, TGFBI, KIF20A, CITED2, MET, CDK1, MXI1, CD44, SOX9, AURKA
HALLMARK_MYC_TARGETS_V2	53	6	0.000354	0.00126	HSPD1, RRP9, BYSL, CDK4, SORD, TMEM97
HALLMARK_MYC_TARGETS_V1	187	11	0.000568	0.00187	CTPS1, CAD, HSPD1, RRP9, MCM2, MAD2L1, DDX21, CDK4, XPOT, NME1, KPNA2
HALLMARK_APOPTOSIS	159	10	0.000598	0.00187	TXNIP, RETSAT, GPX3, GSN, IFITM3, CD44, CCND1, TOP2A, PMAIP1, CDC25B
HALLMARK_INFLAMMATORY_RESPONSE	200	11	0.000989	0.00291	IRAK2, STAB1, VIP, INHBA, SRI, MET, RIPK2, LPAR1, TNFSF15, IFITM1, P2RX4
HALLMARK_CHOLESTEROL_HOMEOSTASIS	73	6	0.00195	0.0054	GSTM2, S100A11, SCD, TMEM97, FASN, ETHE1
HALLMARK_INTERFERON_GAMMA_RESPONSE	195	10	0.00276	0.00691	TXNIP, MTHFD2, EIF4E3, P2RY14, FGL2, SRI, RIPK2, IFITM3, SPPL2A, SECTM1
HALLMARK_ADIPOGENESIS	195	10	0.00276	0.00691	CPT2, PGM1, SLC5A6, RETSAT, LIFR, GPX3, CD36, ACADS, ACOX1, RIOK3
HALLMARK_HYPOXIA	197	10	0.00297	0.00708	PGM1, SELENBP1, UGP2, SLC6A6, CP, TGFBI, GCNT2, CITED2, MXI1, SRPX
HALLMARK_TNFA_SIGNALING_VIA_NFKB	194	9	0.00837	0.0181	CXCL1, CXCL3, CXCL2, SGK1, INHBA, RIPK2, KLF4, CD44, CCND1
HALLMARK_HEME_METABOLISM	195	9	0.00864	0.0181	SELENBP1, SLC30A10, ABCG2, SLC7A11, CA1, MXI1, ENDOD1, RIOK3, SMOX
HALLMARK_PEROXISOME	99	6	0.00871	0.0181	CTPS1, RETSAT, PEX11A, HSD11B2, TOP2A, ACOX1
HALLMARK_IL2_STAT5_SIGNALING	197	9	0.0092	0.0184	SCN9A, SMPDL3A, ENPP1, FGL2, IFITM3, CD44, P2RX4, CDC6, PDCD2L
HALLMARK_UV_RESPONSE_UP	156	7	0.0223	0.0429	CLCN2, PPAT, CXCL2, GPX3, CDKN2B, DDX21, MAOA
HALLMARK_P53_PATHWAY	197	8	0.0257	0.0476	FUCA1, TXNIP, RETSAT, SLC7A11, CDKN2B, KLF4, ZBTB16, JAG2
