# Supplementary material for: Patient‐specific pharmacogenomics demonstrates xCT as predictive therapeutic target in colon cancer with possible implications in tumor connectivity
Source: Mol Oncol. 2025 Sep 24;20(2):428–46. doi: 10.1002/1878-0261.70129 (PMC12936422; doi:10.1002/1878-0261.70129)
Supplement: Supplementary file 7 — Table S4. Results for hallmarks (MSigDB H). [file MOL2-20-428-s005.xlsx]

## Sheet: Summary
Table S4. Tissue colon cell types. Extracted from HPA for 12 colon cell types
Cell type	Very high	High	Moderate	Total enriched
Colon enterocytes	180	98	91	369
Colon enteroendocrine cells	133	124	81	338
Enteric glia cells	77	104	59	240
Mitotic cells (Colon)	14	33	38	85
Endothelial cells	5	61	153	219
Smooth muscle cells	94	46	26	166
Fibroblasts	0	5	37	42
Macrophages	26	40	77	143
Neutrophils	7	24	34	65
Mast cells	9	12	8	29
T-cells	2	28	78	108
Plasma cells	12	47	55	114
All cell types	559	622	737	1918

## Sheet: Colon enrichment 
Table S4. Tissue colon cell types. Extracted from HPA for 12 colon cell types
Gene	Gene synonym	Ensembl	Gene description	Uniprot	Evidence	RNA tissue cell type enrichment
A1CF	ACF, ACF64, ACF65, APOBEC1CF, ASP	ENSG00000148584	APOBEC1 complementation factor	Q9NQ94	Evidence at protein level	Colon - Colon enterocytes, Kidney - Proximal tubular cells, Liver - Hepatocytes
A2M	CPAMD5, FWP007, S863-7	ENSG00000175899	Alpha-2-macroglobulin	P01023	Evidence at protein level	Adipose subcutaneous - Endothelial cells, Adipose visceral - Endothelial cells, Breast - Endothelial cells, Colon - Endothelial cells, Heart muscle - Macrophages, Kidney - Fibroblasts, Liver - Hepatocytes, Lung - Fibroblast_1, Prostate - Fibroblasts, Skeletal muscle - Endothelial cells, Thyroid - Endothelial cells
AADACL2	MGC72001	ENSG00000197953	Arylacetamide deacetylase like 2	Q6P093	Evidence at protein level	Adipose visceral - Mesothelial cells, Colon - Fibroblasts, Skin - Keratinocyte (other)
ABCB4	GBD1, MDR2, MDR3, PFIC-3, PGY3	ENSG00000005471	ATP binding cassette subfamily B member 4	P21439	Evidence at protein level	Colon - Enteric glia cells, Heart muscle - Cardiomyocytes, Skeletal muscle - Skeletal myocytes, Skin - Fibroblast_1
ABCD2	ALDL1, ALDR, ALDRP	ENSG00000173208	ATP binding cassette subfamily D member 2	Q9UBJ2	Evidence at protein level	Adipose subcutaneous - Adipocytes (Subcutaneous), Adipose visceral - Adipocytes (Visceral), Breast - Adipocytes (Breast), Colon - Colon enteroendocrine cells, Heart muscle - Cardiomyocytes
ABCG4	WHITE2	ENSG00000172350	ATP binding cassette subfamily G member 4	Q9H172	Evidence at protein level	Colon - Colon enteroendocrine cells, Testis - Early spermatids
ABI3BP	DKFZP586L2024, NESHBP, TARSH	ENSG00000154175	ABI family member 3 binding protein	Q7Z7G0	Evidence at protein level	Adipose subcutaneous - Adipose progenitor cells, Breast - Fibroblasts, Colon - Fibroblasts, Heart muscle - Fibroblasts, Liver - Hepatic stellate cells, Pancreas - Fibroblasts, Prostate - Fibroblasts, Skeletal muscle - Fibroblasts, Thyroid - Fibroblasts
ACAP1	CENTB1, KIAA0050	ENSG00000072818	ArfGAP with coiled-coil, ankyrin repeat and PH domains 1	Q15027	Evidence at protein level	Adipose subcutaneous - T-cells, Adipose visceral - T-cells, Breast - T-cells, Colon - T-cells, Kidney - T-cells, Liver - T-cells, Prostate - T-cells, Skin - T-cells, Testis - Late spermatids, Thyroid - T-cells
ACHE	YT	ENSG00000087085	Acetylcholinesterase (Cartwright blood group)	P22303	Evidence at protein level	Colon - Colon enteroendocrine cells, Heart muscle - Fibroblasts
ACKR1	CCBP1, CD234, DARC, Dfy, FY, GPD	ENSG00000213088	Atypical chemokine receptor 1 (Duffy blood group)	Q16570	Evidence at protein level	Breast - Endothelial cells, Colon - Endothelial cells, Pancreas - Endothelial cells, Prostate - Endothelial cells, Skeletal muscle - Endothelial cells, Testis - Endothelial cells
ACLY	ACL, ATPCL, CLATP	ENSG00000131473	ATP citrate lyase	P53396	Evidence at protein level	Colon - Macrophages, Prostate - Prostate glandular cells, Testis - Spermatogonia
ACOT7	ACH1, ACT, BACH, CTE-II, hBACH, LACH1, MGC1126	ENSG00000097021	Acyl-CoA thioesterase 7	O00154	Evidence at protein level	Colon - Colon enteroendocrine cells, Kidney - Proximal tubular cells, Kidney - Proximal tubular cells, Testis - Late spermatids
ACTA2	ACTSA	ENSG00000107796	Actin alpha 2, smooth muscle	P62736	Evidence at protein level	Adipose subcutaneous - Smooth muscle cells, Adipose visceral - Smooth muscle cells, Colon - Smooth muscle cells, Heart muscle - Smooth muscle cells, Liver - Hepatic stellate cells, Lung - Smooth muscle cells, Prostate - Smooth muscle cells, Skeletal muscle - Smooth muscle cells, Skin - Smooth muscle cells, Thyroid - Smooth muscle cells
ACTB		ENSG00000075624	Actin beta	P60709	Evidence at protein level	Breast - Smooth muscle cells, Colon - Smooth muscle cells, Prostate - Smooth muscle cells
ACTG2	ACTA3, ACTL3, ACTSG	ENSG00000163017	Actin gamma 2, smooth muscle	P63267	Evidence at protein level	Adipose subcutaneous - Smooth muscle cells, Adipose visceral - Smooth muscle cells, Colon - Smooth muscle cells, Heart muscle - Smooth muscle cells, Lung - Smooth muscle cells, Prostate - Smooth muscle cells, Skeletal muscle - Smooth muscle cells, Skin - Smooth muscle cells, Thyroid - Smooth muscle cells
ACTL6B	ACTL6, BAF53B, SMARCN2	ENSG00000077080	Actin like 6B	O94805	Evidence at protein level	Colon - Colon enteroendocrine cells, Pancreas - Alpha cells, Pancreas - Beta cells, Thyroid - Parafollicular cells
ACTN1		ENSG00000072110	Actinin alpha 1	P12814	Evidence at protein level	Colon - Smooth muscle cells, Lung - Smooth muscle cells, Prostate - Smooth muscle cells, Skin - Outer root sheath cells
ACY3	ACY-3, HCBP1, MGC9740	ENSG00000132744	Aminoacylase 3	Q96HD9	Evidence at protein level	Colon - Colon enterocytes, Kidney - Proximal tubular cells, Liver - Hepatocytes, Thyroid - T-cells
ADAM15	MDC15	ENSG00000143537	ADAM metallopeptidase domain 15	Q13444	Evidence at protein level	Colon - Endothelial cells, Heart muscle - Endothelial cells, Pancreas - Endothelial cells, Testis - Endothelial cells
ADAM23	MDC3	ENSG00000114948	ADAM metallopeptidase domain 23	O75077	Evidence at protein level	Colon - Enteric glia cells, Heart muscle - Cardiomyocytes, Lung - Fibroblast_2, Testis - Spermatogonia
ADAMTS16	ADAMTS16s	ENSG00000145536	ADAM metallopeptidase with thrombospondin type 1 motif 16	Q8TE57	Evidence at protein level	Colon - Fibroblasts, Lung - Fibroblast_2, Skin - Fibroblast_1
ADAMTS4	ADAMTS-2, ADMP-1, KIAA0688	ENSG00000158859	ADAM metallopeptidase with thrombospondin type 1 motif 4	O75173	Evidence at protein level	Breast - Endothelial cells, Colon - Neutrophils
ADAMTS7	ADAM-TS7, DKFZp434H204	ENSG00000136378	ADAM metallopeptidase with thrombospondin type 1 motif 7	Q9UKP4	Evidence at protein level	Colon - Enteric glia cells, Skeletal muscle - Fibroblasts, Stomach - Fibroblasts
ADCY3	AC3	ENSG00000138031	Adenylate cyclase 3	O60266	Evidence at protein level	Colon - Endothelial cells
ADCY4	AC4	ENSG00000129467	Adenylate cyclase 4	Q8NFM4	Evidence at protein level	Adipose subcutaneous - Endothelial cells, Adipose visceral - Endothelial cells, Breast - Endothelial cells, Colon - Endothelial cells, Kidney - Endothelial cells, Liver - Vascular Endothelial cells, Pancreas - Endothelial cells, Prostate - Endothelial cells, Skeletal muscle - Endothelial cells, Skin - Endothelial cells, Testis - Endothelial cells, Thyroid - Endothelial cells
ADCYAP1	PACAP	ENSG00000141433	Adenylate cyclase activating polypeptide 1	P18509	Evidence at protein level	Colon - Colon enteroendocrine cells, Pancreas - Beta cells
ADGRA1	GPR123, KIAA1828	ENSG00000197177	Adhesion G protein-coupled receptor A1	Q86SQ6	Evidence at protein level	Colon - Colon enteroendocrine cells, Lung - Respiratory ciliated cells, Pancreas - Alpha cells, Pancreas - Beta cells
ADGRB3	BAI3, KIAA0550	ENSG00000135298	Adhesion G protein-coupled receptor B3	O60242	Evidence at protein level	Colon - Enteric glia cells, Liver - Hepatic stellate cells, Lung - Fibroblast_1, Prostate - Fibroblasts, Testis - Early spermatids
ADGRF5	DKFZp564O1923, GPR116, KIAA0758	ENSG00000069122	Adhesion G protein-coupled receptor F5	Q8IZF2	Evidence at protein level	Adipose subcutaneous - Endothelial cells, Adipose visceral - Endothelial cells, Breast - Endothelial cells, Colon - Endothelial cells, Liver - Vascular Endothelial cells, Pancreas - Endothelial cells, Prostate - Endothelial cells, Skeletal muscle - Endothelial cells, Skin - Endothelial cells, Stomach - Endothelial cells, Testis - Endothelial cells, Thyroid - Endothelial cells
ADGRG1	GPR56, TM7LN4, TM7XN1	ENSG00000205336	Adhesion G protein-coupled receptor G1	Q9Y653	Evidence at protein level	Adipose visceral - Endothelial cells, Colon - Endothelial cells, Heart muscle - Endothelial cells, Prostate - Prostate basal glandular cells, Skeletal muscle - Endothelial cells, Testis - Sertoli cells
ADGRG2	EDDM6, GPR64, HE6, TM7LN2	ENSG00000173698	Adhesion G protein-coupled receptor G2	Q8IZP9	Evidence at protein level	Adipose visceral - Adipocytes (Visceral), Breast - Adipocytes (Breast), Colon - Colon enteroendocrine cells
ADGRG6	FLJ14937, GPR126	ENSG00000112414	Adhesion G protein-coupled receptor G6	Q86SQ4	Evidence at protein level	Adipose visceral - Mesothelial cells, Colon - Enteric glia cells, Skin - Keratinocyte (other), Testis - Spermatogonia
ADGRG7	FLJ14454, GPR128	ENSG00000144820	Adhesion G protein-coupled receptor G7	Q96K78	Evidence at protein level	Colon - Colon enterocytes
ADGRL3	KIAA0768, LEC3, LPHN3	ENSG00000150471	Adhesion G protein-coupled receptor L3	Q9HAR2	Evidence at protein level	Adipose subcutaneous - Smooth muscle cells, Adipose visceral - Smooth muscle cells, Breast - Smooth muscle cells, Colon - Enteric glia cells, Liver - Hepatic stellate cells, Prostate - Fibroblasts, Skin - Outer root sheath cells, Thyroid - Smooth muscle cells
ADGRL4	ELTD1, ETL	ENSG00000162618	Adhesion G protein-coupled receptor L4	Q9HBW9	Evidence at protein level	Adipose subcutaneous - Endothelial cells, Adipose visceral - Endothelial cells, Breast - Endothelial cells, Colon - Endothelial cells, Heart muscle - Endothelial cells, Kidney - Endothelial cells, Liver - Vascular Endothelial cells, Lung - Endothelial cells, Pancreas - Endothelial cells, Prostate - Endothelial cells, Skeletal muscle - Endothelial cells, Skin - Endothelial cells, Stomach - Endothe…
ADM5	AM5, C19orf76	ENSG00000224420	Adrenomedullin 5 (putative)	C9JUS6	Evidence at transcript level	Colon - Endothelial cells
ADORA3	A3AR, AD026	ENSG00000282608	Adenosine A3 receptor	P0DMS8	Evidence at protein level	Adipose subcutaneous - Macrophages, Adipose visceral - Macrophages, Breast - Macrophages, Colon - Macrophages, Heart muscle - Macrophages, Kidney - Macrophages, Liver - Kupffer cells, Lung - Macrophages, Pancreas - Macrophages, Prostate - Macrophages, Skeletal muscle - Macrophages, Skin - Macrophages, Stomach - Macrophages, Thyroid - Macrophages
ADRA2B	ADRA2L1, ADRA2RL1, ADRARL1	ENSG00000274286	Adrenoceptor alpha 2B	P18089	Evidence at protein level	Colon - Endothelial cells
ADRB2	ADRB2R, ADRBR, B2AR, BAR	ENSG00000169252	Adrenoceptor beta 2	P07550	Evidence at protein level	Colon - Endothelial cells
ADTRP	AIG1L, C6orf105, dJ413H6.1	ENSG00000111863	Androgen dependent TFPI regulating protein	Q96IZ2	Evidence at protein level	Colon - Colon enterocytes, Skin - Sebaceous gland cells, Testis - Early spermatids, Testis - Late spermatids
AFAP1L1	FLJ36748	ENSG00000157510	Actin filament associated protein 1 like 1	Q8TED9	Evidence at protein level	Colon - Endothelial cells, Kidney - Endothelial cells, Liver - Vascular Endothelial cells, Lung - Endothelial cells, Pancreas - Endothelial cells, Prostate - Endothelial cells, Thyroid - Endothelial cells
AFAP1L2	Em:AC005383.4, FLJ14564, KIAA1914, XB130	ENSG00000169129	Actin filament associated protein 1 like 2	Q8N4X5	Evidence at protein level	Colon - Enteric glia cells, Liver - Hepatic stellate cells, Thyroid - Thyroid glandular cells
AGMAT	FLJ23384	ENSG00000116771	Agmatinase	Q9BSE5	Evidence at protein level	Colon - Colon enterocytes, Kidney - Proximal tubular cells, Skeletal muscle - Skeletal myocytes, Skeletal muscle - Skeletal myocytes
AGR2	AG2, HAG-2, PDIA17, XAG-2	ENSG00000106541	Anterior gradient 2, protein disulphide isomerase family member	O95994	Evidence at protein level	Breast - Breast glandular cells, Colon - Colon enterocytes, Lung - Alveolar cells type 2, Stomach - Gastric mucous cells, Testis - Early spermatids
AGR3	BCMP11, hAG-3, HAG3, PDIA18	ENSG00000173467	Anterior gradient 3, protein disulphide isomerase family member	Q8TD06	Evidence at protein level	Breast - Breast glandular cells, Colon - Colon enterocytes, Lung - Alveolar cells type 2, Stomach - Gastric mucous cells
AIF1	AIF-1, Em:AF129756.17, IBA1, IRT-1	ENSG00000204472	Allograft inflammatory factor 1	P55008	Evidence at protein level	Adipose subcutaneous - Macrophages, Adipose visceral - Macrophages, Breast - Macrophages, Colon - Macrophages, Heart muscle - Macrophages, Kidney - Podocytes, Liver - Kupffer cells, Pancreas - Macrophages, Prostate - Macrophages, Skeletal muscle - Macrophages, Stomach - Macrophages, Testis - Macrophages, Thyroid - Macrophages
AIF1L	C9orf58, FLJ12783, IBA2	ENSG00000126878	Allograft inflammatory factor 1 like	Q9BQI0	Evidence at protein level	Colon - Endothelial cells, Prostate - Endothelial cells, Thyroid - Thyroid glandular cells
AIFM3	AIFL, FLJ30473	ENSG00000183773	Apoptosis inducing factor mitochondria associated 3	Q96NN9	Evidence at protein level	Adipose subcutaneous - Macrophages, Colon - Colon enterocytes
AIG1	AIG-1, dJ95L4.1, FLJ10485	ENSG00000146416	Androgen induced 1	Q9NVV5	Evidence at protein level	Colon - Enteric glia cells, Heart muscle - Cardiomyocytes, Liver - Hepatocytes, Liver - Hepatocytes, Thyroid - Thyroid glandular cells
AK5		ENSG00000154027	Adenylate kinase 5	Q9Y6K8	Evidence at protein level	Colon - Enteric glia cells, Testis - Spermatogonia, Thyroid - Fibroblasts
AKNA	KIAA1968	ENSG00000106948	AT-hook transcription factor	Q7Z591	Evidence at protein level	Colon - T-cells, Prostate - T-cells, Testis - Late spermatids, Thyroid - T-cells
AKR1B10	AKR1B11, AKR1B12, ALDRLn, ARL-1, ARL1, HIS, HSI	ENSG00000198074	Aldo-keto reductase family 1 member B10	O60218	Evidence at protein level	Colon - Colon enterocytes, Pancreas - Ductal cells, Stomach - Gastric mucous cells
ALCAM	CD166, MEMD	ENSG00000170017	Activated leukocyte cell adhesion molecule	Q13740	Evidence at protein level	Breast - Breast glandular cells, Colon - Enteric glia cells, Liver - Hepatocytes, Skin - Sebaceous gland cells
ALDOC		ENSG00000109107	Aldolase, fructose-bisphosphate C	P09972	Evidence at protein level	Adipose visceral - Adipocytes (Visceral), Breast - Adipocytes (Breast), Colon - Colon enteroendocrine cells, Heart muscle - Cardiomyocytes
ALK	ALK1, CD246	ENSG00000171094	ALK receptor tyrosine kinase	Q9UM73	Evidence at protein level	Colon - Enteric glia cells, Testis - Early spermatids, Testis - Late spermatids
ALOX5	5-LOX	ENSG00000012779	Arachidonate 5-lipoxygenase	P09917	Evidence at protein level	Adipose subcutaneous - Macrophages, Breast - Breast glandular cells, Colon - Macrophages, Liver - Neutrophils, Skeletal muscle - Macrophages, Thyroid - Macrophages
ALOX5AP	FLAP	ENSG00000132965	Arachidonate 5-lipoxygenase activating protein	P20292	Evidence at protein level	Adipose subcutaneous - Macrophages, Adipose visceral - Macrophages, Breast - Macrophages, Colon - Macrophages, Heart muscle - Macrophages, Kidney - Macrophages, Liver - Neutrophils, Pancreas - Macrophages, Prostate - Macrophages, Skeletal muscle - Macrophages, Stomach - Macrophages, Thyroid - Macrophages
ALPI	IAP	ENSG00000163295	Alkaline phosphatase, intestinal	P09923	Evidence at protein level	Colon - Colon enterocytes
AMER3	FAM123C, FLJ38377	ENSG00000178171	APC membrane recruitment protein 3	Q8N944	Evidence at protein level	Colon - Colon enteroendocrine cells, Stomach - Gastric enteroendocrine cells, Testis - Spermatogonia
AMHR2	MISR2, MISRII	ENSG00000135409	Anti-Mullerian hormone receptor type 2	Q16671	Evidence at protein level	Adipose subcutaneous - Mast cells, Adipose visceral - Mesothelial cells, Colon - Mast cells, Liver - Sinusoid Endothelial cells, Pancreas - Exocrine glandular cells, Skin - Mast cells, Testis - Sertoli cells
AMN	amnionless	ENSG00000166126	Amnion associated transmembrane protein	Q9BXJ7	Evidence at protein level	Colon - Colon enterocytes, Kidney - Proximal tubular cells, Pancreas - Ductal cells, Prostate - Urothelial cells, Stomach - Gastric mucous cells
ANAPC15	APC15, C11orf51, DKFZP564M082, HSPC020	ENSG00000110200	Anaphase promoting complex subunit 15	P60006	Evidence at protein level	Colon - Smooth muscle cells, Heart muscle - Cardiomyocytes, Thyroid - Thyroid glandular cells
ANGPT2	Ang2	ENSG00000091879	Angiopoietin 2	O15123	Evidence at protein level	Breast - Endothelial cells, Colon - Endothelial cells, Heart muscle - Endothelial cells, Liver - Vascular Endothelial cells, Prostate - Endothelial cells, Skeletal muscle - Endothelial cells, Skin - Endothelial cells, Testis - Endothelial cells
ANGPTL5		ENSG00000187151	Angiopoietin like 5	Q86XS5	Evidence at protein level	Colon - Fibroblasts, Heart muscle - Fibroblasts, Thyroid - Fibroblasts
ANGPTL7	AngX, CDT6	ENSG00000171819	Angiopoietin like 7	O43827	Evidence at protein level	Colon - Enteric glia cells
ANK2	CFAP87, FAP87, LQT4	ENSG00000145362	Ankyrin 2	Q01484	Evidence at protein level	Adipose subcutaneous - Adipose progenitor cells, Colon - Enteric glia cells, Liver - Hepatic stellate cells, Lung - Fibroblast_2, Prostate - Fibroblasts, Skin - Fibroblast_2, Testis - Early spermatids, Thyroid - Fibroblasts
ANK3		ENSG00000151150	Ankyrin 3	Q12955	Evidence at protein level	Colon - Enteric glia cells, Liver - Hepatic stellate cells, Lung - Alveolar cells type 2, Thyroid - Thyroid glandular cells
ANKRD40CL	C17orf73, FLJ20694, LINC00483	ENSG00000167117	ANKRD40 C-terminal like	Q53H64	Evidence at protein level	Colon - Colon enterocytes, Stomach - Gastric mucous cells
ANKS4B	FLJ38819, HARP	ENSG00000175311	Ankyrin repeat and sterile alpha motif domain containing 4B	Q8N8V4	Evidence at protein level	Colon - Colon enterocytes, Kidney - Proximal tubular cells, Kidney - Proximal tubular cells, Stomach - Gastric mucous cells, Testis - Early spermatids
ANO2	C12orf3, TMEM16B	ENSG00000047617	Anoctamin 2	Q9NQ90	Evidence at protein level	Adipose visceral - Endothelial cells, Colon - Endothelial cells, Prostate - Endothelial cells, Skin - Endothelial cells, Testis - Late spermatids
ANO7	IPCA-5, NGEP, PCANAP5, PCANAP5L, TMEM16G	ENSG00000146205	Anoctamin 7	Q6IWH7	Evidence at protein level	Colon - Colon enterocytes, Prostate - Prostate glandular cells, Stomach - Gastric mucous cells
ANOS1	ADMLX, KAL, KAL1, KALIG-1, WFDC19	ENSG00000011201	Anosmin 1	P23352	Evidence at protein level	Colon - Enteric glia cells, Lung - Alveolar cells type 1, Skin - Outer root sheath cells, Thyroid - Thyroid glandular cells
ANXA2R	AXIIR, C5orf39	ENSG00000177721	Annexin A2 receptor	Q3ZCQ2	Evidence at protein level	Colon - Endothelial cells, Liver - T-cells, Thyroid - T-cells
ANXA6	ANX6	ENSG00000197043	Annexin A6	P08133	Evidence at protein level	Adipose subcutaneous - Adipocytes (Subcutaneous), Adipose visceral - Adipocytes (Visceral), Breast - Adipocytes (Breast), Colon - Smooth muscle cells, Prostate - Smooth muscle cells
AOC1	ABP, ABP1, DAO	ENSG00000002726	Amine oxidase copper containing 1	P19801	Evidence at protein level	Colon - Colon enterocytes
AOC3	HPAO, VAP-1, VAP1	ENSG00000131471	Amine oxidase copper containing 3	Q16853	Evidence at protein level	Adipose subcutaneous - Adipocytes (Subcutaneous), Adipose visceral - Adipocytes (Visceral), Breast - Adipocytes (Breast), Colon - Smooth muscle cells, Kidney - Fibroblasts, Liver - Hepatic stellate cells, Lung - Fibroblast_1, Prostate - Smooth muscle cells
AOX1	AO, AOH1	ENSG00000138356	Aldehyde oxidase 1	Q06278	Evidence at protein level	Colon - Macrophages, Kidney - Proximal tubular cells, Liver - Hepatocytes, Skeletal muscle - Macrophages
AP1B1	ADTB1, AP105A, BAM22, CLAPB2	ENSG00000100280	Adaptor related protein complex 1 subunit beta 1	Q10567	Evidence at protein level	Adipose subcutaneous - Macrophages, Adipose visceral - Macrophages, Colon - Macrophages, Lung - Macrophages, Prostate - Prostate glandular cells, Testis - Spermatocytes
AP1M2	AP1-mu2, HSMU1B, mu2	ENSG00000129354	Adaptor related protein complex 1 subunit mu 2	Q9Y6Q5	Evidence at protein level	Adipose visceral - Mesothelial cells, Breast - Breast glandular cells, Colon - Colon enterocytes, Liver - Cholangiocyte, Lung - Alveolar cells type 2, Prostate - Prostate glandular cells, Skin - Keratinocyte (other), Stomach - Gastric mucous cells, Testis - Early spermatids, Testis - Late spermatids, Thyroid - Thyroid glandular cells
AP3B1	ADTB3A, HPS2	ENSG00000132842	Adaptor related protein complex 3 subunit beta 1	O00203	Evidence at protein level	Colon - Macrophages, Stomach - Macrophages, Thyroid - Thyroid glandular cells
AP3B2	NAPTB	ENSG00000103723	Adaptor related protein complex 3 subunit beta 2	Q13367	Evidence at protein level	Colon - Colon enteroendocrine cells, Testis - Early spermatids
APBB1IP	INAG1, RIAM	ENSG00000077420	Amyloid beta precursor protein binding family B member 1 interacting protein	Q7Z5R6	Evidence at protein level	Breast - Adipocytes (Breast), Colon - Macrophages, Heart muscle - Macrophages, Prostate - Macrophages, Skeletal muscle - Macrophages, Stomach - Macrophages, Testis - Macrophages
APC2	APCL	ENSG00000115266	APC regulator of WNT signaling pathway 2	O95996	Evidence at protein level	Colon - Colon enteroendocrine cells
APLP1	APLP	ENSG00000105290	Amyloid beta precursor like protein 1	P51693	Evidence at protein level	Adipose visceral - Mesothelial cells, Colon - Colon enteroendocrine cells, Kidney - Podocytes
APOBEC3A	ARP3, PHRBN	ENSG00000128383	Apolipoprotein B mRNA editing enzyme catalytic subunit 3A	P31941	Evidence at protein level	Adipose visceral - Neutrophils, Colon - Neutrophils, Heart muscle - Neutrophils, Liver - Neutrophils, Lung - Neutrophil_2, Skeletal muscle - Neutrophils, Stomach - Neutrophils
APOBEC3B	FLJ21201, PHRBNL	ENSG00000179750	Apolipoprotein B mRNA editing enzyme catalytic subunit 3B	Q9UH17	Evidence at protein level	Colon - Mitotic cells (Colon), Lung - Mitotic cells (Lung)
APOL3	APOLIII, CG12-1	ENSG00000128284	Apolipoprotein L3	O95236	Evidence at protein level	Colon - Endothelial cells, Heart muscle - Endothelial cells, Testis - Endothelial cells
AQP12B	INSSA3	ENSG00000185176	Aquaporin 12B	A6NM10	Evidence at protein level	Colon - Colon enteroendocrine cells
AQP8		ENSG00000103375	Aquaporin 8	O94778	Evidence at protein level	Colon - Colon enterocytes, Pancreas - Exocrine glandular cells
AQP9	HsT17287, SSC1	ENSG00000103569	Aquaporin 9	O43315	Evidence at protein level	Adipose subcutaneous - Macrophages, Colon - Neutrophils, Heart muscle - Neutrophils, Liver - Hepatocytes, Lung - Neutrophil_2, Skeletal muscle - Neutrophils, Skin - Keratinocyte (granular), Stomach - Neutrophils, Thyroid - Neutrophils
AREG	AR, AREGB, SDGF	ENSG00000109321	Amphiregulin	P15514	Evidence at protein level	Colon - Neutrophils, Testis - Early spermatids
ARF3		ENSG00000134287	ADP ribosylation factor 3	P61204	Evidence at protein level	Colon - Macrophages, Thyroid - Thyroid glandular cells
ARHGAP11A	KIAA0013	ENSG00000198826	Rho GTPase activating protein 11A	Q6P4F7	Evidence at protein level	Colon - Mitotic cells (Colon), Lung - Mitotic cells (Lung), Skin - Mitotic cells (Skin), Stomach - Mitotic cells (Stomach), Testis - Spermatocytes
ARHGAP15	BM046	ENSG00000075884	Rho GTPase activating protein 15	Q53QZ3	Evidence at protein level	Adipose visceral - T-cells, Colon - Enteric glia cells, Liver - Hepatic stellate cells, Stomach - Fibroblasts, Testis - Early spermatids
ARHGAP17	FLJ10308, FLJ13219, NADRIN, RICH1, WBP15	ENSG00000140750	Rho GTPase activating protein 17	Q68EM7	Evidence at protein level	Colon - Endothelial cells, Prostate - Endothelial cells, Testis - Sertoli cells
ARHGAP29	PARG1	ENSG00000137962	Rho GTPase activating protein 29	Q52LW3	Evidence at protein level	Adipose subcutaneous - Endothelial cells, Colon - Endothelial cells, Prostate - Endothelial cells
ARHGAP30	FLJ00267	ENSG00000186517	Rho GTPase activating protein 30	Q7Z6I6	Evidence at protein level	Adipose subcutaneous - Macrophages, Adipose visceral - Macrophages, Colon - Macrophages, Heart muscle - Macrophages, Liver - Kupffer cells, Prostate - T-cells, Skeletal muscle - Macrophages, Stomach - Macrophages, Testis - Spermatocytes
ARHGAP45	HA-1, HMHA1, KIAA0223	ENSG00000180448	Rho GTPase activating protein 45	Q92619	Evidence at protein level	Colon - T-cells, Liver - T-cells, Prostate - T-cells, Skeletal muscle - Macrophages, Skin - T-cells, Thyroid - T-cells
ARHGDIG	RHOGDI-3	ENSG00000242173	Rho GDP dissociation inhibitor gamma	Q99819	Evidence at protein level	Breast - Adipocytes (Breast), Colon - Enteric glia cells, Thyroid - Fibroblasts
ARHGEF15	ARGEF15, FLJ13791, KIAA0915, MGC44868, Vsm-RhoGEF	ENSG00000198844	Rho guanine nucleotide exchange factor 15	O94989	Evidence at protein level	Adipose subcutaneous - Endothelial cells, Adipose visceral - Endothelial cells, Breast - Endothelial cells, Colon - Endothelial cells, Liver - Vascular Endothelial cells, Pancreas - Endothelial cells, Prostate - Endothelial cells, Skeletal muscle - Endothelial cells, Skin - Endothelial cells
ARHGEF38	FLJ20184	ENSG00000236699	Rho guanine nucleotide exchange factor 38	Q9NXL2	Evidence at protein level	Colon - Colon enterocytes, Liver - Cholangiocyte, Lung - Alveolar cells type 2, Skin - Eccrine sweat gland cells
ARHGEF6	alpha-PIX, alphaPIX, Cool-2, Cool2, KIAA0006, MRX46	ENSG00000129675	Rac/Cdc42 guanine nucleotide exchange factor 6	Q15052	Evidence at protein level	Colon - Enteric glia cells, Prostate - Fibroblasts, Skeletal muscle - Skeletal myocytes
ARID5B	FLJ21150, MRF2	ENSG00000150347	AT-rich interaction domain 5B	Q14865	Evidence at protein level	Colon - Neutrophils
ARL11	ARLTS1, FLJ33930	ENSG00000152213	ADP ribosylation factor like GTPase 11	Q969Q4	Evidence at protein level	Adipose subcutaneous - Macrophages, Adipose visceral - Macrophages, Breast - Macrophages, Colon - Macrophages, Heart muscle - Macrophages, Kidney - Macrophages, Liver - Kupffer cells, Lung - Macrophages, Prostate - Macrophages, Skeletal muscle - Macrophages, Stomach - Macrophages, Thyroid - Macrophages
ARL14	ARF7, FLJ22595	ENSG00000179674	ADP ribosylation factor like GTPase 14	Q8N4G2	Evidence at protein level	Colon - Colon enterocytes, Prostate - Urothelial cells, Stomach - Gastric mucous cells
ARL4D	ARF4L	ENSG00000175906	ADP ribosylation factor like GTPase 4D	P49703	Evidence at protein level	Colon - Smooth muscle cells, Skin - Keratinocyte (other), Testis - Early spermatids, Testis - Late spermatids
ARPP21	ARPP-21, R3HDM3, TARPP	ENSG00000172995	CAMP regulated phosphoprotein 21	Q9UBL0	Evidence at protein level	Colon - Colon enteroendocrine cells, Skin - Outer root sheath cells
ASAP1	CENTB4, DDEF1, KIAA1249, PAP, ZG14P	ENSG00000153317	ArfGAP with SH3 domain, ankyrin repeat and PH domain 1	Q9ULH1	Evidence at protein level	Adipose subcutaneous - Endothelial cells, Adipose visceral - Endothelial cells, Breast - Endothelial cells, Colon - Endothelial cells, Liver - Vascular Endothelial cells, Skeletal muscle - Endothelial cells, Thyroid - Endothelial cells
ASB9	DKFZP564L0862, FLJ20636, MGC4954	ENSG00000102048	Ankyrin repeat and SOCS box containing 9	Q96DX5	Evidence at protein level	Colon - Endothelial cells, Liver - Hepatocytes, Pancreas - Beta cells, Stomach - Chief cells, Thyroid - Fibroblasts
ASF1B	FLJ10604	ENSG00000105011	Anti-silencing function 1B histone chaperone	Q9NVP2	Evidence at protein level	Colon - Mitotic cells (Colon), Lung - Mitotic cells (Lung), Skin - Mitotic cells (Skin), Stomach - Mitotic cells (Stomach), Testis - Spermatocytes, Thyroid - Mitotic cells (Thyroid)
ASPA	ACY2, ASP	ENSG00000108381	Aspartoacylase	P45381	Evidence at protein level	Colon - Enteric glia cells, Kidney - Proximal tubular cells, Liver - Hepatocytes, Prostate - Fibroblasts, Thyroid - Fibroblasts
ASPHD1		ENSG00000174939	Aspartate beta-hydroxylase domain containing 1	Q5U4P2	Evidence at protein level	Adipose visceral - Mesothelial cells, Colon - Colon enteroendocrine cells, Testis - Sertoli cells
ASPM	ASP, Calmbp1, FLJ10517, FLJ10549, MCPH5	ENSG00000066279	Assembly factor for spindle microtubules	Q8IZT6	Evidence at protein level	Colon - Mitotic cells (Colon), Heart muscle - Mitotic cells (Heart), Lung - Mitotic cells (Lung), Skin - Mitotic cells (Skin), Stomach - Mitotic cells (Stomach), Testis - Spermatocytes, Thyroid - Mitotic cells (Thyroid)
ASRGL1	ALP, ALP1, FLJ22316	ENSG00000162174	Asparaginase and isoaspartyl peptidase 1	Q7L266	Evidence at protein level	Colon - Endothelial cells, Heart muscle - Endothelial cells, Lung - Endothelial cells, Testis - Early spermatids
ASTN1	ASTN	ENSG00000152092	Astrotactin 1	O14525	Evidence at protein level	Adipose visceral - Mesothelial cells, Colon - Colon enteroendocrine cells, Testis - Early spermatids
ASTN2	KIAA0634	ENSG00000148219	Astrotactin 2	O75129	Evidence at protein level	Colon - Enteric glia cells, Liver - Hepatocytes, Prostate - Prostate glandular cells, Testis - Sertoli cells, Thyroid - Fibroblasts
ATCAY	BNIP-H	ENSG00000167654	ATCAY kinesin light chain interacting caytaxin	Q86WG3	Evidence at protein level	Colon - Colon enteroendocrine cells, Pancreas - Alpha cells, Thyroid - Parafollicular cells
ATOH1	bHLHa14, HATH1, MATH-1, Math1	ENSG00000172238	Atonal bHLH transcription factor 1	Q92858	Evidence at protein level	Colon - Colon enterocytes
ATP10B	ATPVB, FLJ21477, KIAA0715	ENSG00000118322	ATPase phospholipid transporting 10B (putative)	O94823	Evidence at protein level	Breast - Plasma cells, Colon - Colon enterocytes, Skin - Keratinocyte (other), Stomach - Gastric mucous cells
ATP1A3	DYT12	ENSG00000105409	ATPase Na+/K+ transporting subunit alpha 3	P13637	Evidence at protein level	Colon - Colon enteroendocrine cells, Heart muscle - Cardiomyocytes, Testis - Early spermatids, Testis - Late spermatids
ATP2B3	CFAP39, CLA2, PMCA3, SCAX1	ENSG00000067842	ATPase plasma membrane Ca2+ transporting 3	Q16720	Evidence at protein level	Colon - Colon enteroendocrine cells
ATP2B4	ATP2B2, MXRA1, PMCA4	ENSG00000058668	ATPase plasma membrane Ca2+ transporting 4	P23634	Evidence at protein level	Colon - Smooth muscle cells, Prostate - Smooth muscle cells, Skin - Keratinocyte (other)
ATP2C2	KIAA0703, SPCA2	ENSG00000064270	ATPase secretory pathway Ca2+ transporting 2	O75185	Evidence at protein level	Breast - Breast glandular cells, Breast - Breast glandular cells, Colon - Colon enterocytes, Lung - Alveolar cells type 2, Testis - Late spermatids
ATP8A2	ATPIB, ML-1	ENSG00000132932	ATPase phospholipid transporting 8A2	Q9NTI2	Evidence at protein level	Colon - Colon enteroendocrine cells, Skin - Outer root sheath cells, Testis - Early spermatids
AURKB	Aik2, AIM-1, ARK2, AurB, IPL1, PPP1R48, STK12, STK5	ENSG00000178999	Aurora kinase B	Q96GD4	Evidence at protein level	Colon - Mitotic cells (Colon), Heart muscle - Mitotic cells (Heart), Lung - Mitotic cells (Lung), Skin - Mitotic cells (Skin), Stomach - Mitotic cells (Stomach), Thyroid - Mitotic cells (Thyroid)
B3GALT5	B3GalT-V, B3T5, beta3Gal-T5, GLCT5	ENSG00000183778	Beta-1,3-galactosyltransferase 5	Q9Y2C3	Evidence at protein level	Breast - Breast glandular cells (progenitors), Colon - Colon enterocytes, Lung - Respiratory ciliated cells, Prostate - Urothelial cells, Skin - Eccrine sweat gland cells, Testis - Spermatogonia
B3GNT3	B3GN-T3, B3GNT-3, beta3Gn-T3, HP10328, TMEM3	ENSG00000179913	UDP-GlcNAc:betaGal beta-1,3-N-acetylglucosaminyltransferase 3	Q9Y2A9	Evidence at protein level	Colon - Colon enterocytes, Prostate - Urothelial cells
B3GNT4	B3GN-T4, beta3Gn-T4	ENSG00000176383	UDP-GlcNAc:betaGal beta-1,3-N-acetylglucosaminyltransferase 4	Q9C0J1	Evidence at protein level	Colon - Colon enteroendocrine cells, Kidney - Proximal tubular cells, Skin - Keratinocyte (other)
B3GNT6	B3Gn-T6	ENSG00000198488	UDP-GlcNAc:betaGal beta-1,3-N-acetylglucosaminyltransferase 6	Q6ZMB0	Evidence at protein level	Colon - Colon enterocytes, Stomach - Gastric mucous cells
B4GALNT1	beta1-4GalNAc-T, GALGT, SPG26	ENSG00000135454	Beta-1,4-N-acetyl-galactosaminyltransferase 1	Q00973	Evidence at protein level	Adipose subcutaneous - Smooth muscle cells, Breast - Smooth muscle cells, Colon - Enteric glia cells
B4GALNT2	Cad, GALGT2, Sda	ENSG00000167080	Beta-1,4-N-acetyl-galactosaminyltransferase 2	Q8NHY0	Evidence at protein level	Breast - Breast glandular cells (progenitors), Colon - Colon enterocytes, Skin - Outer root sheath cells, Testis - Early spermatids
B4GALNT3	B4GalNac-T3, FLJ16224, FLJ40362	ENSG00000139044	Beta-1,4-N-acetyl-galactosaminyltransferase 3	Q6L9W6	Evidence at protein level	Colon - Colon enterocytes, Lung - Alveolar cells type 2, Testis - Early spermatids, Testis - Late spermatids
B4GALNT4	FLJ25045, NGalNAc-T1	ENSG00000182272	Beta-1,4-N-acetyl-galactosaminyltransferase 4	Q76KP1	Evidence at protein level	Adipose visceral - Mesothelial cells, Colon - Enteric glia cells
B4GALT6	beta4GalT-VI	ENSG00000118276	Beta-1,4-galactosyltransferase 6	Q9UBX8	Evidence at protein level	Colon - Enteric glia cells, Testis - Spermatogonia
BAG2		ENSG00000112208	BAG cochaperone 2	O95816	Evidence at protein level	Adipose subcutaneous - Smooth muscle cells, Colon - Smooth muscle cells, Prostate - Smooth muscle cells, Testis - Early spermatids
BAIAP2L2	FLJ22582, pinkbar	ENSG00000128298	BAR/IMD domain containing adaptor protein 2 like 2	Q6UXY1	Evidence at protein level	Colon - Colon enterocytes, Kidney - Proximal tubular cells
BARX2		ENSG00000043039	BARX homeobox 2	Q9UMQ3	Evidence at protein level	Colon - Colon enterocytes, Lung - Respiratory ciliated cells, Skin - Outer root sheath cells, Testis - Spermatogonia
BCAS1	AIBC1, NABC1, PMES-2	ENSG00000064787	Brain enriched myelin associated protein 1	O75363	Evidence at protein level	Colon - Colon enterocytes, Lung - Respiratory ciliated cells, Prostate - Prostate glandular cells, Stomach - Gastric mucous cells
BCL11B	CTIP-2, CTIP2, hRIT1-alpha, SMARCM2, ZNF856B	ENSG00000127152	BAF chromatin remodeling complex subunit BCL11B	Q9C0K0	Evidence at protein level	Adipose subcutaneous - T-cells, Adipose visceral - T-cells, Colon - T-cells, Heart muscle - T-cells, Kidney - T-cells, Liver - T-cells, Lung - T-cells, Pancreas - T-cells, Prostate - T-cells, Skin - Keratinocyte (other), Testis - Spermatogonia, Thyroid - T-cells
BCL2	Bcl-2, PPP1R50	ENSG00000171791	BCL2 apoptosis regulator	P10415	Evidence at protein level	Adipose subcutaneous - Adipocytes (Subcutaneous), Colon - Enteric glia cells, Skeletal muscle - Skeletal myocytes, Thyroid - Thyroid glandular cells
BCL2A1	ACC-1, ACC-2, ACC1, ACC2, BCL2L5, BFL1, GRS, HBPA1	ENSG00000140379	BCL2 related protein A1	Q16548	Evidence at protein level	Adipose visceral - Neutrophils, Colon - Neutrophils, Heart muscle - Neutrophils, Lung - Neutrophil_2, Skeletal muscle - Neutrophils
BCL2L14	BCL-G, BCLG	ENSG00000121380	BCL2 like 14	Q9BZR8	Evidence at protein level	Colon - Colon enterocytes, Testis - Early spermatids, Testis - Late spermatids
BCL2L15	Bfk, C1orf178, FLJ22588	ENSG00000188761	BCL2 like 15	Q5TBC7	Evidence at protein level	Colon - Colon enterocytes, Pancreas - Ductal cells, Stomach - Gastric mucous cells
BCL6	BCL5, BCL6A, LAZ3, ZBTB27, ZNF51	ENSG00000113916	BCL6 transcription repressor	P41182	Evidence at protein level	Colon - Neutrophils, Testis - Endothelial cells
BCL6B	BAZF, ZBTB28, ZNF62	ENSG00000161940	BCL6B transcription repressor	Q8N143	Evidence at protein level	Adipose subcutaneous - Endothelial cells, Adipose visceral - Endothelial cells, Breast - Endothelial cells, Colon - Endothelial cells, Kidney - Endothelial cells, Liver - Vascular Endothelial cells, Prostate - Endothelial cells, Thyroid - Endothelial cells
BEST2	FLJ20132, VMD2L1	ENSG00000039987	Bestrophin 2	Q8NFU1	Evidence at protein level	Colon - Colon enterocytes
BEST4	VMD2L2	ENSG00000142959	Bestrophin 4	Q8NFU0	Evidence at protein level	Colon - Colon enterocytes, Lung - Respiratory ciliated cells, Skin - Outer root sheath cells
BEX1		ENSG00000133169	Brain expressed X-linked 1	Q9HBH7	Evidence at protein level	Colon - Colon enteroendocrine cells, Testis - Sertoli cells, Thyroid - Thyroid glandular cells
BGLAP	OCN	ENSG00000242252	Bone gamma-carboxyglutamate protein	P02818	Evidence at protein level	Colon - Enteric glia cells
BICDL2	CCDC64B	ENSG00000162069	BICD family like cargo adaptor 2	A1A5D9	Evidence at protein level	Colon - Colon enterocytes, Liver - Cholangiocyte, Lung - Alveolar cells type 2
BIK	NBK	ENSG00000100290	BCL2 interacting killer	Q13323	Evidence at protein level	Breast - Breast glandular cells, Colon - Colon enterocytes, Prostate - Prostate glandular cells
BIRC5	API4, EPR-1, survivin	ENSG00000089685	Baculoviral IAP repeat containing 5	O15392	Evidence at protein level	Colon - Mitotic cells (Colon), Heart muscle - Mitotic cells (Heart), Lung - Mitotic cells (Lung), Skin - Mitotic cells (Skin), Stomach - Mitotic cells (Stomach), Testis - Early spermatids, Thyroid - Mitotic cells (Thyroid)
BLNK	BASH, bca, BLNK-s, Ly57, SLP-65, SLP65	ENSG00000095585	B cell linker	Q8WV28	Evidence at protein level	Colon - T-cells, Stomach - Gastric mucous cells
BMP6	VGR, VGR1	ENSG00000153162	Bone morphogenetic protein 6	P22004	Evidence at protein level	Adipose visceral - Endothelial cells, Breast - Endothelial cells, Colon - Endothelial cells, Kidney - Endothelial cells, Skin - Endothelial cells, Testis - Spermatogonia
BMP7	OP-1	ENSG00000101144	Bone morphogenetic protein 7	P18075	Evidence at protein level	Colon - Enteric glia cells, Heart muscle - Cardiomyocytes, Kidney - Podocytes, Testis - Spermatogonia, Thyroid - Thyroid glandular cells
BMX	ETK, PSCTK3	ENSG00000102010	BMX non-receptor tyrosine kinase	P51813	Evidence at protein level	Colon - Endothelial cells, Heart muscle - Endothelial cells, Prostate - Endothelial cells, Skin - Endothelial cells, Stomach - Endothelial cells
BNIP5	C6orf222, DKFZp779B1540	ENSG00000189325	BCL2 interacting protein 5	P0C671	Evidence at protein level	Colon - Colon enterocytes, Pancreas - Ductal cells, Testis - Late spermatids
BOK	BCL2L9, BOKL, MGC4631	ENSG00000176720	BCL2 family apoptosis regulator BOK	Q9UMX3	Evidence at protein level	Adipose subcutaneous - Adipocytes (Subcutaneous), Adipose visceral - Adipocytes (Visceral), Breast - Adipocytes (Breast), Colon - Smooth muscle cells, Liver - Hepatocytes, Testis - Sertoli cells
BRCA2	BRCC2, FACD, FAD, FAD1, FANCD, FANCD1, XRCC11	ENSG00000139618	BRCA2 DNA repair associated	P51587	Evidence at protein level	Adipose visceral - Macrophages, Colon - Mitotic cells (Colon), Lung - Mitotic cells (Lung), Skin - Mitotic cells (Skin), Stomach - Mitotic cells (Stomach), Testis - Spermatocytes
BRINP1	DBC1, DBCCR1, FAM5A	ENSG00000078725	BMP/retinoic acid inducible neural specific 1	O60477	Evidence at protein level	Adipose subcutaneous - Smooth muscle cells, Colon - Colon enteroendocrine cells, Liver - Hepatic stellate cells
BRINP2	DBCCR1L2, FAM5B	ENSG00000198797	BMP/retinoic acid inducible neural specific 2	Q9C0B6	Evidence at protein level	Adipose visceral - Mesothelial cells, Colon - Colon enteroendocrine cells, Testis - Early spermatids, Testis - Late spermatids
BSN	ZNF231	ENSG00000164061	Bassoon presynaptic cytomatrix protein	Q9UPA5	Evidence at protein level	Colon - Colon enteroendocrine cells
BTNL3	BTN9.1, BTNLR	ENSG00000168903	Butyrophilin like 3	Q6UXE8	Evidence at protein level	Colon - Colon enterocytes
BTNL8	BTN9.2, FLJ21458	ENSG00000113303	Butyrophilin like 8	Q6UX41	Evidence at protein level	Colon - Colon enterocytes, Stomach - Gastric mucous cells
BUB1	BUB1A, BUB1L, hBUB1	ENSG00000169679	BUB1 mitotic checkpoint serine/threonine kinase	O43683	Evidence at protein level	Colon - Mitotic cells (Colon), Lung - Mitotic cells (Lung), Skin - Mitotic cells (Skin), Stomach - Mitotic cells (Stomach), Testis - Spermatocytes, Thyroid - Mitotic cells (Thyroid)
BUB1B	Bub1A, BUBR1, MAD3L, SSK1	ENSG00000156970	BUB1 mitotic checkpoint serine/threonine kinase B	O60566	Evidence at protein level	Colon - Mitotic cells (Colon), Heart muscle - Mitotic cells (Heart), Lung - Mitotic cells (Lung), Skin - Mitotic cells (Skin), Stomach - Mitotic cells (Stomach), Testis - Spermatocytes, Thyroid - Mitotic cells (Thyroid)
C10orf82	Em:AC016825.4, MGC33547	ENSG00000165863	Chromosome 10 open reading frame 82	Q8WW14	Evidence at protein level	Colon - Enteric glia cells, Testis - Late spermatids
C11orf86	FLJ22675	ENSG00000173237	Chromosome 11 open reading frame 86	A6NJI1	Evidence at protein level	Breast - Adipocytes (Breast), Colon - Colon enterocytes, Kidney - Proximal tubular cells
C11orf96	AG2	ENSG00000187479	Chromosome 11 open reading frame 96		Evidence at transcript level	Adipose subcutaneous - Smooth muscle cells, Colon - Neutrophils
C12orf76	FLJ40142	ENSG00000174456	Chromosome 12 open reading frame 76		Evidence at transcript level	Colon - Enteric glia cells
C15orf48	COXFA4L3, MIR147BHG, MISTRAV, MOCCI, NMES1	ENSG00000166920	Chromosome 15 open reading frame 48	Q9C002	Evidence at protein level	Colon - Colon enterocytes, Stomach - Gastric mucous cells, Testis - Early spermatids
C16orf89	MGC45438	ENSG00000153446	Chromosome 16 open reading frame 89	Q6UX73	Evidence at protein level	Colon - Fibroblasts, Lung - Alveolar cells type 2, Prostate - Fibroblasts, Stomach - Chief cells, Thyroid - Thyroid glandular cells
C19orf33	H2RSP, IMUP, IMUP-1, IMUP-2	ENSG00000167644	Chromosome 19 open reading frame 33	Q9GZP8	Evidence at protein level	Adipose visceral - Mesothelial cells, Colon - Colon enterocytes, Lung - Alveolar cells type 1, Prostate - Urothelial cells, Stomach - Gastric mucous cells
C1orf116	FLJ36507, MGC2742, MGC4309, SARG	ENSG00000182795	Chromosome 1 open reading frame 116	Q9BW04	Evidence at protein level	Colon - Colon enterocytes, Liver - Cholangiocyte, Prostate - Prostate glandular cells, Testis - Late spermatids
C1orf198	DKFZp667D152, FLJ14525, FLJ16283, FLJ38847, MGC10710	ENSG00000119280	Chromosome 1 open reading frame 198	Q9H425	Evidence at protein level	Colon - Enteric glia cells
C1orf210	MGC52423, TEMP	ENSG00000253313	Chromosome 1 open reading frame 210	Q8IVY1	Evidence at protein level	Breast - Breast glandular cells, Colon - Colon enterocytes, Liver - Hepatocytes, Lung - Alveolar cells type 2, Stomach - Gastric mucous cells
C1QA		ENSG00000173372	Complement C1q A chain	P02745	Evidence at protein level	Adipose subcutaneous - Macrophages, Adipose visceral - Macrophages, Breast - Macrophages, Colon - Macrophages, Heart muscle - Macrophages, Kidney - Macrophages, Liver - Kupffer cells, Lung - Macrophages, Pancreas - Macrophages, Prostate - Macrophages, Skeletal muscle - Macrophages, Skin - Macrophages, Stomach - Macrophages, Testis - Macrophages, Thyroid - Macrophages
C1QB		ENSG00000173369	Complement C1q B chain		Evidence at transcript level	Adipose subcutaneous - Macrophages, Adipose visceral - Macrophages, Breast - Macrophages, Colon - Macrophages, Heart muscle - Macrophages, Kidney - Macrophages, Liver - Kupffer cells, Lung - Macrophages, Pancreas - Macrophages, Prostate - Macrophages, Skeletal muscle - Macrophages, Skin - Macrophages, Stomach - Macrophages, Testis - Macrophages, Thyroid - Macrophages
C1QC	C1QG	ENSG00000159189	Complement C1q C chain	P02747	Evidence at protein level	Adipose subcutaneous - Macrophages, Adipose visceral - Macrophages, Breast - Macrophages, Colon - Macrophages, Heart muscle - Macrophages, Kidney - Macrophages, Liver - Kupffer cells, Lung - Macrophages, Pancreas - Macrophages, Prostate - Macrophages, Skeletal muscle - Macrophages, Skin - Macrophages, Stomach - Macrophages, Testis - Macrophages, Thyroid - Macrophages
C22orf23	EVG1, FLJ32787, LOC84645	ENSG00000128346	Chromosome 22 open reading frame 23	Q9BZE7	Evidence at protein level	Colon - Smooth muscle cells, Lung - Respiratory ciliated cells, Prostate - Smooth muscle cells, Testis - Early spermatids
C2orf80	GONDA1, LOC389073	ENSG00000188674	Chromosome 2 open reading frame 80	Q0P641	Evidence at transcript level	Colon - Colon enteroendocrine cells
C3AR1	AZ3B, C3AR	ENSG00000171860	Complement C3a receptor 1	Q16581	Evidence at protein level	Adipose subcutaneous - Macrophages, Adipose visceral - Macrophages, Breast - Macrophages, Colon - Macrophages, Heart muscle - Macrophages, Kidney - Macrophages, Liver - Kupffer cells, Lung - Macrophages, Pancreas - Macrophages, Prostate - Macrophages, Skeletal muscle - Macrophages, Skin - Macrophages, Stomach - Macrophages, Testis - Macrophages, Thyroid - Macrophages
C3orf70		ENSG00000187068	Chromosome 3 open reading frame 70	A6NLC5	Evidence at protein level	Adipose subcutaneous - Smooth muscle cells, Colon - Smooth muscle cells, Prostate - Smooth muscle cells
C3orf85	FLJ22763	ENSG00000241224	Chromosome 3 open reading frame 85	A0A1B0GTC6	Evidence at protein level	Colon - Colon enterocytes, Kidney - Proximal tubular cells, Liver - Hepatocytes
C4orf19	FLJ11017	ENSG00000154274	Chromosome 4 open reading frame 19	Q8IY42	Evidence at protein level	Adipose subcutaneous - Adipocytes (Subcutaneous), Adipose visceral - Adipocytes (Visceral), Colon - Colon enterocytes, Liver - Hepatocytes, Lung - Alveolar cells type 2, Skin - Eccrine sweat gland cells, Stomach - Gastric mucous cells, Testis - Sertoli cells
C4orf50	FLJ46481	ENSG00000181215	Chromosome 4 open reading frame 50		Evidence at transcript level	Colon - Colon enteroendocrine cells
C5AR1	C5A, C5AR, C5R1, CD88	ENSG00000197405	Complement C5a receptor 1	P21730	Evidence at protein level	Adipose subcutaneous - Macrophages, Breast - Macrophages, Colon - Neutrophils, Heart muscle - Macrophages, Kidney - Macrophages
C9orf152	bA470J20.2	ENSG00000188959	Chromosome 9 open reading frame 152	Q5JTZ5	Evidence at protein level	Colon - Colon enterocytes, Prostate - Prostate glandular cells, Skin - Eccrine sweat gland cells
CA1	Car1	ENSG00000133742	Carbonic anhydrase 1	P00915	Evidence at protein level	Colon - Colon enterocytes, Liver - Erythroid cells, Lung - Neutrophil_1
CA10	CA-RPX, CARPX, HUCEP-15	ENSG00000154975	Carbonic anhydrase 10	Q9NS85	Evidence at protein level	Colon - Colon enteroendocrine cells, Kidney - Podocytes, Testis - Early spermatids, Testis - Late spermatids
CA2	CA-II, CAII, Car2	ENSG00000104267	Carbonic anhydrase 2	P00918	Evidence at protein level	Breast - Breast glandular cells, Colon - Colon enterocytes, Liver - Hepatocytes, Lung - Alveolar cells type 2, Skin - Keratinocyte (other), Stomach - Gastric mucous cells, Testis - Late spermatids
CA4	CAIV, Car4, RP17	ENSG00000167434	Carbonic anhydrase 4	P22748	Evidence at protein level	Adipose visceral - Endothelial cells, Colon - Colon enterocytes
CA7		ENSG00000168748	Carbonic anhydrase 7	P43166	Evidence at protein level	Colon - Colon enterocytes, Testis - Spermatogonia
CACNA1B	CACNL1A5, CACNN, Cav2.2	ENSG00000148408	Calcium voltage-gated channel subunit alpha1 B	Q00975	Evidence at protein level	Colon - Colon enteroendocrine cells, Pancreas - Alpha cells, Pancreas - Beta cells
CACNA1E	BII, CACH6, CACNL1A6, Cav2.3	ENSG00000198216	Calcium voltage-gated channel subunit alpha1 E	Q15878	Evidence at protein level	Colon - Colon enteroendocrine cells, Kidney - Proximal tubular cells, Lung - Neutrophil_2, Testis - Sertoli cells
CACNA2D2	alpha2delta-2, KIAA0558	ENSG00000007402	Calcium voltage-gated channel auxiliary subunit alpha2delta 2	Q9NY47	Evidence at protein level	Breast - Breast glandular cells, Colon - Colon enteroendocrine cells, Lung - Alveolar cells type 2, Pancreas - Alpha cells, Pancreas - Beta cells, Testis - Spermatogonia
CACNG7		ENSG00000105605	Calcium voltage-gated channel auxiliary subunit gamma 7	P62955	Evidence at protein level	Colon - Colon enteroendocrine cells
CADM1	BL2, IGSF4, IGSF4A, Necl-2, NECL2, RA175, ST17, SYNCAM, SYNCAM1, TSLC1	ENSG00000182985	Cell adhesion molecule 1	Q9BY67	Evidence at protein level	Colon - Enteric glia cells, Lung - Alveolar cells type 1, Thyroid - Thyroid glandular cells
CADM2	IGSF4D, Necl-3, NECL3, SynCAM2	ENSG00000175161	Cell adhesion molecule 2	Q8N3J6	Evidence at protein level	Colon - Enteric glia cells
CADM3	BIgR, FLJ10698, IGSF4B, Necl-1, NECL1, SynCAM3, TSLL1	ENSG00000162706	Cell adhesion molecule 3	Q8N126	Evidence at protein level	Breast - Fibroblasts, Colon - Enteric glia cells, Lung - Fibroblast_2, Skin - Fibroblast_2
CADPS	CAPS, CAPS1, KIAA1121, UNC-31	ENSG00000163618	Calcium dependent secretion activator	Q9ULU8	Evidence at protein level	Colon - Colon enteroendocrine cells, Lung - Mast cells, Skin - Fibroblast_2
CALB1	CALB	ENSG00000104327	Calbindin 1	P05937	Evidence at protein level	Colon - Colon enteroendocrine cells
CALCA	CALC1, CGRP, CGRP-alpha	ENSG00000110680	Calcitonin related polypeptide alpha	P01258, P06881	Evidence at protein level	Colon - Colon enteroendocrine cells, Thyroid - Parafollicular cells
CALCB	CALC2, CGRP-II, FLJ30166	ENSG00000175868	Calcitonin related polypeptide beta	P10092	Evidence at protein level	Colon - Colon enteroendocrine cells, Thyroid - Parafollicular cells
CALCRL	CGRPR, CRLR	ENSG00000064989	Calcitonin receptor like receptor	Q16602	Evidence at protein level	Colon - Endothelial cells, Prostate - Endothelial cells
CALD1	CDM, H-CAD, h-CD, L-CAD	ENSG00000122786	Caldesmon 1	Q05682	Evidence at protein level	Adipose subcutaneous - Smooth muscle cells, Colon - Smooth muscle cells, Kidney - Fibroblasts, Lung - Smooth muscle cells, Prostate - Smooth muscle cells
CALU		ENSG00000128595	Calumenin	O43852	Evidence at protein level	Colon - Smooth muscle cells, Prostate - Smooth muscle cells
CALY	CALCYON, DRD1IP, NSG3	ENSG00000130643	Calcyon neuron specific vesicular protein	Q9NYX4	Evidence at protein level	Colon - Colon enteroendocrine cells, Pancreas - Alpha cells, Thyroid - Parafollicular cells
CAMK2A	CAMKA, CaMKIIalpha, CaMKIINalpha, KIAA0968	ENSG00000070808	Calcium/calmodulin dependent protein kinase II alpha	Q9UQM7	Evidence at protein level	Colon - Enteric glia cells, Heart muscle - Cardiomyocytes
CAMK2B	CAM2, CAMK2, CAMKB, CaMKIIbeta	ENSG00000058404	Calcium/calmodulin dependent protein kinase II beta	Q13554	Evidence at protein level	Colon - Colon enteroendocrine cells, Heart muscle - Cardiomyocytes, Pancreas - Alpha cells, Pancreas - Beta cells, Skin - Sebaceous gland cells, Stomach - Gastric enteroendocrine cells
CAMK2N2	CaM-KIIN	ENSG00000163888	Calcium/calmodulin dependent protein kinase II inhibitor 2	Q96S95	Evidence at protein level	Colon - Colon enteroendocrine cells
CAMSAP3	KIAA1543, Nezha, PPP1R80	ENSG00000076826	Calmodulin regulated spectrin associated protein family member 3	Q9P1Y5	Evidence at protein level	Adipose visceral - Mesothelial cells, Breast - Breast glandular cells, Colon - Colon enterocytes, Lung - Alveolar cells type 2, Prostate - Prostate glandular cells, Testis - Sertoli cells
CAPN13	FLJ23523	ENSG00000162949	Calpain 13	Q6MZZ7	Evidence at protein level	Breast - Breast glandular cells, Breast - Breast glandular cells, Colon - Colon enterocytes, Skin - Sebaceous gland cells
CAPN8	nCL-2	ENSG00000203697	Calpain 8	A6NHC0	Evidence at protein level	Colon - Colon enterocytes, Lung - Alveolar cells type 2, Prostate - Urothelial cells, Stomach - Gastric mucous cells
CAPN9	GC36, nCL-4	ENSG00000135773	Calpain 9	O14815	Evidence at protein level	Colon - Colon enterocytes, Heart muscle - Cardiomyocytes, Stomach - Gastric mucous cells
CAPZA2	CAPPA2, CAPZ	ENSG00000198898	Capping actin protein of muscle Z-line subunit alpha 2	P47755	Evidence at protein level	Colon - Smooth muscle cells
CARD11	BIMP3, CARMA1	ENSG00000198286	Caspase recruitment domain family member 11	Q9BXL7	Evidence at protein level	Adipose subcutaneous - T-cells, Adipose visceral - T-cells, Breast - T-cells, Colon - T-cells, Heart muscle - T-cells, Kidney - T-cells, Prostate - T-cells, Skin - T-cells, Thyroid - T-cells
CARHSP1	CRHSP-24, CSDC1	ENSG00000153048	Calcium regulated heat stable protein 1	Q9Y2V2	Evidence at protein level	Colon - Endothelial cells, Skin - Endothelial cells, Testis - Late spermatids
CARMIL2	LRRC16C, RLTPR	ENSG00000159753	Capping protein regulator and myosin 1 linker 2	Q6F5E8	Evidence at protein level	Adipose subcutaneous - T-cells, Adipose visceral - T-cells, Colon - T-cells, Heart muscle - T-cells, Liver - T-cells, Prostate - T-cells, Skin - T-cells, Thyroid - T-cells
CASP4	ICE(rel)II, ICH-2, TX	ENSG00000196954	Caspase 4	P49662	Evidence at protein level	Colon - Endothelial cells, Skeletal muscle - Endothelial cells
CASQ2	PDIB2	ENSG00000118729	Calsequestrin 2	O14958	Evidence at protein level	Adipose subcutaneous - Smooth muscle cells, Adipose visceral - Smooth muscle cells, Breast - Endothelial cells, Colon - Smooth muscle cells, Heart muscle - Cardiomyocytes, Lung - Smooth muscle cells, Prostate - Smooth muscle cells, Skin - Smooth muscle cells, Thyroid - Smooth muscle cells
CAV1	CAV	ENSG00000105974	Caveolin 1	Q03135	Evidence at protein level	Colon - Smooth muscle cells, Kidney - Fibroblasts, Liver - Hepatic stellate cells, Lung - Alveolar cells type 1, Prostate - Smooth muscle cells
CAVIN1	cavin-1, CGL4, PTRF	ENSG00000177469	Caveolae associated protein 1	Q6NZI2	Evidence at protein level	Colon - Smooth muscle cells, Prostate - Smooth muscle cells
CBLB	Cbl-b, RNF56	ENSG00000114423	Cbl proto-oncogene B	Q13191	Evidence at protein level	Colon - Endothelial cells
CBLC	CBL-3, CBL-SL, RNF57	ENSG00000142273	Cbl proto-oncogene C	Q9ULV8	Evidence at protein level	Breast - Breast glandular cells, Colon - Colon enterocytes, Lung - Alveolar cells type 2, Skin - Keratinocyte (other), Stomach - Gastric mucous cells, Testis - Spermatogonia
CBLN2		ENSG00000141668	Cerebellin 2 precursor	Q8IUK8	Evidence at protein level	Adipose visceral - Mesothelial cells, Colon - Colon enteroendocrine cells
CBX2	CDCA6, M33, MGC10561	ENSG00000173894	Chromobox 2	Q14781	Evidence at protein level	Colon - Endothelial cells, Liver - Vascular Endothelial cells
CBX6		ENSG00000183741	Chromobox 6	O95503	Evidence at protein level	Colon - Smooth muscle cells, Prostate - Smooth muscle cells
CCDC178	C18orf34, FLJ44050	ENSG00000166960	Coiled-coil domain containing 178	Q5BJE1	Evidence at protein level	Adipose subcutaneous - Endothelial cells, Adipose visceral - Endothelial cells, Breast - Endothelial cells, Colon - Endothelial cells, Testis - Early spermatids
CCDC184	C12orf68, LOC387856	ENSG00000177875	Coiled-coil domain containing 184	Q52MB2	Evidence at protein level	Colon - Colon enteroendocrine cells, Liver - Vascular Endothelial cells, Testis - Late spermatids
CCDC71L	C7orf74, FLJ36031	ENSG00000253276	Coiled-coil domain containing 71 like	Q8N9Z2	Evidence at protein level	Colon - Neutrophils
CCDC88B	BRLZ, CCDC88, FLJ00354, FLJ37970, GIPIE, HkRP3	ENSG00000168071	Coiled-coil domain containing 88B	A6NC98	Evidence at protein level	Adipose visceral - T-cells, Colon - T-cells, Kidney - T-cells, Prostate - T-cells, Skeletal muscle - Macrophages, Thyroid - T-cells
CCL14	CKb1, HCC-1, HCC-3, MCIF, NCC-2, SCYA14, SCYL2	ENSG00000276409	C-C motif chemokine ligand 14	Q16627	Evidence at protein level	Breast - Endothelial cells, Colon - Endothelial cells, Liver - Sinusoid Endothelial cells, Prostate - Endothelial cells, Skin - Endothelial cells
CCL15	HCC-2, HMRP-2B, Lkn-1, MIP-1d, MIP-5, NCC-3, SCYA15, SCYL3	ENSG00000275718	C-C motif chemokine ligand 15	Q16663	Evidence at protein level	Colon - Colon enterocytes, Kidney - Proximal tubular cells, Kidney - Proximal tubular cells, Liver - Hepatocytes, Pancreas - Ductal cells
CCL4	Act-2, AT744.1, LAG1, MIP-1-beta, SCYA4	ENSG00000275302	C-C motif chemokine ligand 4	P13236	Evidence at protein level	Adipose subcutaneous - T-cells, Breast - T-cells, Colon - T-cells, Heart muscle - T-cells, Kidney - T-cells, Prostate - T-cells, Testis - Late spermatids, Thyroid - T-cells
CCL5	D17S136E, MGC17164, RANTES, SCYA5, SISd, TCP228	ENSG00000271503	C-C motif chemokine ligand 5	P13501	Evidence at protein level	Adipose subcutaneous - T-cells, Adipose visceral - T-cells, Breast - T-cells, Colon - T-cells, Heart muscle - T-cells, Kidney - T-cells, Pancreas - T-cells, Prostate - T-cells, Skin - T-cells, Thyroid - T-cells
CCM2L	C20orf160, dJ310O13.5	ENSG00000101331	CCM2 like scaffold protein	Q9NUG4	Evidence at protein level	Adipose subcutaneous - Endothelial cells, Adipose visceral - Endothelial cells, Breast - Endothelial cells, Colon - Endothelial cells, Liver - Vascular Endothelial cells, Prostate - Endothelial cells, Skin - Endothelial cells
CCNA1	CT146	ENSG00000133101	Cyclin A1	P78396	Evidence at protein level	Colon - Colon enteroendocrine cells, Lung - Respiratory ciliated cells, Testis - Early spermatids
CCNB2	HsT17299	ENSG00000157456	Cyclin B2	O95067	Evidence at protein level	Colon - Mitotic cells (Colon), Heart muscle - Mitotic cells (Heart), Lung - Mitotic cells (Lung), Skin - Mitotic cells (Skin), Stomach - Mitotic cells (Stomach), Testis - Early spermatids, Thyroid - Mitotic cells (Thyroid)
CCR1	CD191, CKR-1, CMKBR1, MIP1aR, SCYAR1	ENSG00000163823	C-C motif chemokine receptor 1	P32246	Evidence at protein level	Adipose subcutaneous - Macrophages, Adipose visceral - Macrophages, Breast - Macrophages, Colon - Macrophages, Heart muscle - Macrophages, Liver - Kupffer cells, Prostate - Macrophages, Skeletal muscle - Macrophages, Skin - Macrophages, Stomach - Macrophages, Testis - Macrophages, Thyroid - Macrophages
CD14		ENSG00000170458	CD14 molecule	P08571	Evidence at protein level	Adipose subcutaneous - Macrophages, Adipose visceral - Macrophages, Colon - Macrophages, Heart muscle - Macrophages, Kidney - Macrophages, Liver - Hepatocytes, Pancreas - Macrophages, Prostate - Macrophages, Skeletal muscle - Macrophages, Stomach - Macrophages, Thyroid - Macrophages
CD163	M130, MM130, SCARI1	ENSG00000177575	CD163 molecule	Q86VB7	Evidence at protein level	Adipose subcutaneous - Macrophages, Adipose visceral - Macrophages, Breast - Macrophages, Colon - Macrophages, Heart muscle - Macrophages, Kidney - Macrophages, Liver - Kupffer cells, Lung - Macrophages, Pancreas - Macrophages, Prostate - Macrophages, Skeletal muscle - Macrophages, Skin - Macrophages, Stomach - Macrophages, Thyroid - Macrophages
CD180	LY64, Ly78, RP105	ENSG00000134061	CD180 molecule	Q99467	Evidence at protein level	Adipose subcutaneous - Macrophages, Adipose visceral - Macrophages, Breast - Plasma cells, Colon - Macrophages, Heart muscle - Macrophages, Liver - Kupffer cells, Lung - Macrophages, Skeletal muscle - Macrophages, Thyroid - Macrophages
CD2	SRBC	ENSG00000116824	CD2 molecule	P06729	Evidence at protein level	Adipose subcutaneous - T-cells, Adipose visceral - T-cells, Breast - T-cells, Colon - T-cells, Kidney - T-cells, Liver - T-cells, Lung - T-cells, Pancreas - T-cells, Prostate - T-cells, Skin - T-cells, Stomach - T-cells, Testis - Early spermatids, Testis - Late spermatids, Thyroid - T-cells
CD209	CDSIGN, CLEC4L, DC-SIGN, DC-SIGN1, hDC-SIGN	ENSG00000090659	CD209 molecule	Q9NNX6	Evidence at protein level	Adipose subcutaneous - Macrophages, Adipose visceral - Macrophages, Breast - Macrophages, Colon - Macrophages, Heart muscle - Macrophages, Kidney - Macrophages, Liver - Kupffer cells, Skeletal muscle - Macrophages, Thyroid - Macrophages
CD22	SIGLEC-2, SIGLEC2	ENSG00000012124	CD22 molecule	P20273	Evidence at protein level	Colon - Mast cells
CD226	DNAM-1, DNAM1, PTA1, TLiSA1	ENSG00000150637	CD226 molecule	Q15762	Evidence at protein level	Adipose subcutaneous - T-cells, Adipose visceral - T-cells, Colon - T-cells, Prostate - T-cells, Stomach - T-cells, Thyroid - T-cells
CD24	CD24A	ENSG00000272398	CD24 molecule	P25063	Evidence at protein level	Colon - Colon enterocytes, Lung - Respiratory ciliated cells, Thyroid - Thyroid glandular cells
CD247	CD3-ZETA, CD3H, CD3Q, CD3Z, CD3ZETA, TCRZ	ENSG00000198821	CD247 molecule	P20963	Evidence at protein level	Adipose subcutaneous - T-cells, Adipose visceral - T-cells, Breast - T-cells, Colon - T-cells, Heart muscle - T-cells, Kidney - T-cells, Liver - NK-cells (Liver), Lung - NK-cells (Lung), Pancreas - T-cells, Prostate - T-cells, Skin - T-cells, Thyroid - T-cells
CD248	CD164L1, TEM1	ENSG00000174807	CD248 molecule	Q9HCU0	Evidence at protein level	Breast - Adipocytes (Breast), Colon - Fibroblasts, Liver - Hepatic stellate cells, Prostate - Fibroblasts, Skeletal muscle - Fibroblasts, Skin - Fibroblast_2, Stomach - Fibroblasts
CD28		ENSG00000178562	CD28 molecule	P10747	Evidence at protein level	Adipose visceral - T-cells, Breast - T-cells, Colon - T-cells, Kidney - T-cells, Skin - T-cells, Testis - Macrophages, Thyroid - T-cells
CD300C	CMRF-35A, CMRF35, CMRF35A, IGSF16, LIR	ENSG00000167850	CD300c molecule	Q08708	Evidence at protein level	Adipose subcutaneous - Macrophages, Adipose visceral - Macrophages, Breast - Macrophages, Colon - Macrophages, Heart muscle - Macrophages, Kidney - Macrophages, Lung - Macrophages, Prostate - Macrophages, Skeletal muscle - Macrophages, Stomach - Macrophages
CD300E	CD300LE, CLM2, IREM2	ENSG00000186407	CD300e molecule	Q496F6	Evidence at protein level	Colon - Neutrophils, Thyroid - Neutrophils
CD33	FLJ00391, p67, SIGLEC-3, SIGLEC3	ENSG00000105383	CD33 molecule	P20138	Evidence at protein level	Adipose subcutaneous - Macrophages, Adipose visceral - Macrophages, Breast - Macrophages, Colon - Macrophages, Heart muscle - Macrophages, Kidney - Macrophages, Liver - Kupffer cells, Lung - Macrophages, Pancreas - Macrophages, Prostate - Macrophages, Skeletal muscle - Macrophages, Testis - Macrophages, Thyroid - Macrophages
CD36	FAT, GP3B, GP4, GPIV, SCARB3	ENSG00000135218	CD36 molecule	P16671	Evidence at protein level	Adipose visceral - Endothelial cells, Colon - Endothelial cells, Liver - Sinusoid Endothelial cells, Stomach - Endothelial cells
CD3D	CD3-DELTA, CD3DELTA, T3D	ENSG00000167286	CD3 delta subunit of T-cell receptor complex	P04234	Evidence at protein level	Adipose subcutaneous - T-cells, Adipose visceral - T-cells, Breast - T-cells, Colon - T-cells, Kidney - T-cells, Liver - T-cells, Lung - T-cells, Pancreas - T-cells, Prostate - T-cells, Skin - T-cells, Thyroid - T-cells
CD3E	CD3-epsilon, CD3epsilon	ENSG00000198851	CD3 epsilon subunit of T-cell receptor complex	P07766	Evidence at protein level	Adipose subcutaneous - T-cells, Adipose visceral - T-cells, Breast - T-cells, Colon - T-cells, Heart muscle - T-cells, Kidney - T-cells, Liver - T-cells, Lung - T-cells, Pancreas - T-cells, Prostate - T-cells, Skin - T-cells, Stomach - T-cells, Thyroid - T-cells
CD3G	CD3-GAMMA, CD3GAMMA	ENSG00000160654	CD3 gamma subunit of T-cell receptor complex	P09693	Evidence at protein level	Adipose subcutaneous - T-cells, Adipose visceral - T-cells, Colon - T-cells, Kidney - T-cells, Liver - T-cells, Lung - T-cells, Pancreas - T-cells, Prostate - T-cells, Skin - T-cells, Stomach - T-cells, Thyroid - T-cells
CD4		ENSG00000010610	CD4 molecule	P01730	Evidence at protein level	Colon - Macrophages, Skeletal muscle - Macrophages, Stomach - Macrophages
CD40LG	CD154, CD40-L, CD40L, gp39, hCD40L, HIGM1, IMD3, T-BAM, TNFSF5, TRAP	ENSG00000102245	CD40 ligand	P29965	Evidence at protein level	Adipose subcutaneous - T-cells, Adipose visceral - T-cells, Colon - T-cells, Kidney - T-cells, Liver - T-cells, Lung - T-cells, Skin - T-cells
CD5	LEU1, T1	ENSG00000110448	CD5 molecule	P06127	Evidence at protein level	Adipose subcutaneous - T-cells, Adipose visceral - T-cells, Breast - T-cells, Colon - T-cells, Heart muscle - T-cells, Kidney - T-cells, Liver - T-cells, Lung - T-cells, Prostate - T-cells, Thyroid - T-cells
CD53	MOX44, TSPAN25	ENSG00000143119	CD53 molecule	P19397	Evidence at protein level	Adipose subcutaneous - Macrophages, Adipose visceral - Macrophages, Breast - Macrophages, Colon - Macrophages, Heart muscle - Macrophages, Liver - Kupffer cells, Pancreas - Macrophages, Skeletal muscle - Macrophages, Stomach - Macrophages
CD6	Tp120	ENSG00000013725	CD6 molecule	P30203	Evidence at protein level	Adipose subcutaneous - T-cells, Adipose visceral - T-cells, Breast - T-cells, Colon - T-cells, Heart muscle - T-cells, Kidney - T-cells, Liver - T-cells, Lung - T-cells, Prostate - T-cells, Thyroid - T-cells
CD68	DKFZp686M18236, GP110, LAMP4, SCARD1	ENSG00000129226	CD68 molecule	P34810	Evidence at protein level	Adipose subcutaneous - Macrophages, Adipose visceral - Macrophages, Breast - Macrophages, Colon - Macrophages, Heart muscle - Macrophages, Lung - Macrophages, Prostate - Macrophages, Skeletal muscle - Macrophages, Skin - Macrophages, Stomach - Macrophages, Testis - Macrophages, Thyroid - Macrophages
CD86	B7-2, B7.2, CD28LG2	ENSG00000114013	CD86 molecule	P42081	Evidence at protein level	Adipose subcutaneous - Macrophages, Adipose visceral - Macrophages, Breast - Macrophages, Colon - Macrophages, Heart muscle - Macrophages, Kidney - Macrophages, Liver - Kupffer cells, Pancreas - Macrophages, Prostate - Macrophages, Skeletal muscle - Macrophages, Stomach - Macrophages, Thyroid - Macrophages
CD8A	CD8	ENSG00000153563	CD8a molecule	P01732	Evidence at protein level	Adipose subcutaneous - T-cells, Adipose visceral - T-cells, Breast - T-cells, Colon - T-cells, Kidney - T-cells, Liver - T-cells, Lung - T-cells, Pancreas - T-cells, Prostate - T-cells, Skin - T-cells, Stomach - T-cells, Thyroid - T-cells
CD8B	CD8B1	ENSG00000172116	CD8b molecule	P10966	Evidence at protein level	Adipose subcutaneous - T-cells, Adipose visceral - T-cells, Colon - T-cells, Kidney - T-cells, Liver - T-cells, Lung - T-cells, Pancreas - T-cells, Prostate - T-cells, Skin - T-cells, Stomach - T-cells, Thyroid - T-cells
CD93	C1qR(P), C1QR1, C1qRP, CDw93, dJ737E23.1, ECSM3, MXRA4	ENSG00000125810	CD93 molecule	Q9NPY3	Evidence at protein level	Adipose subcutaneous - Endothelial cells, Breast - Endothelial cells, Colon - Endothelial cells, Heart muscle - Endothelial cells, Kidney - Endothelial cells, Liver - Vascular Endothelial cells, Lung - Endothelial cells, Prostate - Endothelial cells, Skeletal muscle - Endothelial cells, Stomach - Endothelial cells, Testis - Endothelial cells, Thyroid - Endothelial cells
CD96	TACTILE	ENSG00000153283	CD96 molecule	P40200	Evidence at protein level	Adipose subcutaneous - T-cells, Adipose visceral - T-cells, Breast - T-cells, Colon - T-cells, Heart muscle - T-cells, Kidney - T-cells, Liver - T-cells, Pancreas - T-cells, Prostate - T-cells, Skin - T-cells, Thyroid - T-cells
CDC20	CDC20A, p55CDC	ENSG00000117399	Cell division cycle 20	Q12834	Evidence at protein level	Colon - Mitotic cells (Colon), Heart muscle - Mitotic cells (Heart), Lung - Mitotic cells (Lung), Skin - Mitotic cells (Skin), Stomach - Mitotic cells (Stomach), Testis - Early spermatids, Testis - Late spermatids
CDC25C	CDC25, PPP1R60	ENSG00000158402	Cell division cycle 25C	P30307	Evidence at protein level	Colon - Mitotic cells (Colon), Heart muscle - Mitotic cells (Heart), Lung - Mitotic cells (Lung), Skin - Mitotic cells (Skin), Stomach - Mitotic cells (Stomach), Testis - Early spermatids, Thyroid - Mitotic cells (Thyroid)
CDC42BPG	DMPK2, HSMDPKIN, kappa-200, MRCKgamma	ENSG00000171219	CDC42 binding protein kinase gamma	Q6DT37	Evidence at protein level	Colon - Colon enterocytes, Lung - Alveolar cells type 1, Prostate - Prostate basal glandular cells
CDC42EP3	BORG2, CEP3, UB1	ENSG00000163171	CDC42 effector protein 3	Q9UKI2	Evidence at protein level	Breast - Endothelial cells, Colon - Smooth muscle cells, Prostate - Smooth muscle cells, Skin - Endothelial cells, Testis - Early spermatids
CDC45	CDC45L, CDC45L2	ENSG00000093009	Cell division cycle 45	O75419	Evidence at protein level	Colon - Mitotic cells (Colon), Heart muscle - Mitotic cells (Heart), Lung - Mitotic cells (Lung), Skin - Mitotic cells (Skin), Stomach - Mitotic cells (Stomach), Testis - Early spermatids, Thyroid - Mitotic cells (Thyroid)
CDC6	CDC18L	ENSG00000094804	Cell division cycle 6	Q99741	Evidence at protein level	Colon - Mitotic cells (Colon), Lung - Mitotic cells (Lung), Skin - Mitotic cells (Skin), Stomach - Mitotic cells (Stomach), Testis - Spermatocytes
CDCA2	PPP1R81, Repo-Man	ENSG00000184661	Cell division cycle associated 2	Q69YH5	Evidence at protein level	Colon - Mitotic cells (Colon), Lung - Mitotic cells (Lung), Skin - Mitotic cells (Skin), Stomach - Mitotic cells (Stomach), Testis - Early spermatids, Thyroid - Mitotic cells (Thyroid)
CDCA5		ENSG00000146670	Cell division cycle associated 5	Q96FF9	Evidence at protein level	Colon - Mitotic cells (Colon), Heart muscle - Mitotic cells (Heart), Lung - Mitotic cells (Lung), Skin - Mitotic cells (Skin), Stomach - Mitotic cells (Stomach), Testis - Early spermatids, Thyroid - Mitotic cells (Thyroid)
CDCA8	BOR, DasraB, FLJ12042, MESRGP	ENSG00000134690	Cell division cycle associated 8	Q53HL2	Evidence at protein level	Colon - Mitotic cells (Colon), Heart muscle - Mitotic cells (Heart), Lung - Mitotic cells (Lung), Skin - Mitotic cells (Skin), Testis - Spermatocytes, Thyroid - Mitotic cells (Thyroid)
CDH1	CD324, UVO, uvomorulin	ENSG00000039068	Cadherin 1	P12830	Evidence at protein level	Adipose visceral - Mesothelial cells, Colon - Colon enterocytes, Liver - Hepatocytes, Lung - Alveolar cells type 2, Prostate - Prostate glandular cells, Thyroid - Thyroid glandular cells
CDH10		ENSG00000040731	Cadherin 10	Q9Y6N8	Evidence at protein level	Colon - Colon enteroendocrine cells, Pancreas - Alpha cells
CDH17	cadherin, HPT-1	ENSG00000079112	Cadherin 17	Q12864	Evidence at protein level	Colon - Colon enterocytes, Pancreas - Ductal cells
CDH19	CDH7	ENSG00000071991	Cadherin 19	Q9H159	Evidence at protein level	Colon - Enteric glia cells, Heart muscle - Fibroblasts
CDH2	CD325, CDHN, NCAD	ENSG00000170558	Cadherin 2	P19022	Evidence at protein level	Colon - Enteric glia cells
CDH5	7B4, CD144	ENSG00000179776	Cadherin 5	P33151	Evidence at protein level	Adipose subcutaneous - Endothelial cells, Adipose visceral - Endothelial cells, Breast - Endothelial cells, Colon - Endothelial cells, Heart muscle - Endothelial cells, Kidney - Endothelial cells, Liver - Vascular Endothelial cells, Lung - Endothelial cells, Pancreas - Endothelial cells, Prostate - Endothelial cells, Stomach - Endothelial cells, Thyroid - Endothelial cells
CDHR1	CORD15, KIAA1775, PCDH21, RP65	ENSG00000148600	Cadherin related family member 1	Q96JP9	Evidence at protein level	Adipose visceral - T-cells, Colon - Colon enterocytes, Liver - NK-cells (Liver), Skin - Keratinocyte (other), Stomach - Fibroblasts, Thyroid - T-cells
CDHR2	FLJ20124, FLJ20383, PC-LKC, PCDH24, PCLKC	ENSG00000074276	Cadherin related family member 2	Q9BYE9	Evidence at protein level	Colon - Colon enterocytes, Kidney - Proximal tubular cells, Lung - Respiratory ciliated cells, Stomach - Gastric mucous cells, Testis - Late spermatids
CDHR5	FLJ20219, MU-PCDH, MUCDHL, MUPCDH	ENSG00000099834	Cadherin related family member 5	Q9HBB8	Evidence at protein level	Colon - Colon enterocytes, Kidney - Proximal tubular cells, Kidney - Proximal tubular cells, Testis - Late spermatids
CDK1	CDC2, CDC28A	ENSG00000170312	Cyclin dependent kinase 1	P06493	Evidence at protein level	Colon - Mitotic cells (Colon), Heart muscle - Mitotic cells (Heart), Lung - Mitotic cells (Lung), Skin - Mitotic cells (Skin), Stomach - Mitotic cells (Stomach), Testis - Early spermatids, Testis - Spermatocytes, Thyroid - Mitotic cells (Thyroid)
CDK15	ALS2CR7, PFTAIRE2, PFTK2	ENSG00000138395	Cyclin dependent kinase 15	Q96Q40	Evidence at protein level	Adipose subcutaneous - Mast cells, Breast - Fibroblasts, Colon - Mast cells, Kidney - Fibroblasts, Lung - Mast cells, Skin - Mast cells, Testis - Early spermatids
CDK5R1	Nck5a, p35, p35nck5a	ENSG00000176749	Cyclin dependent kinase 5 regulatory subunit 1	Q15078	Evidence at protein level	Colon - Colon enteroendocrine cells, Testis - Early spermatids, Testis - Late spermatids
CDK5R2	NCK5AI, P39, p39nck5ai	ENSG00000171450	Cyclin dependent kinase 5 regulatory subunit 2	Q13319	Evidence at protein level	Colon - Colon enteroendocrine cells, Pancreas - Alpha cells, Pancreas - Beta cells, Thyroid - Parafollicular cells
CDKN1A	CAP20, CDKN1, CIP1, P21, p21CIP1, p21Cip1/Waf1, SDI1, WAF1	ENSG00000124762	Cyclin dependent kinase inhibitor 1A	P38936	Evidence at protein level	Breast - Endothelial cells, Colon - Neutrophils
CDT1	DUP, RIS2	ENSG00000167513	Chromatin licensing and DNA replication factor 1	Q9H211	Evidence at protein level	Colon - Mitotic cells (Colon), Heart muscle - Mitotic cells (Heart), Lung - Mitotic cells (Lung), Skin - Mitotic cells (Skin), Stomach - Mitotic cells (Stomach)
CDX1		ENSG00000113722	Caudal type homeobox 1	P47902	Evidence at protein level	Colon - Colon enterocytes
CDX2	CDX3	ENSG00000165556	Caudal type homeobox 2	Q99626	Evidence at protein level	Colon - Colon enterocytes
CEACAM1	BGP, BGP1, CD66a	ENSG00000079385	CEA cell adhesion molecule 1	P13688	Evidence at protein level	Adipose visceral - Endothelial cells, Colon - Colon enterocytes, Heart muscle - Endothelial cells, Kidney - Endothelial cells, Skin - Eccrine sweat gland cells
CEACAM5	CD66e, CEA	ENSG00000105388	CEA cell adhesion molecule 5	P06731	Evidence at protein level	Colon - Colon enterocytes, Prostate - Urothelial cells, Skin - Eccrine sweat gland cells, Stomach - Gastric mucous cells, Thyroid - Parafollicular cells
CEACAM6	CD66c, NCA	ENSG00000086548	CEA cell adhesion molecule 6	P40199	Evidence at protein level	Colon - Colon enterocytes, Prostate - Urothelial cells, Skin - Eccrine sweat gland cells
CEACAM7	CEA, CGM2	ENSG00000007306	CEA cell adhesion molecule 7	Q14002	Evidence at protein level	Colon - Colon enterocytes
CEBPB	C/EBP-beta, CRP2, IL6DBP, LAP, NFIL6, TCF5	ENSG00000172216	CCAAT enhancer binding protein beta	P17676	Evidence at protein level	Colon - Neutrophils
CEBPD	C/EBP-delta, CELF, CRP3, NF-IL6-beta	ENSG00000221869	CCAAT enhancer binding protein delta	P49716	Evidence at protein level	Colon - Neutrophils
CELF3	BRUNOL1, CAGH4, ERDA4, MGC57297, TNRC4	ENSG00000159409	CUGBP Elav-like family member 3	Q5SZQ8	Evidence at protein level	Colon - Colon enteroendocrine cells, Kidney - Proximal tubular cells, Pancreas - Alpha cells, Pancreas - Beta cells, Stomach - Gastric enteroendocrine cells, Testis - Late spermatids, Thyroid - Parafollicular cells
CELF4	BRUNOL4	ENSG00000101489	CUGBP Elav-like family member 4	Q9BZC1	Evidence at protein level	Colon - Colon enteroendocrine cells, Testis - Early spermatids, Testis - Late spermatids
CELF5	BRUNOL5	ENSG00000161082	CUGBP Elav-like family member 5	Q8N6W0	Evidence at protein level	Colon - Colon enteroendocrine cells, Skin - Eccrine sweat gland cells
CEND1	BM88, FLJ90066	ENSG00000184524	Cell cycle exit and neuronal differentiation 1	Q8N111	Evidence at protein level	Colon - Colon enteroendocrine cells, Kidney - Ascending Loop of Henle cells, Prostate - Smooth muscle cells
CENPA	CenH3, CENP-A	ENSG00000115163	Centromere protein A	P49450	Evidence at protein level	Colon - Mitotic cells (Colon), Lung - Mitotic cells (Lung), Skin - Mitotic cells (Skin), Stomach - Mitotic cells (Stomach), Testis - Spermatocytes, Testis - Spermatogonia, Thyroid - Mitotic cells (Thyroid)
CENPF	hcp-1	ENSG00000117724	Centromere protein F	P49454	Evidence at protein level	Colon - Mitotic cells (Colon), Heart muscle - Mitotic cells (Heart), Lung - Mitotic cells (Lung), Skin - Mitotic cells (Skin), Stomach - Mitotic cells (Stomach), Testis - Early spermatids, Thyroid - Mitotic cells (Thyroid)
CENPM	C22orf18, CENP-M, MGC861, Pane1	ENSG00000100162	Centromere protein M	Q9NSP4	Evidence at protein level	Colon - Mitotic cells (Colon), Heart muscle - Mitotic cells (Heart), Lung - Mitotic cells (Lung), Stomach - Mitotic cells (Stomach), Testis - Early spermatids, Thyroid - Mitotic cells (Thyroid)
CEP55	C10orf3, CT111, FLJ10540	ENSG00000138180	Centrosomal protein 55	Q53EZ4	Evidence at protein level	Adipose subcutaneous - Macrophages, Colon - Mitotic cells (Colon), Heart muscle - Mitotic cells (Heart), Liver - Kupffer cells, Lung - Mitotic cells (Lung), Skin - Mitotic cells (Skin), Stomach - Mitotic cells (Stomach), Testis - Early spermatids, Thyroid - Mitotic cells (Thyroid)
CERS1	LAG1, LASS1, UOG1	ENSG00000223802	Ceramide synthase 1	P27544	Evidence at protein level	Colon - Enteric glia cells, Pancreas - Alpha cells, Testis - Sertoli cells
CES3	ES31, FLJ21736	ENSG00000172828	Carboxylesterase 3	Q6UWW8	Evidence at protein level	Breast - Breast glandular cells (progenitors), Colon - Colon enterocytes, Kidney - Proximal tubular cells, Kidney - Proximal tubular cells, Liver - Hepatocytes
CETN2	CALT, CEN2	ENSG00000147400	Centrin 2	P41208	Evidence at protein level	Colon - Smooth muscle cells, Lung - Respiratory ciliated cells, Thyroid - Thyroid glandular cells
CFI	C3b-INA, FI, IF, KAF	ENSG00000205403	Complement factor I	P05156	Evidence at protein level	Adipose subcutaneous - Endothelial cells, Colon - Endothelial cells, Kidney - Proximal tubular cells, Liver - Hepatocytes, Skeletal muscle - Endothelial cells, Skin - Endothelial cells
CFL2	NEM7	ENSG00000165410	Cofilin 2	Q9Y281	Evidence at protein level	Colon - Smooth muscle cells, Liver - Hepatocytes, Prostate - Smooth muscle cells, Skeletal muscle - Skeletal myocytes, Skeletal muscle - Skeletal myocytes
CFP	PFC	ENSG00000126759	Complement factor properdin	P27918	Evidence at protein level	Adipose subcutaneous - Macrophages, Breast - Macrophages, Colon - Macrophages, Lung - Neutrophil_2, Skeletal muscle - Macrophages, Stomach - Macrophages
CFTR	ABC35, ABCC7, CF, CFTR/MRP, dJ760C5.1, MRP7, TNR-CFTR	ENSG00000001626	CF transmembrane conductance regulator	P13569	Evidence at protein level	Adipose visceral - Mesothelial cells, Breast - Breast glandular cells, Colon - Colon enterocytes, Lung - Alveolar cells type 2, Skin - Eccrine sweat gland cells
CGN	KIAA1319	ENSG00000143375	Cingulin	Q9P2M7	Evidence at protein level	Adipose visceral - Mesothelial cells, Colon - Colon enterocytes, Liver - Hepatocytes, Skin - Keratinocyte (granular), Stomach - Gastric mucous cells
CHADL	SLRR4B	ENSG00000100399	Chondroadherin like	Q6NUI6	Evidence at protein level	Colon - Enteric glia cells, Heart muscle - Cardiomyocytes, Liver - Hepatocytes
CHAT		ENSG00000070748	Choline O-acetyltransferase	P28329	Evidence at protein level	Colon - Colon enteroendocrine cells
CHD5		ENSG00000116254	Chromodomain helicase DNA binding protein 5	Q8TDI0	Evidence at protein level	Adipose subcutaneous - Smooth muscle cells, Adipose visceral - Smooth muscle cells, Colon - Colon enteroendocrine cells, Pancreas - Alpha cells, Skin - Smooth muscle cells, Testis - Late spermatids
CHGB	SCG1, SgI	ENSG00000089199	Chromogranin B	P05060	Evidence at protein level	Colon - Colon enteroendocrine cells, Kidney - Ascending Loop of Henle cells, Pancreas - Alpha cells, Testis - Spermatocytes, Thyroid - Parafollicular cells
CHL1	CALL, FLJ44930, L1CAM2, MGC132578	ENSG00000134121	Cell adhesion molecule L1 like	O00533	Evidence at protein level	Colon - Enteric glia cells
CHMP4C	MGC22825, Shax3, VPS32C	ENSG00000164695	Charged multivesicular body protein 4C	Q96CF2	Evidence at protein level	Colon - Colon enterocytes, Stomach - Gastric mucous cells, Thyroid - Thyroid glandular cells
CHODL	C21orf68, FLJ12627, MT75, PRED12	ENSG00000154645	Chondrolectin	Q9H9P2	Evidence at protein level	Colon - Enteric glia cells, Testis - Sertoli cells, Thyroid - Fibroblasts
CHP2		ENSG00000166869	Calcineurin like EF-hand protein 2	O43745	Evidence at protein level	Colon - Colon enterocytes, Kidney - Proximal tubular cells, Skin - Keratinocyte (other), Testis - Sertoli cells
CHRM1		ENSG00000168539	Cholinergic receptor muscarinic 1	P11229	Evidence at protein level	Breast - Breast glandular cells (progenitors), Colon - Colon enteroendocrine cells, Prostate - Prostate glandular cells, Skin - Eccrine sweat gland cells, Testis - Late spermatids
CHRM4		ENSG00000180720	Cholinergic receptor muscarinic 4	P08173	Evidence at protein level	Colon - Colon enteroendocrine cells, Skin - Keratinocyte (granular), Testis - Early spermatids, Testis - Late spermatids
CHRNA3		ENSG00000080644	Cholinergic receptor nicotinic alpha 3 subunit	P32297	Evidence at protein level	Colon - Colon enteroendocrine cells
CHRNA7		ENSG00000175344	Cholinergic receptor nicotinic alpha 7 subunit	P36544	Evidence at protein level	Colon - Colon enteroendocrine cells
CHRNB2		ENSG00000160716	Cholinergic receptor nicotinic beta 2 subunit	P17787	Evidence at protein level	Colon - Colon enteroendocrine cells, Pancreas - Alpha cells, Pancreas - Beta cells, Testis - Early spermatids, Testis - Late spermatids
CHRNB4		ENSG00000117971	Cholinergic receptor nicotinic beta 4 subunit	P30926	Evidence at protein level	Colon - Colon enteroendocrine cells, Testis - Early spermatids, Testis - Late spermatids
CHST5	FLJ22167, I-GLCNAC-6-ST	ENSG00000135702	Carbohydrate sulfotransferase 5	Q9GZS9	Evidence at protein level	Colon - Colon enterocytes, Lung - Respiratory ciliated cells
CHST9	GALNAC-4-ST2, GALNAC4ST-2	ENSG00000154080	Carbohydrate sulfotransferase 9	Q7L1S5	Evidence at protein level	Colon - Enteric glia cells, Heart muscle - Cardiomyocytes, Lung - Respiratory ciliated cells, Skin - Outer root sheath cells, Testis - Sertoli cells
CHSY1	CSS1, KIAA0990	ENSG00000131873	Chondroitin sulfate synthase 1	Q86X52	Evidence at protein level	Colon - Endothelial cells, Heart muscle - Endothelial cells, Kidney - Endothelial cells, Skeletal muscle - Endothelial cells, Thyroid - Endothelial cells
CILP	HsT18872	ENSG00000138615	Cartilage intermediate layer protein	O75339	Evidence at protein level	Breast - Fibroblasts, Colon - Fibroblasts, Heart muscle - Fibroblasts, Kidney - Fibroblasts, Liver - Hepatic stellate cells, Lung - Fibroblast_2, Skeletal muscle - Fibroblasts, Skin - Fibroblast_2
CIT	CITK, CRIK, KIAA0949, STK21	ENSG00000122966	Citron rho-interacting serine/threonine kinase	O14578	Evidence at protein level	Colon - Enteric glia cells, Skin - Mitotic cells (Skin), Testis - Early spermatids
CKAP2L	FLJ40629, radmis	ENSG00000169607	Cytoskeleton associated protein 2 like	Q8IYA6	Evidence at protein level	Colon - Mitotic cells (Colon), Heart muscle - Mitotic cells (Heart), Lung - Mitotic cells (Lung), Skin - Mitotic cells (Skin), Stomach - Mitotic cells (Stomach), Testis - Spermatocytes, Thyroid - Mitotic cells (Thyroid)
CKMT1A	CKMT1	ENSG00000223572	Creatine kinase, mitochondrial 1A	P12532	Evidence at protein level	Colon - Colon enterocytes, Stomach - Gastric mucous cells
CKMT1B	CKMT, CKMT1, UMTCK	ENSG00000237289	Creatine kinase, mitochondrial 1B	P12532	Evidence at protein level	Colon - Colon enterocytes, Stomach - Gastric mucous cells
CLCA1	CaCC, CLCRG1	ENSG00000016490	Chloride channel accessory 1	A8K7I4	Evidence at protein level	Colon - Colon enterocytes
CLCA4	CaCC2	ENSG00000016602	Chloride channel accessory 4	Q14CN2	Evidence at protein level	Colon - Colon enterocytes, Prostate - Urothelial cells
CLDN3	C7orf1, CPE-R2, CPETR2, HRVP1, RVP1	ENSG00000165215	Claudin 3	O15551	Evidence at protein level	Colon - Colon enterocytes, Lung - Alveolar cells type 2, Prostate - Prostate glandular cells, Skin - Eccrine sweat gland cells, Stomach - Gastric enteroendocrine cells, Testis - Sertoli cells
CLDN4	CPE-R, CPETR, CPETR1, hCPE-R, WBSCR8	ENSG00000189143	Claudin 4	O14493	Evidence at protein level	Colon - Colon enterocytes, Liver - Cholangiocyte, Lung - Alveolar cells type 2, Pancreas - Ductal cells, Skin - Keratinocyte (granular)
CLDN5	AWAL, BEC1, CPETRL1, TMVCF	ENSG00000184113	Claudin 5	O00501	Evidence at protein level	Adipose subcutaneous - Endothelial cells, Adipose visceral - Endothelial cells, Breast - Endothelial cells, Colon - Endothelial cells, Kidney - Endothelial cells, Liver - Vascular Endothelial cells, Prostate - Endothelial cells, Testis - Endothelial cells
CLDN7	CEPTRL2, CPETRL2, Hs.84359	ENSG00000181885	Claudin 7	O95471	Evidence at protein level	Colon - Colon enterocytes, Lung - Alveolar cells type 2, Pancreas - Ductal cells, Skin - Eccrine sweat gland cells
CLDN8		ENSG00000156284	Claudin 8	P56748	Evidence at protein level	Colon - Colon enterocytes, Kidney - Intercalated cells, Lung - Respiratory ciliated cells, Skin - Eccrine sweat gland cells, Thyroid - Thyroid glandular cells
CLEC14A	C14orf27	ENSG00000176435	C-type lectin domain containing 14A	Q86T13	Evidence at protein level	Adipose subcutaneous - Endothelial cells, Adipose visceral - Endothelial cells, Breast - Endothelial cells, Colon - Endothelial cells, Heart muscle - Endothelial cells, Kidney - Endothelial cells, Liver - Vascular Endothelial cells, Pancreas - Endothelial cells, Prostate - Endothelial cells, Skeletal muscle - Endothelial cells, Stomach - Endothelial cells, Testis - Endothelial cells, Thyroid - En…
CLEC4D	CD368, CLECSF8, Dectin-3, MCL, Mpcl	ENSG00000166527	C-type lectin domain family 4 member D	Q8WXI8	Evidence at protein level	Adipose visceral - Neutrophils, Colon - Neutrophils, Heart muscle - Neutrophils, Liver - Neutrophils, Lung - Neutrophil_2, Thyroid - Neutrophils
CLEC4G	LSECTIN, UNQ431	ENSG00000182566	C-type lectin domain family 4 member G	Q6UXB4	Evidence at protein level	Adipose subcutaneous - Macrophages, Breast - Macrophages, Colon - Macrophages, Kidney - Macrophages, Liver - Sinusoid Endothelial cells, Skeletal muscle - Macrophages, Thyroid - Macrophages
CLEC7A	CD369, CLECSF12, DECTIN-1, hDectin-1, SCARE2	ENSG00000172243	C-type lectin domain containing 7A	Q9BXN2	Evidence at protein level	Adipose subcutaneous - Macrophages, Colon - Macrophages, Kidney - Macrophages, Pancreas - Macrophages, Skeletal muscle - Macrophages, Skin - T-cells, Stomach - Macrophages, Testis - Macrophages
CLMP	ACAM, ASAM, FLJ22415	ENSG00000166250	CXADR like membrane protein	Q9H6B4	Evidence at protein level	Adipose subcutaneous - Adipocytes (Subcutaneous), Adipose visceral - Adipocytes (Visceral), Breast - Adipocytes (Breast), Colon - Smooth muscle cells, Heart muscle - Fibroblasts, Kidney - Fibroblasts, Pancreas - Fibroblasts, Prostate - Fibroblasts
CLRN3	MGC32871, TMEM12, USH3AL1	ENSG00000180745	Clarin 3	Q8NCR9	Evidence at protein level	Colon - Colon enterocytes, Kidney - Proximal tubular cells, Liver - Hepatocytes, Pancreas - Ductal cells
CLSPN		ENSG00000092853	Claspin	Q9HAW4	Evidence at protein level	Colon - Mitotic cells (Colon), Lung - Mitotic cells (Lung), Skin - Mitotic cells (Skin), Stomach - Mitotic cells (Stomach), Testis - Spermatocytes, Thyroid - Mitotic cells (Thyroid)
CLSTN3	CDHR14, CSTN3, KIAA0726	ENSG00000139182	Calsyntenin 3	Q9BQT9	Evidence at protein level	Colon - Endothelial cells, Skin - Sebaceous gland cells
CLVS1	C6orf212L, CRALBPL, MGC34646, RLBP1L1	ENSG00000177182	Clavesin 1	Q8IUQ0	Evidence at protein level	Colon - Colon enteroendocrine cells, Testis - Early spermatids, Testis - Late spermatids
CMA1		ENSG00000092009	Chymase 1	P23946	Evidence at protein level	Adipose subcutaneous - Mast cells, Adipose visceral - Mast cells, Colon - Mast cells, Stomach - Fibroblasts
CMKLR2	GPR1	ENSG00000183671	Chemerin chemokine-like receptor 2	P46091	Evidence at protein level	Breast - Fibroblasts, Colon - Fibroblasts, Kidney - Endothelial cells
CMTM5	CKLFSF5, FLJ37521	ENSG00000166091	CKLF like MARVEL transmembrane domain containing 5	Q96DZ9	Evidence at protein level	Adipose subcutaneous - Smooth muscle cells, Colon - Enteric glia cells, Skin - Smooth muscle cells, Stomach - Fibroblasts, Thyroid - Fibroblasts
CNGB1	CNCG2, CNCG3L, CNGB1B, GAR1, GARP, RCNC2, RCNCb, RP45	ENSG00000070729	Cyclic nucleotide gated channel subunit beta 1	Q14028	Evidence at protein level	Colon - Colon enteroendocrine cells, Pancreas - Ductal cells, Skin - Outer root sheath cells
CNIH2	CNIH-2, Cnil, MGC50896	ENSG00000174871	Cornichon family AMPA receptor auxiliary protein 2	Q6PI25	Evidence at protein level	Colon - Colon enteroendocrine cells, Lung - Respiratory ciliated cells, Pancreas - Alpha cells, Pancreas - Beta cells, Testis - Early spermatids, Testis - Late spermatids
CNN1	Sm-Calp, SMCC	ENSG00000130176	Calponin 1	P51911	Evidence at protein level	Adipose subcutaneous - Smooth muscle cells, Adipose visceral - Smooth muscle cells, Colon - Smooth muscle cells, Lung - Smooth muscle cells, Prostate - Smooth muscle cells, Skeletal muscle - Smooth muscle cells, Skin - Smooth muscle cells, Testis - Late spermatids, Thyroid - Smooth muscle cells
CNTN5	hNB-2, NB-2	ENSG00000149972	Contactin 5	O94779	Evidence at protein level	Colon - Colon enteroendocrine cells, Lung - Respiratory ciliated cells, Pancreas - Beta cells, Thyroid - Thyroid glandular cells
CNTNAP2	Caspr2, KIAA0868, NRXN4	ENSG00000174469	Contactin associated protein 2	Q9UHC6	Evidence at protein level	Colon - Colon enteroendocrine cells, Liver - Hepatocytes, Prostate - Prostate glandular cells, Skin - Outer root sheath cells, Testis - Spermatogonia
CNTNAP5	caspr5, FLJ31966	ENSG00000155052	Contactin associated protein family member 5	Q8WYK1	Evidence at protein level	Colon - Colon enteroendocrine cells, Kidney - Intercalated cells
COBL	KIAA0633	ENSG00000106078	Cordon-bleu WH2 repeat protein	O75128	Evidence at protein level	Adipose visceral - Mesothelial cells, Colon - Enteric glia cells, Lung - Alveolar cells type 1, Pancreas - Ductal cells, Testis - Spermatogonia, Thyroid - Thyroid glandular cells
COL14A1	UND	ENSG00000187955	Collagen type XIV alpha 1 chain	Q05707	Evidence at protein level	Adipose visceral - Adipose progenitor cells, Breast - Fibroblasts, Colon - Fibroblasts, Heart muscle - Fibroblasts, Kidney - Fibroblasts, Liver - Hepatic stellate cells, Lung - Fibroblast_2, Prostate - Fibroblasts, Skin - Fibroblast_1, Stomach - Fibroblasts, Thyroid - Fibroblasts
COL15A1		ENSG00000204291	Collagen type XV alpha 1 chain	P39059	Evidence at protein level	Adipose visceral - Endothelial cells, Colon - Smooth muscle cells, Heart muscle - Fibroblasts, Lung - Fibroblast_2, Skin - Fibroblast_1, Testis - Peritubular cells
COL17A1	BP180, BPAG2	ENSG00000065618	Collagen type XVII alpha 1 chain	Q9UMD9	Evidence at protein level	Breast - Breast myoepithelial cells, Colon - Colon enterocytes, Prostate - Prostate basal glandular cells, Skin - Keratinocyte (other), Stomach - Gastric mucous cells
COL22A1		ENSG00000169436	Collagen type XXII alpha 1 chain	Q8NFW1	Evidence at protein level	Colon - Enteric glia cells, Testis - Early spermatids, Testis - Late spermatids
COL27A1	FLJ11895, KIAA1870, MGC11337	ENSG00000196739	Collagen type XXVII alpha 1 chain	Q8IZC6	Evidence at protein level	Colon - Enteric glia cells
COL28A1		ENSG00000215018	Collagen type XXVIII alpha 1 chain	Q2UY09	Evidence at protein level	Adipose subcutaneous - Smooth muscle cells, Colon - Enteric glia cells, Lung - Respiratory ciliated cells, Thyroid - Fibroblasts
COL4A2	DKFZp686I14213, FLJ22259	ENSG00000134871	Collagen type IV alpha 2 chain	P08572	Evidence at protein level	Breast - Adipocytes (Breast), Colon - Smooth muscle cells, Liver - Vascular Endothelial cells, Prostate - Smooth muscle cells, Skeletal muscle - Endothelial cells
COL9A3	DJ885L7.4.1, EDM3, FLJ90759, IDD, MED	ENSG00000092758	Collagen type IX alpha 3 chain	Q14050	Evidence at protein level	Adipose subcutaneous - Smooth muscle cells, Colon - Enteric glia cells, Liver - Hepatocytes, Skin - Outer root sheath cells, Testis - Late spermatids
CORO1A	coronin-1, HCORO1, p57	ENSG00000102879	Coronin 1A	P31146	Evidence at protein level	Adipose subcutaneous - Macrophages, Colon - Macrophages, Heart muscle - Macrophages, Lung - Neutrophil_2, Skeletal muscle - Macrophages, Stomach - Macrophages, Testis - Macrophages
CORO1B	coronin-2	ENSG00000172725	Coronin 1B	Q9BR76	Evidence at protein level	Colon - Macrophages, Lung - Macrophages, Prostate - Prostate glandular cells
CORO1C	coronin-3, HCRNN4	ENSG00000110880	Coronin 1C	Q9ULV4	Evidence at protein level	Colon - Smooth muscle cells, Prostate - Smooth muscle cells, Thyroid - Smooth muscle cells
CORO2B	ClipinC, KIAA0925	ENSG00000103647	Coronin 2B	Q9UQ03	Evidence at protein level	Breast - Fibroblasts, Colon - Enteric glia cells, Heart muscle - Fibroblasts, Kidney - Endothelial cells, Skin - Fibroblast_1
COX7B		ENSG00000131174	Cytochrome c oxidase subunit 7B	P24311	Evidence at protein level	Colon - Smooth muscle cells, Heart muscle - Cardiomyocytes
CPA3		ENSG00000163751	Carboxypeptidase A3	P15088	Evidence at protein level	Adipose subcutaneous - Mast cells, Adipose visceral - Mast cells, Breast - Fibroblasts, Colon - Mast cells, Lung - Mast cells, Skeletal muscle - Macrophages
CPLX2	CPX-2, DKFZp547D155	ENSG00000145920	Complexin 2	Q6PUV4	Evidence at protein level	Colon - Colon enteroendocrine cells, Pancreas - Alpha cells, Pancreas - Beta cells, Testis - Late spermatids, Thyroid - Parafollicular cells
CPNE4	COPN4, CPN4	ENSG00000196353	Copine 4	Q96A23	Evidence at protein level	Colon - Colon enteroendocrine cells, Heart muscle - Cardiomyocytes, Pancreas - Alpha cells, Pancreas - Beta cells, Prostate - Prostate glandular cells
CPNE8		ENSG00000139117	Copine 8	Q86YQ8	Evidence at protein level	Adipose visceral - Endothelial cells, Breast - Endothelial cells, Colon - Endothelial cells, Heart muscle - Endothelial cells, Kidney - Endothelial cells, Lung - Endothelial cells, Prostate - Endothelial cells, Skeletal muscle - Endothelial cells, Testis - Early spermatids
CPNE9	KIAA4217	ENSG00000144550	Copine family member 9	Q8IYJ1	Evidence at protein level	Colon - Colon enteroendocrine cells, Testis - Late spermatids
CPVL		ENSG00000106066	Carboxypeptidase vitellogenic like	Q9H3G5	Evidence at protein level	Adipose subcutaneous - Macrophages, Colon - Fibroblasts, Liver - Kupffer cells, Lung - Macrophages, Prostate - Fibroblasts, Skin - Langerhans cells, Testis - Spermatogonia, Thyroid - Thyroid glandular cells
CPXM2	CPX2, UNQ676	ENSG00000121898	Carboxypeptidase X, M14 family member 2	Q8N436	Evidence at protein level	Colon - Smooth muscle cells, Liver - Hepatic stellate cells, Lung - Fibroblast_2, Prostate - Smooth muscle cells, Skeletal muscle - Fibroblasts, Thyroid - Fibroblasts
CR1	CD35, KN	ENSG00000203710	Complement C3b/C4b receptor 1 (Knops blood group)	P17927	Evidence at protein level	Adipose subcutaneous - Macrophages, Adipose visceral - Macrophages, Breast - Macrophages, Colon - Macrophages, Kidney - Podocytes, Lung - Neutrophil_2, Prostate - Macrophages, Thyroid - Macrophages
CRABP1	CRABP, CRABP-I, CRABPI, RBP5	ENSG00000166426	Cellular retinoic acid binding protein 1	P29762	Evidence at protein level	Colon - Colon enteroendocrine cells, Thyroid - Thyroid glandular cells
CREG2		ENSG00000175874	Cellular repressor of E1A stimulated genes 2	Q8IUH2	Evidence at protein level	Colon - Colon enteroendocrine cells, Kidney - Endothelial cells
CRISPLD1	Cocoacrisp, DKFZp762F133, LCRISP1	ENSG00000121005	Cysteine rich secretory protein LCCL domain containing 1	Q9H336	Evidence at protein level	Colon - Enteric glia cells, Heart muscle - Fibroblasts, Skeletal muscle - Fibroblasts, Skin - Eccrine sweat gland cells, Testis - Spermatogonia
CRISPLD2	DKFZP434B044, LCRISP2, LGL1	ENSG00000103196	Cysteine rich secretory protein LCCL domain containing 2	Q9H0B8	Evidence at protein level	Colon - Neutrophils, Liver - Cholangiocyte
CRLF2	CRL2, TSLPR	ENSG00000205755	Cytokine receptor like factor 2	Q9HC73	Evidence at protein level	Adipose subcutaneous - Mast cells, Colon - Mast cells, Lung - Mast cells
CRTAC1	ASPIC1, CEP-68, FLJ10320	ENSG00000095713	Cartilage acidic protein 1	Q9NQ79	Evidence at protein level	Colon - Enteric glia cells, Liver - Vascular Endothelial cells, Lung - Alveolar cells type 2
CRTAM	CD355	ENSG00000109943	Cytotoxic and regulatory T cell molecule	O95727	Evidence at protein level	Adipose subcutaneous - T-cells, Adipose visceral - T-cells, Breast - T-cells, Colon - T-cells, Liver - T-cells, Prostate - T-cells
CRYBG2	AIM1L, FLJ38020	ENSG00000176092	Crystallin beta-gamma domain containing 2	Q8N1P7	Evidence at protein level	Colon - Colon enterocytes, Prostate - Urothelial cells, Testis - Early spermatids, Testis - Late spermatids
CRYGN		ENSG00000127377	Crystallin gamma N	Q8WXF5	Evidence at transcript level	Colon - Enteric glia cells, Kidney - Fibroblasts
CSF1R	C-FMS, CD115, CSFR, FMS	ENSG00000182578	Colony stimulating factor 1 receptor	P07333	Evidence at protein level	Adipose subcutaneous - Macrophages, Adipose visceral - Macrophages, Colon - Macrophages, Kidney - Macrophages, Liver - Kupffer cells, Lung - Macrophages, Pancreas - Macrophages, Prostate - Macrophages, Skeletal muscle - Macrophages, Skin - Langerhans cells, Stomach - Macrophages, Testis - Macrophages, Thyroid - Macrophages
CSF3R	CD114, GCSFR	ENSG00000119535	Colony stimulating factor 3 receptor	Q99062	Evidence at protein level	Adipose subcutaneous - Macrophages, Adipose visceral - Neutrophils, Colon - Neutrophils, Heart muscle - Neutrophils, Liver - Neutrophils, Lung - Neutrophil_2, Skeletal muscle - Neutrophils, Thyroid - Neutrophils
CSMD2	KIAA1884	ENSG00000121904	CUB and Sushi multiple domains 2	Q7Z408	Evidence at protein level	Colon - Enteric glia cells
CSMD3		ENSG00000164796	CUB and Sushi multiple domains 3	Q7Z407	Evidence at protein level	Colon - Colon enteroendocrine cells, Testis - Early spermatids
CSPG4	CSPG4A, HMW-MAA, MCSP, MCSPG, MEL-CSPG, MSK16, NG2	ENSG00000173546	Chondroitin sulfate proteoglycan 4	Q6UVK1	Evidence at protein level	Adipose subcutaneous - Adipocytes (Subcutaneous), Adipose visceral - Adipocytes (Visceral), Breast - Adipocytes (Breast), Colon - Smooth muscle cells, Lung - Smooth muscle cells, Prostate - Smooth muscle cells, Testis - Endothelial cells, Thyroid - Smooth muscle cells
CSRNP1	AXUD1, DKFZp566F164, FAM130B, TAIP-3, URAX1	ENSG00000144655	Cysteine and serine rich nuclear protein 1	Q96S65	Evidence at protein level	Colon - Neutrophils
CSRP1	CSRP, CYRP, D1S181E	ENSG00000159176	Cysteine and glycine rich protein 1	P21291	Evidence at protein level	Adipose subcutaneous - Smooth muscle cells, Adipose visceral - Smooth muscle cells, Breast - Breast myoepithelial cells, Colon - Smooth muscle cells, Kidney - Fibroblasts, Prostate - Smooth muscle cells
CSRP2	CRP2, LMO5, SmLIM	ENSG00000175183	Cysteine and glycine rich protein 2	Q16527	Evidence at protein level	Adipose visceral - Smooth muscle cells, Colon - Endothelial cells, Testis - Early spermatids
CTNNA2	CAP-R, CT114	ENSG00000066032	Catenin alpha 2	P26232	Evidence at protein level	Colon - Colon enteroendocrine cells, Testis - Early spermatids
CTSB		ENSG00000164733	Cathepsin B	P07858	Evidence at protein level	Adipose subcutaneous - Macrophages, Adipose visceral - Macrophages, Breast - Macrophages, Colon - Macrophages, Heart muscle - Macrophages, Kidney - Proximal tubular cells, Lung - Macrophages
CTSD	CLN10, CPSD	ENSG00000117984	Cathepsin D	P07339	Evidence at protein level	Adipose subcutaneous - Macrophages, Adipose visceral - Macrophages, Breast - Macrophages, Colon - Macrophages, Lung - Macrophages
CTSE		ENSG00000196188	Cathepsin E	P14091	Evidence at protein level	Colon - Colon enterocytes, Stomach - Gastric mucous cells
CTSG	CG	ENSG00000100448	Cathepsin G	P08311	Evidence at protein level	Adipose subcutaneous - Mast cells, Adipose visceral - Mast cells, Colon - Mast cells, Lung - Neutrophil_1, Skeletal muscle - Fibroblasts, Stomach - Fibroblasts
CTSW		ENSG00000172543	Cathepsin W	P56202	Evidence at protein level	Adipose subcutaneous - T-cells, Adipose visceral - T-cells, Breast - T-cells, Colon - T-cells, Heart muscle - T-cells, Kidney - T-cells, Prostate - T-cells, Thyroid - T-cells
CTTNBP2NL	DKFZp547A023	ENSG00000143079	CTTNBP2 N-terminal like	Q9P2B4	Evidence at protein level	Adipose subcutaneous - Endothelial cells, Breast - Endothelial cells, Colon - Endothelial cells, Liver - Vascular Endothelial cells, Lung - Endothelial cells, Skeletal muscle - Endothelial cells, Skin - Keratinocyte (other), Thyroid - Endothelial cells
CTXN2		ENSG00000233932	Cortexin 2	P0C2S0	Evidence at transcript level	Colon - Colon enteroendocrine cells
CTXND1	LINC01314	ENSG00000259417	Cortexin domain containing 1	A0A1B0GTU2	Evidence at transcript level	Colon - Enteric glia cells, Heart muscle - Cardiomyocytes, Liver - Hepatocytes, Lung - Alveolar cells type 2
CWH43	CWH43-C, FLJ21511, PGAP2IP	ENSG00000109182	Cell wall biogenesis 43 C-terminal homolog	Q9H720	Evidence at protein level	Colon - Colon enterocytes, Kidney - Intercalated cells, Liver - Hepatocytes, Lung - Respiratory ciliated cells, Prostate - Prostate glandular cells, Stomach - Gastric mucous cells, Thyroid - Thyroid glandular cells
CXCR1	CD181, CDw128a, CKR-1, CMKAR1, IL8RA	ENSG00000163464	C-X-C motif chemokine receptor 1	P25024	Evidence at protein level	Adipose visceral - Neutrophils, Colon - Neutrophils, Heart muscle - Neutrophils, Liver - Neutrophils, Lung - Neutrophil_2, Skeletal muscle - Neutrophils, Stomach - Neutrophils, Thyroid - Neutrophils
CXCR2	CD182, CMKAR2, IL8RB	ENSG00000180871	C-X-C motif chemokine receptor 2	P25025	Evidence at protein level	Adipose visceral - Neutrophils, Colon - Neutrophils, Heart muscle - Neutrophils, Lung - Neutrophil_2, Prostate - Urothelial cells, Skeletal muscle - Neutrophils, Stomach - Neutrophils, Thyroid - Neutrophils
CXCR3	CD183, CKR-L2, CMKAR3, GPR9, IP10-R, MigR	ENSG00000186810	C-X-C motif chemokine receptor 3	P49682	Evidence at protein level	Adipose subcutaneous - T-cells, Colon - T-cells, Liver - T-cells, Lung - T-cells, Pancreas - T-cells, Prostate - T-cells, Thyroid - T-cells
CXCR4	CD184, D2S201E, fusin, HM89, HSY3RR, LESTR, NPY3R, NPYR, NPYY3R	ENSG00000121966	C-X-C motif chemokine receptor 4	P61073	Evidence at protein level	Adipose subcutaneous - T-cells, Adipose visceral - T-cells, Breast - T-cells, Colon - T-cells, Kidney - T-cells, Skin - T-cells, Testis - Macrophages, Thyroid - T-cells
CYBB	CGD, GP91-PHOX, NOX2	ENSG00000165168	Cytochrome b-245 beta chain	P04839	Evidence at protein level	Adipose subcutaneous - Macrophages, Adipose visceral - Macrophages, Breast - Macrophages, Colon - Macrophages, Heart muscle - Macrophages, Kidney - Macrophages, Liver - Kupffer cells, Pancreas - Macrophages, Prostate - Macrophages, Skeletal muscle - Macrophages, Stomach - Macrophages, Testis - Macrophages, Thyroid - Macrophages
CYP2B6	CPB6, CYP2B, CYPIIB6	ENSG00000197408	Cytochrome P450 family 2 subfamily B member 6	P20813	Evidence at protein level	Colon - Colon enterocytes, Kidney - Proximal tubular cells, Liver - Hepatocytes
CYP2C18	CPCI, CYP2C, CYP2C17, P450IIC17	ENSG00000108242	Cytochrome P450 family 2 subfamily C member 18	P33260	Evidence at protein level	Colon - Colon enterocytes, Liver - Hepatocytes, Pancreas - Ductal cells, Stomach - Gastric mucous cells
CYP3A5	CP35, P450PCN3, PCN3	ENSG00000106258	Cytochrome P450 family 3 subfamily A member 5	P20815	Evidence at protein level	Breast - Adipocytes (Breast), Colon - Colon enterocytes, Liver - Hepatocytes, Stomach - Gastric mucous cells
CYP4F2		ENSG00000186115	Cytochrome P450 family 4 subfamily F member 2	P78329	Evidence at protein level	Colon - Colon enterocytes, Kidney - Proximal tubular cells, Kidney - Proximal tubular cells, Liver - Hepatocytes, Prostate - Prostate glandular cells, Skin - Sebaceous gland cells, Stomach - Gastric enteroendocrine cells
CYP51A1	CP51, CYP51, CYPL1, LDM, P450-14DM, P450L1	ENSG00000001630	Cytochrome P450 family 51 subfamily A member 1	Q16850	Evidence at protein level	Colon - Macrophages, Liver - Hepatocytes, Lung - Alveolar cells type 2, Testis - Early spermatids, Testis - Late spermatids
CYYR1	C21orf95	ENSG00000166265	Cysteine and tyrosine rich 1	Q96J86	Evidence at transcript level	Adipose subcutaneous - Endothelial cells, Adipose visceral - Endothelial cells, Breast - Endothelial cells, Colon - Endothelial cells, Heart muscle - Endothelial cells, Kidney - Endothelial cells, Liver - Vascular Endothelial cells, Pancreas - Endothelial cells, Prostate - Endothelial cells, Skeletal muscle - Endothelial cells, Skin - Endothelial cells, Stomach - Endothelial cells, Testis - Endot…
DAB1		ENSG00000173406	DAB adaptor protein 1	O75553	Evidence at protein level	Adipose subcutaneous - Smooth muscle cells, Colon - Enteric glia cells, Skin - Outer root sheath cells, Thyroid - Smooth muscle cells
DACH2		ENSG00000126733	Dachshund family transcription factor 2	Q96NX9	Evidence at protein level	Colon - Colon enteroendocrine cells, Pancreas - Beta cells
DACT3	DAPPER3, MGC15476, RRR1	ENSG00000197380	Dishevelled binding antagonist of beta catenin 3	Q96B18	Evidence at protein level	Adipose subcutaneous - Smooth muscle cells, Breast - Smooth muscle cells, Colon - Smooth muscle cells, Kidney - Fibroblasts, Liver - Hepatic stellate cells, Prostate - Smooth muscle cells, Skeletal muscle - Smooth muscle cells, Testis - Late spermatids
DBNDD2	C20orf35, HSMNP1	ENSG00000244274	Dysbindin domain containing 2	Q9BQY9	Evidence at protein level	Adipose subcutaneous - Smooth muscle cells, Adipose visceral - Smooth muscle cells, Breast - Smooth muscle cells, Colon - Smooth muscle cells, Prostate - Smooth muscle cells
DCN	DSPG2, SLRR1B	ENSG00000011465	Decorin	P07585	Evidence at protein level	Breast - Fibroblasts, Colon - Fibroblasts, Heart muscle - Fibroblasts, Kidney - Fibroblasts, Liver - Hepatic stellate cells, Pancreas - Fibroblasts, Prostate - Fibroblasts, Skin - Fibroblast_2, Thyroid - Fibroblasts
DCTN2	DCTN-50, RBP50	ENSG00000175203	Dynactin subunit 2	Q13561	Evidence at protein level	Colon - Smooth muscle cells, Testis - Early spermatids
DDC	AADC	ENSG00000132437	Dopa decarboxylase	P20711	Evidence at protein level	Colon - Colon enterocytes, Kidney - Proximal tubular cells, Liver - Hepatocytes, Skin - Sebaceous gland cells, Testis - Early spermatids, Thyroid - Parafollicular cells
DDOST	KIAA0115, OST, OST48, WBP1	ENSG00000244038	Dolichyl-diphosphooligosaccharide--protein glycosyltransferase non-catalytic subunit	P39656	Evidence at protein level	Colon - Macrophages, Testis - Spermatogonia, Thyroid - Thyroid glandular cells
DDX21	GURDB, RH-II/GU	ENSG00000165732	DExD-box helicase 21	Q9NR30	Evidence at protein level	Colon - Neutrophils
DDX41	ABS, MGC8828	ENSG00000183258	DEAD-box helicase 41	Q9UJV9	Evidence at protein level	Adipose visceral - Adipose progenitor cells, Colon - Endothelial cells
DEF6	IBP, SLAT, SWAP70L	ENSG00000023892	DEF6 guanine nucleotide exchange factor	Q9H4E7	Evidence at protein level	Adipose subcutaneous - T-cells, Adipose visceral - T-cells, Colon - T-cells, Heart muscle - T-cells, Kidney - T-cells, Liver - T-cells, Skin - Keratinocyte (other), Testis - Early spermatids, Testis - Late spermatids, Thyroid - T-cells
DENND1C	FAM31C, FLJ22757	ENSG00000205744	DENN domain containing 1C	Q8IV53	Evidence at protein level	Adipose visceral - T-cells, Breast - T-cells, Colon - T-cells, Prostate - T-cells, Thyroid - T-cells
DEPDC1	DEP.8, DEPDC1A, FLJ20354, SDP35	ENSG00000024526	DEP domain containing 1	Q5TB30	Evidence at protein level	Colon - Mitotic cells (Colon), Heart muscle - Mitotic cells (Heart), Lung - Mitotic cells (Lung), Skin - Mitotic cells (Skin), Stomach - Mitotic cells (Stomach), Testis - Early spermatids, Thyroid - Mitotic cells (Thyroid)
DEPDC1B	BRCC3, XTP1	ENSG00000035499	DEP domain containing 1B	Q8WUY9	Evidence at protein level	Colon - Mitotic cells (Colon), Heart muscle - Mitotic cells (Heart), Kidney - Intercalated cells, Lung - Mitotic cells (Lung), Skin - Mitotic cells (Skin), Stomach - Mitotic cells (Stomach), Testis - Early spermatids, Testis - Spermatocytes
DEPP1	C10orf10, DEPP, FIG, Fseg	ENSG00000165507	DEPP1 autophagy regulator	Q9NTK1	Evidence at protein level	Colon - Endothelial cells
DES	CMD1I, CSM1, CSM2	ENSG00000175084	Desmin	P17661	Evidence at protein level	Adipose subcutaneous - Smooth muscle cells, Adipose visceral - Smooth muscle cells, Colon - Smooth muscle cells, Lung - Smooth muscle cells, Prostate - Smooth muscle cells, Skin - Smooth muscle cells, Thyroid - Smooth muscle cells
DIABLO	DFNA64, DIABLO-S, FLJ10537, FLJ25049, SMAC	ENSG00000184047	Diablo IAP-binding mitochondrial protein	Q9NR28	Evidence at protein level	Colon - Colon enteroendocrine cells, Thyroid - Thyroid glandular cells
DIAPH3	AN, AUNA1, DRF3, FLJ34705, NSDAN	ENSG00000139734	Diaphanous related formin 3	Q9NSV4	Evidence at protein level	Colon - Mitotic cells (Colon), Heart muscle - Mitotic cells (Heart), Skin - Mitotic cells (Skin), Testis - Early spermatids, Testis - Late spermatids, Thyroid - Mitotic cells (Thyroid)
DIPK1A	FAM69A, FLJ23493	ENSG00000154511	Divergent protein kinase domain 1A	Q5T7M9	Evidence at protein level	Colon - Smooth muscle cells, Prostate - Smooth muscle cells
DIPK2B	CXorf36, DIA1R, FLJ14103	ENSG00000147113	Divergent protein kinase domain 2B	Q9H7Y0	Evidence at protein level	Adipose subcutaneous - Endothelial cells, Adipose visceral - Endothelial cells, Breast - Endothelial cells, Colon - Endothelial cells, Heart muscle - Endothelial cells, Kidney - Endothelial cells, Liver - Vascular Endothelial cells, Pancreas - Endothelial cells, Prostate - Endothelial cells, Skeletal muscle - Endothelial cells, Skin - Endothelial cells, Testis - Endothelial cells, Thyroid - Endot…
DISC1		ENSG00000162946	DISC1 scaffold protein	Q9NRI5	Evidence at protein level	Colon - Enteric glia cells, Testis - Early spermatids
DKK3	CRRL, REIC, RIG	ENSG00000050165	Dickkopf WNT signaling pathway inhibitor 3	Q9UBP4	Evidence at protein level	Breast - Breast myoepithelial cells, Colon - Enteric glia cells, Kidney - Fibroblasts, Liver - Hepatic stellate cells, Lung - Fibroblast_1, Prostate - Fibroblasts, Skeletal muscle - Fibroblasts, Stomach - Fibroblasts, Testis - Sertoli cells, Thyroid - Fibroblasts
DLGAP1	DAP-1, GKAP, SAPAP1	ENSG00000170579	DLG associated protein 1	O14490	Evidence at protein level	Colon - Colon enteroendocrine cells
DLGAP3	DAP3, SAPAP3	ENSG00000116544	DLG associated protein 3	O95886	Evidence at protein level	Adipose visceral - Macrophages, Colon - Colon enteroendocrine cells
DLGAP5	DLG1, DLG7, HURP, KIAA0008	ENSG00000126787	DLG associated protein 5	Q15398	Evidence at protein level	Colon - Mitotic cells (Colon), Heart muscle - Mitotic cells (Heart), Lung - Mitotic cells (Lung), Skin - Mitotic cells (Skin), Stomach - Mitotic cells (Stomach), Testis - Early spermatids, Testis - Spermatocytes, Thyroid - Mitotic cells (Thyroid)
DLL4		ENSG00000128917	Delta like canonical Notch ligand 4	Q9NR61	Evidence at protein level	Adipose subcutaneous - Endothelial cells, Colon - Endothelial cells, Kidney - Endothelial cells, Liver - Vascular Endothelial cells, Prostate - Endothelial cells, Testis - Endothelial cells
DLX5		ENSG00000105880	Distal-less homeobox 5	P56178	Evidence at protein level	Colon - Enteric glia cells, Skin - Keratinocyte (other)
DLX6		ENSG00000006377	Distal-less homeobox 6	P56179	Evidence at protein level	Colon - Enteric glia cells, Skin - Keratinocyte (granular)
DMBT1	Gp-340, GP340, hensin, muclin, SALSA, vomeroglandin	ENSG00000187908	Deleted in malignant brain tumors 1	Q9UGM3	Evidence at protein level	Colon - Colon enterocytes, Lung - Alveolar cells type 2, Prostate - Urothelial cells, Testis - Late spermatids
DNAJB5	Hsc40	ENSG00000137094	DnaJ heat shock protein family (Hsp40) member B5	O75953	Evidence at protein level	Adipose subcutaneous - Smooth muscle cells, Adipose visceral - Smooth muscle cells, Colon - Smooth muscle cells, Lung - Smooth muscle cells, Prostate - Smooth muscle cells, Testis - Sertoli cells
DNAJC14	DNAJ, DRIP78, FLJ32792, HDJ3, LIP6	ENSG00000135392	DnaJ heat shock protein family (Hsp40) member C14	Q6Y2X3	Evidence at protein level	Colon - Macrophages, Stomach - Macrophages, Testis - Spermatocytes
DNAJC22	FLJ13236, wus	ENSG00000178401	DnaJ heat shock protein family (Hsp40) member C22	Q8N4W6	Evidence at protein level	Adipose visceral - Mesothelial cells, Colon - Colon enterocytes, Kidney - Proximal tubular cells
DOCK2	KIAA0209	ENSG00000134516	Dedicator of cytokinesis 2	Q92608	Evidence at protein level	Adipose subcutaneous - Macrophages, Adipose visceral - Macrophages, Colon - Macrophages, Heart muscle - Macrophages, Skeletal muscle - Macrophages
DOK2	Dok-2, p56dok-2	ENSG00000147443	Docking protein 2	O60496	Evidence at protein level	Adipose subcutaneous - Macrophages, Adipose visceral - Macrophages, Breast - Macrophages, Colon - Macrophages, Heart muscle - Macrophages, Liver - Kupffer cells, Pancreas - Macrophages, Skeletal muscle - Macrophages
DPYSL3	CRMP4, DRP-3, ULIP	ENSG00000113657	Dihydropyrimidinase like 3	Q14195	Evidence at protein level	Colon - Smooth muscle cells, Heart muscle - Fibroblasts, Prostate - Smooth muscle cells, Thyroid - Fibroblasts
DPYSL5	CRAM, CRMP-5, CRMP5, CV2, Ulip6	ENSG00000157851	Dihydropyrimidinase like 5	Q9BPU6	Evidence at protein level	Colon - Colon enteroendocrine cells, Testis - Late spermatids
DQX1	FLJ23757	ENSG00000144045	DEAQ-box RNA dependent ATPase 1	Q8TE96	Evidence at protein level	Colon - Colon enterocytes, Prostate - Urothelial cells, Skin - Keratinocyte (other), Stomach - Gastric mucous cells
DRAXIN	C1orf187, FLJ34999, Neucrin	ENSG00000162490	Dorsal inhibitory axon guidance protein	Q8NBI3	Evidence at protein level	Colon - Colon enteroendocrine cells
DRC1	C2orf39, CCDC164, CILD21, FLJ32660, MGC16372	ENSG00000157856	Dynein regulatory complex subunit 1	Q96MC2	Evidence at protein level	Colon - Enteric glia cells, Lung - Respiratory ciliated cells, Testis - Early spermatids, Testis - Late spermatids
DSCAM	CHD2-42, CHD2-52	ENSG00000171587	DS cell adhesion molecule	O60469	Evidence at protein level	Colon - Colon enteroendocrine cells, Pancreas - Alpha cells, Skin - Sebaceous gland cells, Testis - Spermatocytes
DSTN	ACTDP, ADF	ENSG00000125868	Destrin, actin depolymerizing factor	P60981	Evidence at protein level	Adipose subcutaneous - Smooth muscle cells, Adipose visceral - Smooth muscle cells, Colon - Smooth muscle cells, Prostate - Smooth muscle cells
DTNA	D18S892E, DRP3, DTN, DTN-1, DTN-2, DTN-3	ENSG00000134769	Dystrobrevin alpha	Q9Y4J8	Evidence at protein level	Adipose subcutaneous - Smooth muscle cells, Colon - Smooth muscle cells, Prostate - Smooth muscle cells, Skeletal muscle - Skeletal myocytes, Testis - Sertoli cells, Thyroid - Thyroid glandular cells
DUOX1	LNOX1, NOXEF1, THOX1	ENSG00000137857	Dual oxidase 1	Q9NRD9	Evidence at protein level	Colon - Enteric glia cells, Lung - Alveolar cells type 2, Skin - Keratinocyte (other)
DUOXA1	FLJ32334, mol, NIP, NUMBIP	ENSG00000140254	Dual oxidase maturation factor 1	Q1HG43	Evidence at protein level	Colon - Enteric glia cells, Heart muscle - Fibroblasts
DUSP2	PAC-1	ENSG00000158050	Dual specificity phosphatase 2	Q05923	Evidence at protein level	Adipose subcutaneous - T-cells, Adipose visceral - T-cells, Breast - T-cells, Colon - T-cells, Thyroid - T-cells
DUSP26	DUSP24, MGC1136, NEAP	ENSG00000133878	Dual specificity phosphatase 26	Q9BV47	Evidence at protein level	Adipose subcutaneous - Smooth muscle cells, Adipose visceral - Smooth muscle cells, Colon - Colon enteroendocrine cells, Heart muscle - Cardiomyocytes, Kidney - Ascending Loop of Henle cells, Pancreas - Alpha cells, Pancreas - Beta cells, Skeletal muscle - Skeletal myocytes
DUSP3	VHR	ENSG00000108861	Dual specificity phosphatase 3	P51452	Evidence at protein level	Colon - Smooth muscle cells, Prostate - Smooth muscle cells
E2F7		ENSG00000165891	E2F transcription factor 7	Q96AV8	Evidence at protein level	Colon - Mitotic cells (Colon), Lung - Mitotic cells (Lung), Skin - Mitotic cells (Skin), Stomach - Mitotic cells (Stomach), Testis - Early spermatids, Testis - Late spermatids, Thyroid - Mitotic cells (Thyroid)
E2F8	FLJ23311	ENSG00000129173	E2F transcription factor 8	A0AVK6	Evidence at protein level	Colon - Mitotic cells (Colon), Lung - Mitotic cells (Lung), Skeletal muscle - Skeletal myocytes, Skin - Mitotic cells (Skin), Testis - Early spermatids, Thyroid - Mitotic cells (Thyroid)
EBI3	IL27B, IL35B	ENSG00000105246	Epstein-Barr virus induced 3	Q14213	Evidence at protein level	Adipose subcutaneous - Macrophages, Adipose visceral - Macrophages, Breast - Macrophages, Colon - Macrophages, Kidney - Macrophages, Liver - Kupffer cells, Pancreas - Macrophages, Prostate - Macrophages, Skeletal muscle - Macrophages, Skin - Macrophages, Stomach - Macrophages, Thyroid - Macrophages
ECE2	KIAA0604, MGC2408	ENSG00000145194	Endothelin converting enzyme 2	P0DPD6	Evidence at protein level	Colon - Colon enteroendocrine cells, Testis - Early spermatids, Testis - Late spermatids
ECSCR	ARIA, ECSM2	ENSG00000249751	Endothelial cell surface expressed chemotaxis and apoptosis regulator	Q19T08	Evidence at protein level	Adipose visceral - Endothelial cells, Colon - Endothelial cells, Heart muscle - Endothelial cells, Kidney - Endothelial cells, Liver - Vascular Endothelial cells, Lung - Endothelial cells, Pancreas - Endothelial cells, Prostate - Endothelial cells, Skin - Endothelial cells, Testis - Endothelial cells, Thyroid - Endothelial cells
EEF1A2	EEF1AL, HS1, STN, STNL	ENSG00000101210	Eukaryotic translation elongation factor 1 alpha 2	Q05639	Evidence at protein level	Adipose visceral - Mesothelial cells, Breast - Breast glandular cells, Colon - Colon enteroendocrine cells, Heart muscle - Cardiomyocytes, Stomach - Gastric mucous cells
EFNA2	ELF-1, EPLG6, LERK6	ENSG00000099617	Ephrin A2	O43921	Evidence at protein level	Colon - Colon enterocytes
EFNB3	EPLG8, LERK-8	ENSG00000108947	Ephrin B3	Q15768	Evidence at protein level	Adipose visceral - Mesothelial cells, Colon - Colon enteroendocrine cells, Liver - Hepatic stellate cells, Lung - Respiratory ciliated cells, Prostate - Prostate basal glandular cells, Testis - Early spermatids, Testis - Late spermatids
EFR3B	FLJ37871, KIAA0953	ENSG00000084710	EFR3 homolog B	Q9Y2G0	Evidence at protein level	Adipose visceral - Endothelial cells, Colon - Enteric glia cells, Lung - Alveolar cells type 1
EFS	CASS3, EFS1, EFS2, HEFS, SIN	ENSG00000100842	Embryonal Fyn-associated substrate	O43281	Evidence at protein level	Colon - Enteric glia cells, Heart muscle - Fibroblasts, Kidney - Fibroblasts, Liver - Hepatic stellate cells
EGFL7	ZNEU1	ENSG00000172889	EGF like domain multiple 7	Q9UHF1	Evidence at protein level	Adipose subcutaneous - Endothelial cells, Adipose visceral - Endothelial cells, Breast - Endothelial cells, Colon - Endothelial cells, Kidney - Endothelial cells, Liver - Vascular Endothelial cells, Pancreas - Endothelial cells, Prostate - Endothelial cells, Skeletal muscle - Endothelial cells, Skin - Endothelial cells, Thyroid - Endothelial cells
EGFL8	C6orf8, NG3	ENSG00000241404	EGF like domain multiple 8	Q99944	Evidence at protein level	Colon - Enteric glia cells
EHD2	PAST2	ENSG00000024422	EH domain containing 2	Q9NZN4	Evidence at protein level	Colon - Smooth muscle cells, Prostate - Smooth muscle cells
EHD4	PAST4	ENSG00000103966	EH domain containing 4	Q9H223	Evidence at protein level	Colon - Endothelial cells, Kidney - Endothelial cells, Prostate - Endothelial cells, Skeletal muscle - Endothelial cells, Testis - Endothelial cells
EHF	ESE3, ESEJ	ENSG00000135373	ETS homologous factor	Q9NZC4	Evidence at protein level	Colon - Colon enterocytes, Liver - Cholangiocyte, Lung - Alveolar cells type 2, Prostate - Prostate basal glandular cells, Testis - Early spermatids
EIF4A1	DDX2A, EIF-4A, EIF4A	ENSG00000161960	Eukaryotic translation initiation factor 4A1	P60842	Evidence at protein level	Colon - Neutrophils
ELAPOR1	EIG121, KIAA1324, maba1	ENSG00000116299	Endosome-lysosome associated apoptosis and autophagy regulator 1	Q6UXG2	Evidence at protein level	Colon - Colon enterocytes, Lung - Respiratory ciliated cells, Prostate - Prostate glandular cells, Skin - Eccrine sweat gland cells, Stomach - Chief cells, Testis - Early spermatids
ELAVL2	HEL-N1, HuB	ENSG00000107105	ELAV like RNA binding protein 2	Q12926	Evidence at protein level	Colon - Colon enteroendocrine cells, Skin - Outer root sheath cells, Testis - Spermatogonia
ELAVL3	DKFZp547J036, HUC, HUCL, MGC20653, PLE21	ENSG00000196361	ELAV like RNA binding protein 3	Q14576	Evidence at protein level	Colon - Colon enteroendocrine cells
ELAVL4	HUD, PNEM	ENSG00000162374	ELAV like RNA binding protein 4	P26378	Evidence at protein level	Colon - Colon enteroendocrine cells, Pancreas - Alpha cells, Pancreas - Beta cells, Testis - Early spermatids, Testis - Late spermatids
ELF3	EPR-1, ERT, ESE-1, ESX	ENSG00000163435	E74 like ETS transcription factor 3	P78545	Evidence at protein level	Colon - Colon enterocytes, Prostate - Urothelial cells
ELFN1	PPP1R28	ENSG00000225968	Extracellular leucine rich repeat and fibronectin type III domain containing 1	P0C7U0	Evidence at protein level	Colon - Endothelial cells, Liver - Hepatocytes, Testis - Spermatogonia
ELFN2	dJ63G5.3, KIAA1904, LRRC62, PPP1R29	ENSG00000166897	Extracellular leucine rich repeat and fibronectin type III domain containing 2	Q5R3F8	Evidence at protein level	Colon - Colon enteroendocrine cells, Lung - Alveolar cells type 2, Prostate - Prostate glandular cells, Testis - Early spermatids
ELL	C19orf17, ELL1, Men, PPP1R68	ENSG00000105656	Elongation factor for RNA polymerase II	P55199	Evidence at protein level	Colon - Neutrophils, Testis - Late spermatids
ELL2	MRCCAT1	ENSG00000118985	Elongation factor for RNA polymerase II 2	O00472	Evidence at protein level	Colon - Neutrophils
ELMO1	CED-12, CED12, ELMO-1, KIAA0281	ENSG00000155849	Engulfment and cell motility 1	Q92556	Evidence at protein level	Adipose visceral - Endothelial cells, Breast - Endothelial cells, Colon - Endothelial cells, Liver - Hepatocytes, Lung - Fibroblast_1
EMCN	MUC14	ENSG00000164035	Endomucin	Q9ULC0	Evidence at protein level	Adipose subcutaneous - Endothelial cells, Adipose visceral - Endothelial cells, Colon - Endothelial cells, Liver - Vascular Endothelial cells, Prostate - Endothelial cells, Skin - Endothelial cells, Thyroid - Fibroblasts
EMILIN2	FLJ33200, FOAP-10	ENSG00000132205	Elastin microfibril interfacer 2	Q9BXX0	Evidence at protein level	Adipose subcutaneous - Macrophages, Colon - Macrophages, Lung - Macrophages, Skeletal muscle - Macrophages, Skin - Fibroblast_2
EML1	ELP79, EMAP, EMAPL, HuEMAP	ENSG00000066629	EMAP like 1	O00423	Evidence at protein level	Colon - Smooth muscle cells, Prostate - Smooth muscle cells, Thyroid - Fibroblasts
EML3	ELP95, FLJ35827	ENSG00000149499	EMAP like 3	Q32P44	Evidence at protein level	Colon - Endothelial cells, Heart muscle - Endothelial cells
ENAH	FLJ10773, MENA, NDPP1	ENSG00000154380	ENAH actin regulator	Q8N8S7	Evidence at protein level	Colon - Smooth muscle cells
ENG	CD105, END, HHT1, ORW, ORW1	ENSG00000106991	Endoglin	P17813	Evidence at protein level	Adipose visceral - Endothelial cells, Colon - Endothelial cells, Heart muscle - Endothelial cells, Prostate - Endothelial cells
ENSG00000284526		ENSG00000284526	Novel protein		Evidence at transcript level	Colon - Enteric glia cells, Testis - Late spermatids
ENTPD3	CD39L3, HB6, NTPDase-3	ENSG00000168032	Ectonucleoside triphosphate diphosphohydrolase 3	O75355	Evidence at protein level	Colon - Colon enteroendocrine cells, Lung - Alveolar cells type 2
ENTPD8	NTPDase-8, UNQ2492	ENSG00000188833	Ectonucleoside triphosphate diphosphohydrolase 8	Q5MY95	Evidence at protein level	Colon - Colon enterocytes, Liver - Hepatocytes
EOMES	TBR2	ENSG00000163508	Eomesodermin	O95936	Evidence at protein level	Adipose subcutaneous - T-cells, Adipose visceral - T-cells, Breast - T-cells, Colon - T-cells, Heart muscle - T-cells, Kidney - T-cells, Liver - NK-cells (Liver), Lung - NK-cells (Lung), Thyroid - T-cells
EPAS1	bHLHe73, HIF2A, HLF, MOP2, PASD2	ENSG00000116016	Endothelial PAS domain protein 1	Q99814	Evidence at protein level	Adipose visceral - Endothelial cells, Breast - Endothelial cells, Colon - Endothelial cells, Prostate - Endothelial cells, Skeletal muscle - Endothelial cells, Skin - Endothelial cells, Stomach - Endothelial cells
EPB41L2	4.1-G, 4.1G	ENSG00000079819	Erythrocyte membrane protein band 4.1 like 2	O43491	Evidence at protein level	Colon - Enteric glia cells, Kidney - Fibroblasts, Prostate - Fibroblasts, Skeletal muscle - Fibroblasts, Thyroid - Fibroblasts
EPB41L4A	NBL4	ENSG00000129595	Erythrocyte membrane protein band 4.1 like 4A	Q9HCS5	Evidence at protein level	Adipose visceral - Endothelial cells, Breast - Endothelial cells, Colon - Endothelial cells, Skeletal muscle - Endothelial cells, Skin - Keratinocyte (other)
EPB41L4B	EHM2, LULU2	ENSG00000095203	Erythrocyte membrane protein band 4.1 like 4B	Q9H329	Evidence at protein level	Adipose subcutaneous - Adipocytes (Subcutaneous), Adipose visceral - Adipocytes (Visceral), Colon - Colon enterocytes, Heart muscle - Cardiomyocytes, Stomach - Chief cells, Testis - Spermatogonia, Thyroid - Thyroid glandular cells
EPCAM	17-1A, 323/A3, Ber-Ep4, BerEp4, CD326, CO-17A, EGP-2, EGP34, EGP40, Ep-CAM, ESA, GA733-2, HEA125, KS1/4, KSA, Ly74, M4S1, MH99, MIC18, MK-1, MOC-31, MOC31, TACST-1, TACSTD1, TROP1	ENSG00000119888	Epithelial cell adhesion molecule	P16422	Evidence at protein level	Colon - Colon enterocytes, Liver - Cholangiocyte, Lung - Alveolar cells type 2, Skin - Eccrine sweat gland cells, Stomach - Gastric mucous cells, Testis - Spermatogonia, Thyroid - Thyroid glandular cells
EPHA10	FLJ16103, FLJ33655	ENSG00000183317	EPH receptor A10	Q5JZY3	Evidence at protein level	Colon - Colon enterocytes, Testis - Early spermatids, Testis - Late spermatids
EPHA2	ECK	ENSG00000142627	EPH receptor A2	P29317	Evidence at protein level	Colon - Endothelial cells, Prostate - Urothelial cells
EPN3	FLJ20778, MGC129899	ENSG00000049283	Epsin 3	Q9H201	Evidence at protein level	Colon - Colon enterocytes, Heart muscle - Cardiomyocytes, Lung - Respiratory ciliated cells, Skin - Keratinocyte (granular)
EPOR		ENSG00000187266	Erythropoietin receptor	P19235	Evidence at protein level	Colon - Endothelial cells, Skin - Endothelial cells
EPS8L3	FLJ21522, MGC16817	ENSG00000198758	EPS8 like 3	Q8TE67	Evidence at protein level	Colon - Colon enterocytes, Pancreas - Ductal cells, Prostate - Urothelial cells, Stomach - Gastric mucous cells, Testis - Late spermatids
ERG	erg-3, p55	ENSG00000157554	ETS transcription factor ERG	P11308	Evidence at protein level	Adipose subcutaneous - Endothelial cells, Adipose visceral - Endothelial cells, Breast - Endothelial cells, Colon - Endothelial cells, Heart muscle - Endothelial cells, Kidney - Endothelial cells, Liver - Vascular Endothelial cells, Lung - Endothelial cells, Pancreas - Endothelial cells, Prostate - Endothelial cells, Skeletal muscle - Endothelial cells, Skin - Endothelial cells, Stomach - Endothe…
ERICH1		ENSG00000104714	Glutamate rich 1	Q86X53	Evidence at protein level	Colon - Endothelial cells
ERICH3	C1orf173, DKFZp547I048, RP11-653A5.1	ENSG00000178965	Glutamate rich 3	Q5RHP9	Evidence at protein level	Colon - Colon enteroendocrine cells, Liver - Hepatocytes, Lung - Respiratory ciliated cells, Testis - Early spermatids
ERN2	IRE1b	ENSG00000134398	Endoplasmic reticulum to nucleus signaling 2	Q76MJ5	Evidence at protein level	Breast - Adipocytes (Breast), Colon - Colon enterocytes, Lung - Respiratory ciliated cells, Pancreas - Ductal cells, Prostate - Urothelial cells, Skin - Eccrine sweat gland cells, Stomach - Gastric mucous cells
ERVFRD-1	envFRD, ERVFRDE1, HERV-FRD, HERV-W/FRD, syncytin-2	ENSG00000244476	Endogenous retrovirus group FRD member 1, envelope	P60508	Evidence at protein level	Adipose subcutaneous - Mast cells, Adipose visceral - Mast cells, Colon - Mast cells
ESAM	W117m	ENSG00000149564	Endothelial cell adhesion molecule	Q96AP7	Evidence at protein level	Adipose subcutaneous - Endothelial cells, Adipose visceral - Endothelial cells, Breast - Endothelial cells, Colon - Endothelial cells, Heart muscle - Endothelial cells, Kidney - Endothelial cells, Liver - Vascular Endothelial cells, Lung - Endothelial cells, Pancreas - Endothelial cells, Prostate - Endothelial cells, Skeletal muscle - Endothelial cells, Skin - Endothelial cells, Stomach - Endothe…
ESCO2	EFO2, RBS	ENSG00000171320	Establishment of sister chromatid cohesion N-acetyltransferase 2	Q56NI9	Evidence at protein level	Colon - Mitotic cells (Colon), Lung - Mitotic cells (Lung), Skin - Mitotic cells (Skin), Testis - Spermatocytes, Thyroid - Mitotic cells (Thyroid)
ESPL1	ESP1, KIAA0165, SEPA	ENSG00000135476	Extra spindle pole bodies like 1, separase	Q14674	Evidence at protein level	Colon - Mitotic cells (Colon), Heart muscle - Mitotic cells (Heart), Kidney - Proximal tubular cells, Kidney - Proximal tubular cells, Lung - Mitotic cells (Lung), Stomach - Mitotic cells (Stomach), Testis - Early spermatids, Thyroid - Mitotic cells (Thyroid)
ESPN	DFNB36	ENSG00000187017	Espin	B1AK53	Evidence at protein level	Colon - Colon enterocytes, Kidney - Proximal tubular cells, Kidney - Proximal tubular cells, Liver - Hepatocytes, Lung - Respiratory ciliated cells, Skin - Keratinocyte (other), Testis - Sertoli cells
ESRP1	FLJ20171, RBM35A	ENSG00000104413	Epithelial splicing regulatory protein 1	Q6NXG1	Evidence at protein level	Colon - Colon enterocytes, Liver - Cholangiocyte, Lung - Alveolar cells type 2, Skin - Keratinocyte (other), Thyroid - Thyroid glandular cells
ESRP2	FLJ21918, RBM35B	ENSG00000103067	Epithelial splicing regulatory protein 2	Q9H6T0	Evidence at protein level	Breast - Breast glandular cells, Colon - Colon enterocytes, Lung - Alveolar cells type 2, Stomach - Gastric mucous cells, Testis - Early spermatids, Testis - Late spermatids
ESYT1	FAM62A, KIAA0747, MBC2	ENSG00000139641	Extended synaptotagmin 1	Q9BSJ8	Evidence at protein level	Adipose subcutaneous - Adipocytes (Subcutaneous), Adipose visceral - Adipocytes (Visceral), Breast - Adipocytes (Breast), Colon - Smooth muscle cells
ETS1	ETS-1, EWSR2, FLJ10768	ENSG00000134954	ETS proto-oncogene 1, transcription factor	P14921	Evidence at protein level	Adipose subcutaneous - Endothelial cells, Adipose visceral - Endothelial cells, Breast - Endothelial cells, Colon - Endothelial cells, Heart muscle - Endothelial cells, Kidney - Endothelial cells, Prostate - Endothelial cells, Skeletal muscle - Endothelial cells, Skin - Endothelial cells, Testis - Endothelial cells, Thyroid - Endothelial cells
ETS2		ENSG00000157557	ETS proto-oncogene 2, transcription factor	P15036	Evidence at protein level	Colon - Neutrophils, Heart muscle - Endothelial cells, Kidney - Endothelial cells, Testis - Endothelial cells
EXO1	HEX1, hExoI	ENSG00000174371	Exonuclease 1	Q9UQ84	Evidence at protein level	Colon - Mitotic cells (Colon), Lung - Mitotic cells (Lung), Skin - Mitotic cells (Skin), Stomach - Mitotic cells (Stomach), Testis - Spermatocytes, Thyroid - Mitotic cells (Thyroid)
EXPH5	SLAC2-B	ENSG00000110723	Exophilin 5	Q8NEV8	Evidence at protein level	Colon - Colon enterocytes, Liver - Hepatocytes, Skin - Keratinocyte (other), Testis - Early spermatids, Testis - Late spermatids
EZH2	ENX-1, EZH1, KMT6, KMT6A	ENSG00000106462	Enhancer of zeste 2 polycomb repressive complex 2 subunit	Q15910	Evidence at protein level	Colon - Mitotic cells (Colon), Testis - Early spermatids
F10		ENSG00000126218	Coagulation factor X	P00742	Evidence at protein level	Breast - Fibroblasts, Colon - Fibroblasts, Liver - Hepatocytes, Pancreas - Alpha cells, Prostate - Fibroblasts, Skeletal muscle - Fibroblasts, Skin - Fibroblast_1, Skin - Fibroblast_2, Thyroid - Fibroblasts
F13A1	F13A	ENSG00000124491	Coagulation factor XIII A chain	P00488	Evidence at protein level	Adipose subcutaneous - Macrophages, Adipose visceral - Macrophages, Breast - Macrophages, Colon - Macrophages, Heart muscle - Macrophages, Prostate - Macrophages, Skeletal muscle - Macrophages, Stomach - Macrophages, Testis - Macrophages, Thyroid - Macrophages
F2RL1	GPR11, PAR2	ENSG00000164251	F2R like trypsin receptor 1	P55085	Evidence at protein level	Colon - Colon enterocytes, Heart muscle - Fibroblasts, Skin - Keratinocyte (other), Stomach - Gastric mucous cells
F2RL2	PAR3	ENSG00000164220	Coagulation factor II thrombin receptor like 2	O00254	Evidence at protein level	Colon - Enteric glia cells, Heart muscle - Fibroblasts
F8	DXS1253E, F8C, FVIII, HEMA	ENSG00000185010	Coagulation factor VIII	P00451	Evidence at protein level	Colon - Endothelial cells, Kidney - Endothelial cells
FABP1	L-FABP	ENSG00000163586	Fatty acid binding protein 1	P07148	Evidence at protein level	Colon - Colon enterocytes, Kidney - Proximal tubular cells
FABP2	I-FABP	ENSG00000145384	Fatty acid binding protein 2	P12104	Evidence at protein level	Colon - Colon enterocytes
FABP4	A-FABP, aP2	ENSG00000170323	Fatty acid binding protein 4	P15090	Evidence at protein level	Adipose subcutaneous - Adipocytes (Subcutaneous), Breast - Adipocytes (Breast), Colon - Endothelial cells
FABP6	I-15P, I-BABP, I-BALB, I-BAP, ILBP, ILBP3, ILLBP	ENSG00000170231	Fatty acid binding protein 6	P51161	Evidence at protein level	Colon - Colon enteroendocrine cells, Heart muscle - Cardiomyocytes, Lung - Respiratory ciliated cells
FAIM2	KIAA0950, LFG, LFG2, LIFEGUARD, NMP35, TMBIM2	ENSG00000135472	Fas apoptotic inhibitory molecule 2	Q9BWQ8	Evidence at protein level	Colon - Colon enteroendocrine cells, Kidney - Fibroblasts, Lung - Fibroblast_2, Stomach - Fibroblasts, Testis - Early spermatids, Testis - Late spermatids
FAM110C		ENSG00000184731	Family with sequence similarity 110 member C	Q1W6H9	Evidence at protein level	Adipose subcutaneous - Smooth muscle cells, Adipose visceral - Mesothelial cells, Colon - Colon enterocytes
FAM111B	CANP	ENSG00000189057	FAM111 trypsin like peptidase B	Q6SJ93	Evidence at protein level	Colon - Mitotic cells (Colon), Heart muscle - Mitotic cells (Heart), Lung - Mitotic cells (Lung), Skin - Mitotic cells (Skin), Stomach - Mitotic cells (Stomach), Thyroid - Mitotic cells (Thyroid)
FAM124B	FLJ22746	ENSG00000124019	Family with sequence similarity 124 member B	Q9H5Z6	Evidence at protein level	Breast - Endothelial cells, Colon - Endothelial cells, Heart muscle - Endothelial cells, Skeletal muscle - Endothelial cells
FAM180A	HWKM1940, UNQ1940	ENSG00000189320	Family with sequence similarity 180 member A	Q6UWF9	Evidence at protein level	Adipose subcutaneous - Adipose progenitor cells, Colon - Fibroblasts, Liver - Hepatic stellate cells, Pancreas - Fibroblasts, Skeletal muscle - Fibroblasts, Stomach - Fibroblasts, Thyroid - Fibroblasts
FAM180B	LOC399888	ENSG00000196666	Family with sequence similarity 180 member B	Q6P0A1	Evidence at protein level	Colon - Fibroblasts, Skeletal muscle - Fibroblasts, Skin - Fibroblast_1, Skin - Fibroblast_2, Stomach - Fibroblasts, Thyroid - Fibroblasts
FAM181B	LOC220382, MGC33846	ENSG00000182103	Family with sequence similarity 181 member B	A6NEQ2	Evidence at protein level	Adipose subcutaneous - Smooth muscle cells, Colon - Enteric glia cells, Testis - Spermatogonia
FAM20A	DKFZp434F2322	ENSG00000108950	FAM20A golgi associated secretory pathway pseudokinase	Q96MK3	Evidence at protein level	Adipose subcutaneous - Adipose progenitor cells, Colon - Endothelial cells, Stomach - Gastric mucous cells
FAM241A	C4orf32, FLJ39370	ENSG00000174749	Family with sequence similarity 241 member A	Q8N8J7	Evidence at protein level	Adipose subcutaneous - Endothelial cells, Adipose visceral - Endothelial cells, Breast - Endothelial cells, Colon - Endothelial cells, Kidney - Endothelial cells, Lung - Endothelial cells, Prostate - Endothelial cells
FAM3D	EF7, OIT1	ENSG00000198643	FAM3 metabolism regulating signaling molecule D	Q96BQ1	Evidence at protein level	Colon - Colon enterocytes, Pancreas - Ductal cells, Prostate - Urothelial cells
FAM78B		ENSG00000188859	Family with sequence similarity 78 member B	Q5VT40	Evidence at transcript level	Colon - Enteric glia cells
FAM83B	C6orf143, FLJ30642	ENSG00000168143	Family with sequence similarity 83 member B	Q5T0W9	Evidence at protein level	Colon - Colon enterocytes, Kidney - Endothelial cells, Lung - Respiratory ciliated cells, Skin - Keratinocyte (other), Stomach - Gastric mucous cells, Testis - Early spermatids
FAM83E	FLJ20200	ENSG00000105523	Family with sequence similarity 83 member E	Q2M2I3	Evidence at protein level	Colon - Colon enterocytes, Lung - Alveolar cells type 2, Pancreas - Ductal cells, Prostate - Urothelial cells, Skin - Eccrine sweat gland cells, Stomach - Gastric mucous cells, Testis - Late spermatids
FAM83F		ENSG00000133477	Family with sequence similarity 83 member F	Q8NEG4	Evidence at protein level	Adipose subcutaneous - Adipocytes (Subcutaneous), Colon - Colon enterocytes, Lung - Respiratory ciliated cells, Skin - Keratinocyte (granular), Testis - Early spermatids, Testis - Late spermatids
FAM83H	FLJ46072	ENSG00000180921	Family with sequence similarity 83 member H	Q6ZRV2	Evidence at protein level	Adipose subcutaneous - Adipocytes (Subcutaneous), Adipose visceral - Mesothelial cells, Colon - Colon enterocytes, Lung - Alveolar cells type 2, Stomach - Gastric mucous cells, Thyroid - Thyroid glandular cells
FAM89A	C1orf153, MGC15887	ENSG00000182118	Family with sequence similarity 89 member A	Q96GI7	Evidence at protein level	Adipose subcutaneous - Adipocytes (Subcutaneous), Adipose visceral - Adipocytes (Visceral), Breast - Adipocytes (Breast), Colon - Endothelial cells, Heart muscle - Endothelial cells, Testis - Spermatogonia
FASLG	APT1LG1, CD178, FasL, TNFSF6	ENSG00000117560	Fas ligand	P48023	Evidence at protein level	Adipose subcutaneous - T-cells, Adipose visceral - T-cells, Breast - T-cells, Colon - T-cells, Heart muscle - T-cells, Kidney - T-cells, Liver - NK-cells (Liver), Lung - NK-cells (Lung), Prostate - T-cells, Thyroid - T-cells
FBLL1	LOC345630	ENSG00000188573	Fibrillarin like 1	A6NHQ2	Evidence at protein level	Colon - Colon enteroendocrine cells
FBLN1	FBLN	ENSG00000077942	Fibulin 1	P23142	Evidence at protein level	Adipose subcutaneous - Adipose progenitor cells, Adipose visceral - Adipose progenitor cells, Breast - Fibroblasts, Colon - Fibroblasts, Heart muscle - Fibroblasts, Kidney - Fibroblasts, Liver - Hepatic stellate cells, Lung - Fibroblast_2, Pancreas - Fibroblasts, Prostate - Fibroblasts, Skeletal muscle - Fibroblasts, Skin - Fibroblast_2, Stomach - Fibroblasts, Thyroid - Fibroblasts
FBN1	FBN, MASS, MFS1, OCTD, SGS, WMS	ENSG00000166147	Fibrillin 1	P35555	Evidence at protein level	Adipose subcutaneous - Adipose progenitor cells, Colon - Fibroblasts, Heart muscle - Fibroblasts, Kidney - Fibroblasts, Liver - Hepatic stellate cells, Lung - Fibroblast_2, Skeletal muscle - Fibroblasts, Skin - Fibroblast_2
FBXL16	C16orf22, Fbl16, MGC33974	ENSG00000127585	F-box and leucine rich repeat protein 16	Q8N461	Evidence at protein level	Adipose visceral - Mesothelial cells, Colon - Colon enteroendocrine cells, Pancreas - Alpha cells, Pancreas - Beta cells, Testis - Early spermatids
FBXL22	Fbl22, FLJ39626	ENSG00000197361	F-box and leucine rich repeat protein 22	Q6P050	Evidence at protein level	Adipose subcutaneous - Smooth muscle cells, Adipose visceral - Smooth muscle cells, Colon - Smooth muscle cells, Heart muscle - Cardiomyocytes, Prostate - Smooth muscle cells, Skin - Smooth muscle cells, Stomach - Fibroblasts
FBXO2	Fbg1, Fbs1, FBX2, Nfb42, OCP1	ENSG00000116661	F-box protein 2	Q9UK22	Evidence at protein level	Adipose visceral - Mesothelial cells, Colon - Colon enteroendocrine cells
FCAR	CD89, FcalphaR, FcalphaRI	ENSG00000186431	Fc alpha receptor	P24071	Evidence at protein level	Adipose visceral - Neutrophils, Colon - Neutrophils, Heart muscle - Neutrophils, Liver - Neutrophils, Lung - Neutrophil_2, Skeletal muscle - Neutrophils, Thyroid - Neutrophils
FCER1G	FcepsilonRIgamma	ENSG00000158869	Fc epsilon receptor Ig	P30273	Evidence at protein level	Adipose subcutaneous - Macrophages, Adipose visceral - Macrophages, Breast - Macrophages, Colon - Macrophages, Heart muscle - Macrophages, Kidney - Macrophages, Pancreas - Macrophages, Prostate - Macrophages, Skeletal muscle - Macrophages, Stomach - Macrophages, Thyroid - Macrophages
FCGR3A	CD16, CD16a, FCG3, FcgammaRIIIa, FCGR3, FcGRIIIA	ENSG00000203747	Fc gamma receptor IIIa	P08637	Evidence at protein level	Adipose subcutaneous - Macrophages, Adipose visceral - Macrophages, Breast - Macrophages, Colon - Macrophages, Heart muscle - Macrophages, Kidney - Macrophages, Liver - Kupffer cells, Lung - Macrophages, Pancreas - Macrophages, Prostate - Macrophages, Skeletal muscle - Macrophages, Skin - Macrophages, Stomach - Macrophages, Thyroid - Macrophages
FCGR3B	CD16, CD16b, FCG3, FcgammaRIIIb, FCGR3, FcRIIIb	ENSG00000162747	Fc gamma receptor IIIb	O75015	Evidence at protein level	Adipose visceral - Neutrophils, Colon - Neutrophils, Heart muscle - Neutrophils, Skeletal muscle - Neutrophils, Stomach - Neutrophils, Thyroid - Neutrophils
FCHO1	KIAA0290	ENSG00000130475	FCH and mu domain containing endocytic adaptor 1	O14526	Evidence at protein level	Adipose subcutaneous - Macrophages, Colon - T-cells, Kidney - T-cells, Prostate - T-cells, Skin - Keratinocyte (granular), Testis - Spermatogonia, Thyroid - T-cells
FCRL5	BXMAS1, CD307e, FCRH5, IRTA2	ENSG00000143297	Fc receptor like 5	Q96RD9	Evidence at protein level	Adipose subcutaneous - Plasma cells, Adipose visceral - Plasma cells, Breast - Plasma cells, Colon - Plasma cells, Heart muscle - Plasma cells, Liver - Plasma cells, Lung - Plasma cells, Pancreas - Plasma cells, Prostate - Plasma cells, Skeletal muscle - Plasma cells, Skin - Plasma cells, Testis - Early spermatids, Testis - Late spermatids, Thyroid - Plasma cells
FCRL6	FcRH6, FLJ16056, IFGP6	ENSG00000181036	Fc receptor like 6	Q6DN72	Evidence at protein level	Adipose visceral - T-cells, Colon - T-cells, Heart muscle - T-cells, Prostate - T-cells, Thyroid - T-cells
FDPS		ENSG00000160752	Farnesyl diphosphate synthase	P14324	Evidence at protein level	Colon - Macrophages, Skin - Sebaceous gland cells
FER1L6	C8ORFK23	ENSG00000214814	Fer-1 like family member 6	Q2WGJ9	Evidence at protein level	Colon - Colon enterocytes, Heart muscle - Cardiomyocytes, Lung - Respiratory ciliated cells, Stomach - Gastric mucous cells, Testis - Early spermatids, Testis - Late spermatids
FERMT2	KIND2, mig-2, PLEKHC1, UNC112B	ENSG00000073712	FERM domain containing kindlin 2	Q96AC1	Evidence at protein level	Colon - Smooth muscle cells, Prostate - Smooth muscle cells
FERMT3	KIND3, MGC10966, MIG2B, UNC112C, URP2	ENSG00000149781	FERM domain containing kindlin 3	Q86UX7	Evidence at protein level	Adipose subcutaneous - Macrophages, Adipose visceral - Macrophages, Breast - Macrophages, Colon - Macrophages, Heart muscle - Macrophages, Skeletal muscle - Macrophages, Thyroid - Macrophages
FES	FPS	ENSG00000182511	FES proto-oncogene, tyrosine kinase	P07332	Evidence at protein level	Colon - Endothelial cells
FFAR4	GPR120, GPR129, O3FAR1, PGR4	ENSG00000186188	Free fatty acid receptor 4	Q5NUL3	Evidence at protein level	Adipose subcutaneous - Adipocytes (Subcutaneous), Adipose visceral - Adipocytes (Visceral), Breast - Adipocytes (Breast), Colon - Colon enterocytes, Testis - Late spermatids, Thyroid - Macrophages
FGD2	ZFYVE4	ENSG00000146192	FYVE, RhoGEF and PH domain containing 2	Q7Z6J4	Evidence at protein level	Adipose subcutaneous - Macrophages, Adipose visceral - Macrophages, Breast - Macrophages, Colon - Macrophages, Heart muscle - Macrophages, Kidney - Macrophages, Liver - Kupffer cells, Pancreas - Macrophages, Prostate - Macrophages, Skeletal muscle - Macrophages, Stomach - Macrophages
FGF11	FHF3, FLJ16061, MGC102953, MGC45269	ENSG00000161958	Fibroblast growth factor 11	Q92914	Evidence at protein level	Colon - Endothelial cells
FGF12	FGF12B, FHF1	ENSG00000114279	Fibroblast growth factor 12	P61328	Evidence at protein level	Colon - Enteric glia cells, Heart muscle - Cardiomyocytes
FGFBP1	FGFBP, HBP17	ENSG00000137440	Fibroblast growth factor binding protein 1	Q14512	Evidence at protein level	Colon - Colon enterocytes, Lung - Alveolar cells type 2
FGFBP2	KSP37	ENSG00000137441	Fibroblast growth factor binding protein 2	Q9BYJ0	Evidence at protein level	Adipose subcutaneous - Adipocytes (Subcutaneous), Adipose visceral - Adipocytes (Visceral), Breast - Adipocytes (Breast), Colon - Enteric glia cells, Liver - NK-cells (Liver), Lung - NK-cells (Lung)
FHL1	bA535K18.1, FHL1B, FLH1A, KYO-T, MGC111107, SLIM1, XMPMA	ENSG00000022267	Four and a half LIM domains 1	Q13642	Evidence at protein level	Colon - Smooth muscle cells, Liver - Hepatic stellate cells, Lung - Fibroblast_1, Prostate - Smooth muscle cells, Skeletal muscle - Skeletal myocytes, Skeletal muscle - Skeletal myocytes, Thyroid - Fibroblasts
FHL5	ACT, dJ393D12.2, FLJ33049	ENSG00000112214	Four and a half LIM domains 5	Q5TD97	Evidence at protein level	Adipose subcutaneous - Smooth muscle cells, Adipose visceral - Smooth muscle cells, Breast - Endothelial cells, Colon - Endothelial cells, Prostate - Endothelial cells, Skin - Endothelial cells, Testis - Early spermatids, Testis - Late spermatids, Thyroid - Smooth muscle cells
FIGN		ENSG00000182263	Fidgetin, microtubule severing factor	Q5HY92	Evidence at protein level	Colon - Enteric glia cells
FKBP14	FKBP22, FLJ20731	ENSG00000106080	FKBP prolyl isomerase 14	Q9NWM8	Evidence at protein level	Adipose visceral - Adipose progenitor cells, Colon - Smooth muscle cells
FKBP1A	FKBP-12, FKBP1, FKBP12, FKBP12C, PKC12, PPIASE	ENSG00000088832	FKBP prolyl isomerase 1A	P62942	Evidence at protein level	Breast - Endothelial cells, Colon - Endothelial cells, Kidney - Endothelial cells, Lung - Endothelial cells
FLI1	EWSR2, FLI-1, SIC-1	ENSG00000151702	Fli-1 proto-oncogene, ETS transcription factor	Q01543	Evidence at protein level	Adipose subcutaneous - Endothelial cells, Adipose visceral - Endothelial cells, Breast - Endothelial cells, Colon - Endothelial cells, Heart muscle - Endothelial cells, Lung - Endothelial cells, Pancreas - Endothelial cells, Prostate - Endothelial cells, Skeletal muscle - Endothelial cells, Skin - Endothelial cells, Testis - Endothelial cells, Thyroid - Endothelial cells
FLNA	ABP-280, FLN, FLN1, OPD1, OPD2	ENSG00000196924	Filamin A	P21333	Evidence at protein level	Adipose subcutaneous - Smooth muscle cells, Adipose visceral - Smooth muscle cells, Breast - Smooth muscle cells, Colon - Smooth muscle cells, Lung - Smooth muscle cells, Prostate - Smooth muscle cells, Skeletal muscle - Smooth muscle cells, Thyroid - Smooth muscle cells
FLNC	ABP-280, ABPL, FLN2	ENSG00000128591	Filamin C	Q14315	Evidence at protein level	Adipose subcutaneous - Smooth muscle cells, Colon - Smooth muscle cells, Lung - Smooth muscle cells, Prostate - Smooth muscle cells, Skin - Smooth muscle cells
FLRT1	MGC21624, SPG68	ENSG00000126500	Fibronectin leucine rich transmembrane protein 1		Evidence at transcript level	Colon - Enteric glia cells, Kidney - Ascending Loop of Henle cells
FLRT2		ENSG00000185070	Fibronectin leucine rich transmembrane protein 2	O43155	Evidence at protein level	Colon - Fibroblasts, Lung - Fibroblast_2, Prostate - Fibroblasts, Thyroid - Fibroblasts
FLT1	FLT, VEGFR1	ENSG00000102755	Fms related receptor tyrosine kinase 1	P17948	Evidence at protein level	Adipose visceral - Endothelial cells, Breast - Endothelial cells, Colon - Endothelial cells, Heart muscle - Endothelial cells, Liver - Vascular Endothelial cells, Prostate - Endothelial cells, Skin - Endothelial cells, Stomach - Endothelial cells, Testis - Early spermatids
FMNL3	DKFZp762B245, MGC45819, WBP3	ENSG00000161791	Formin like 3	Q8IVF7	Evidence at protein level	Adipose subcutaneous - Endothelial cells, Adipose visceral - Endothelial cells, Colon - Enteric glia cells, Liver - Vascular Endothelial cells, Testis - Sertoli cells
FMO3	FMOII	ENSG00000007933	Flavin containing dimethylaniline monoxygenase 3	P31513	Evidence at protein level	Colon - Endothelial cells, Liver - Hepatocytes, Lung - Fibroblast_1
FN1	CIG, FINC, GFND2, LETS, MSF	ENSG00000115414	Fibronectin 1	P02751	Evidence at protein level	Adipose subcutaneous - Adipose progenitor cells, Breast - Fibroblasts, Colon - Smooth muscle cells, Prostate - Smooth muscle cells, Skeletal muscle - Fibroblasts, Skin - Fibroblast_2
FNBP1	FBP17, KIAA0554	ENSG00000187239	Formin binding protein 1	Q96RU3	Evidence at protein level	Colon - Smooth muscle cells, Prostate - Smooth muscle cells
FNDC9	C5orf40, MGC27121	ENSG00000172568	Fibronectin type III domain containing 9	Q8TBE3	Evidence at protein level	Colon - Colon enteroendocrine cells
FOLR2	FRbeta	ENSG00000165457	Folate receptor beta	P14207	Evidence at protein level	Adipose subcutaneous - Macrophages, Adipose visceral - Macrophages, Breast - Macrophages, Colon - Macrophages, Heart muscle - Macrophages, Kidney - Macrophages, Liver - Kupffer cells, Lung - Macrophages, Pancreas - Macrophages, Skeletal muscle - Macrophages, Testis - Macrophages, Thyroid - Macrophages
FOSL1	fra-1	ENSG00000175592	FOS like 1, AP-1 transcription factor subunit	P15407	Evidence at protein level	Colon - Neutrophils
FOSL2	FLJ23306, FRA2	ENSG00000075426	FOS like 2, AP-1 transcription factor subunit	P15408	Evidence at protein level	Colon - Neutrophils
FOXA1	HNF3A	ENSG00000129514	Forkhead box A1	P55317	Evidence at protein level	Breast - Breast glandular cells, Colon - Colon enterocytes, Liver - Hepatocytes, Lung - Alveolar cells type 2, Prostate - Prostate glandular cells, Skin - Eccrine sweat gland cells, Thyroid - Parafollicular cells
FOXA2	HNF3B	ENSG00000125798	Forkhead box A2	Q9Y261	Evidence at protein level	Colon - Colon enterocytes, Lung - Alveolar cells type 2
FOXA3	HNF3G	ENSG00000170608	Forkhead box A3	P55318	Evidence at protein level	Colon - Colon enterocytes, Lung - Alveolar cells type 2, Stomach - Gastric mucous cells
FOXC1	ARA, FKHL7, FREAC3, IGDA, IHG1, IRID1	ENSG00000054598	Forkhead box C1	Q12948	Evidence at protein level	Colon - Endothelial cells
FOXD3	Genesis, HFH2	ENSG00000187140	Forkhead box D3	Q9UJU5	Evidence at protein level	Adipose subcutaneous - Smooth muscle cells, Colon - Enteric glia cells, Thyroid - Fibroblasts
FPR1	FMLP, FPR	ENSG00000171051	Formyl peptide receptor 1	P21462	Evidence at protein level	Breast - Macrophages, Colon - Neutrophils, Kidney - Macrophages, Liver - Neutrophils, Lung - Neutrophil_2, Prostate - Macrophages, Skeletal muscle - Neutrophils, Skin - Macrophages
FPR2	ALX, ALXR, FMLP-R-II, FMLPX, FPR2A, FPRH2, FPRL1, HM63, LXA4R	ENSG00000171049	Formyl peptide receptor 2	P25090	Evidence at protein level	Colon - Neutrophils, Heart muscle - Neutrophils, Liver - Neutrophils, Lung - Neutrophil_2, Skeletal muscle - Neutrophils, Testis - Early spermatids, Testis - Late spermatids, Thyroid - Neutrophils
FPR3	FMLPY, FPRH1, FPRL2, RMLP-R-I	ENSG00000187474	Formyl peptide receptor 3	P25089	Evidence at protein level	Adipose subcutaneous - Macrophages, Adipose visceral - Macrophages, Breast - Macrophages, Colon - Macrophages, Heart muscle - Macrophages, Kidney - Macrophages, Liver - Kupffer cells, Lung - Macrophages, Pancreas - Macrophages, Prostate - Macrophages, Skeletal muscle - Macrophages, Stomach - Macrophages, Thyroid - Macrophages
FRMD1	bA164L23.1, DKFZp434O0117, FLJ00181, FLJ22615, FLJ40260	ENSG00000153303	FERM domain containing 1	Q8N878	Evidence at protein level	Colon - Colon enterocytes, Skin - Adipocytes (Skin), Stomach - Parietal cells
FRMD3	EPB41L4O, MGC20553	ENSG00000172159	FERM domain containing 3	A2A2Y4	Evidence at protein level	Adipose subcutaneous - Endothelial cells, Adipose visceral - Endothelial cells, Breast - Endothelial cells, Colon - Enteric glia cells, Prostate - Endothelial cells, Skin - Endothelial cells, Testis - Early spermatids, Testis - Late spermatids
FRMD4A	bA295P9.4, FLJ10210, FRMD4, KIAA1294	ENSG00000151474	FERM domain containing 4A	Q9P2Q2	Evidence at protein level	Adipose subcutaneous - Adipocytes (Subcutaneous), Adipose visceral - Adipocytes (Visceral), Breast - Adipocytes (Breast), Colon - Enteric glia cells, Skin - Keratinocyte (other), Testis - Early spermatids, Testis - Late spermatids
FRMD5	MGC14161	ENSG00000171877	FERM domain containing 5	Q7Z6J6	Evidence at protein level	Colon - Enteric glia cells, Heart muscle - Cardiomyocytes, Testis - Early spermatids, Testis - Late spermatids
FRMPD1	FRMD2, KIAA0967	ENSG00000070601	FERM and PDZ domain containing 1	Q5SYB0	Evidence at protein level	Colon - Colon enteroendocrine cells, Heart muscle - Cardiomyocytes, Kidney - Intercalated cells, Testis - Sertoli cells
FSD1	MGC3213, MIR1	ENSG00000105255	Fibronectin type III and SPRY domain containing 1	Q9BTV5	Evidence at protein level	Colon - Colon enteroendocrine cells, Testis - Spermatogonia
FSTL5	DKFZp566D234, KIAA1263	ENSG00000168843	Follistatin like 5	Q8N475	Evidence at protein level	Colon - Colon enteroendocrine cells, Pancreas - Alpha cells, Testis - Spermatogonia
FUT3	CD174, LE	ENSG00000171124	Fucosyltransferase 3 (Lewis blood group)	P21217	Evidence at protein level	Colon - Colon enterocytes, Kidney - Proximal tubular cells, Kidney - Proximal tubular cells, Lung - Alveolar cells type 2, Prostate - Urothelial cells, Stomach - Gastric mucous cells
FUT6	FCT3A, FLJ40754, FT1A, FucT-VI	ENSG00000156413	Fucosyltransferase 6	P51993	Evidence at protein level	Colon - Colon enterocytes, Kidney - Proximal tubular cells, Kidney - Proximal tubular cells, Lung - Alveolar cells type 2, Prostate - Urothelial cells
FXYD1	PLM	ENSG00000266964	FXYD domain containing ion transport regulator 1	O00168	Evidence at protein level	Breast - Fibroblasts, Colon - Enteric glia cells, Heart muscle - Cardiomyocytes, Kidney - Fibroblasts, Liver - Hepatocytes, Prostate - Fibroblasts, Thyroid - Fibroblasts
FXYD3	MAT-8, PLML	ENSG00000089356	FXYD domain containing ion transport regulator 3	Q14802	Evidence at protein level	Breast - Breast glandular cells, Colon - Colon enterocytes, Lung - Alveolar cells type 1, Stomach - Gastric mucous cells
FXYD5	OIT2	ENSG00000089327	FXYD domain containing ion transport regulator 5	Q96DB9	Evidence at protein level	Adipose visceral - Adipose progenitor cells, Colon - Endothelial cells, Liver - Vascular Endothelial cells
FYB2	ARAP, C1orf168, FLJ43208, RP4-758N20.2	ENSG00000187889	FYN binding protein 2	Q5VWT5	Evidence at protein level	Colon - Colon enterocytes, Heart muscle - Cardiomyocytes, Liver - Hepatocytes, Lung - Respiratory ciliated cells, Pancreas - Alpha cells, Prostate - Prostate glandular cells, Testis - Early spermatids, Testis - Late spermatids
GABRA3		ENSG00000011677	Gamma-aminobutyric acid type A receptor subunit alpha3	P34903	Evidence at protein level	Colon - Colon enteroendocrine cells, Testis - Spermatogonia
GABRA4		ENSG00000109158	Gamma-aminobutyric acid type A receptor subunit alpha4	P48169	Evidence at protein level	Adipose subcutaneous - Smooth muscle cells, Colon - Colon enteroendocrine cells, Skin - Sebaceous gland cells, Testis - Early spermatids
GABRB3		ENSG00000166206	Gamma-aminobutyric acid type A receptor subunit beta3	P28472	Evidence at protein level	Colon - Colon enteroendocrine cells, Testis - Spermatocytes, Testis - Spermatogonia
GABRG2		ENSG00000113327	Gamma-aminobutyric acid type A receptor subunit gamma2	P18507	Evidence at protein level	Colon - Colon enteroendocrine cells
GABRQ		ENSG00000268089	Gamma-aminobutyric acid type A receptor subunit theta	Q9UN88	Evidence at protein level	Colon - Colon enteroendocrine cells
GADD45B	DKFZP566B133, GADD45BETA, MYD118	ENSG00000099860	Growth arrest and DNA damage inducible beta	O75293	Evidence at protein level	Colon - Neutrophils
GAL	GAL-GMAP, GALN, GLNN, GMAP	ENSG00000069482	Galanin and GMAP prepropeptide	P22466	Evidence at protein level	Colon - Colon enteroendocrine cells, Skin - Sebaceous gland cells
GALNT16	GalNAc-T16, GALNTL1, KIAA1130	ENSG00000100626	Polypeptide N-acetylgalactosaminyltransferase 16	Q8N428	Evidence at protein level	Adipose subcutaneous - Adipose progenitor cells, Colon - Enteric glia cells, Heart muscle - Cardiomyocytes, Liver - Hepatic stellate cells, Skeletal muscle - Fibroblasts, Thyroid - Fibroblasts
GALNT5	GalNAc-T5	ENSG00000136542	Polypeptide N-acetylgalactosaminyltransferase 5	Q7Z7M9	Evidence at protein level	Colon - Colon enterocytes, Heart muscle - Fibroblasts, Skeletal muscle - Fibroblasts, Stomach - Gastric mucous cells, Testis - Early spermatids, Testis - Late spermatids
GALR1	GALNR, GALNR1	ENSG00000166573	Galanin receptor 1	P47211	Evidence at protein level	Colon - Colon enteroendocrine cells, Testis - Early spermatids, Testis - Late spermatids
GANAB	G2AN, GIIA, GluII, KIAA0088	ENSG00000089597	Glucosidase II alpha subunit	Q14697	Evidence at protein level	Colon - Macrophages, Thyroid - Thyroid glandular cells
GAP43	B-50, GAP-43, PP46	ENSG00000172020	Growth associated protein 43	P17677	Evidence at protein level	Colon - Colon enteroendocrine cells, Heart muscle - Fibroblasts
GARRE1	KIAA0355	ENSG00000166398	Granule associated Rac and RHOG effector 1	O15063	Evidence at protein level	Adipose subcutaneous - Endothelial cells, Adipose visceral - Endothelial cells, Colon - Endothelial cells, Lung - Endothelial cells, Prostate - Endothelial cells, Stomach - Endothelial cells
GAS7	KIAA0394, MGC1348	ENSG00000007237	Growth arrest specific 7	O60861	Evidence at protein level	Breast - Fibroblasts, Colon - Enteric glia cells, Lung - Fibroblast_2, Skeletal muscle - Fibroblasts, Skin - Keratinocyte (granular), Testis - Sertoli cells
GASK1B	C4orf18, DKFZp434L142, ENED, FAM198B, FLJ38155	ENSG00000164125	Golgi associated kinase 1B	Q6UWH4	Evidence at protein level	Colon - Enteric glia cells
GATA1	ERYF1, GATA-1, GF1, NF-E1, NFE1	ENSG00000102145	GATA binding protein 1	P15976	Evidence at protein level	Adipose subcutaneous - Mast cells, Colon - Mast cells, Liver - Erythroid cells, Testis - Late spermatids
GATM	AGAT	ENSG00000171766	Glycine amidinotransferase	P50440	Evidence at protein level	Colon - Enteric glia cells, Kidney - Proximal tubular cells, Liver - Hepatocytes, Skin - Keratinocyte (other), Testis - Sertoli cells, Thyroid - Thyroid glandular cells
GBA3	CBGL1, GLUC, KLrP	ENSG00000249948	Glucosylceramidase beta 3 (gene/pseudogene)		Evidence at transcript level	Colon - Colon enterocytes, Kidney - Proximal tubular cells, Liver - Hepatocytes, Lung - Alveolar cells type 1
GBP5		ENSG00000154451	Guanylate binding protein 5	Q96PP8	Evidence at protein level	Adipose subcutaneous - T-cells, Adipose visceral - T-cells, Breast - T-cells, Colon - T-cells, Heart muscle - T-cells, Kidney - T-cells, Liver - T-cells, Pancreas - T-cells, Prostate - T-cells, Skin - T-cells, Testis - Spermatogonia, Thyroid - T-cells
GCG	GLP-1, GLP1, GLP2, GRPP	ENSG00000115263	Glucagon	P01275	Evidence at protein level	Colon - Colon enterocytes, Pancreas - Alpha cells
GCNT3	C2/4GnT, C2GnT-M, C2GnT2	ENSG00000140297	Glucosaminyl (N-acetyl) transferase 3, mucin type	O95395	Evidence at protein level	Colon - Colon enterocytes, Stomach - Gastric mucous cells, Testis - Early spermatids, Testis - Late spermatids
GCSAML	C1orf150, FLJ44728	ENSG00000169224	Germinal center associated signaling and motility like	Q5JQS6	Evidence at protein level	Adipose subcutaneous - Mast cells, Adipose visceral - Mast cells, Colon - Mast cells, Lung - Mast cells, Prostate - Prostate glandular cells, Skin - Mast cells, Testis - Early spermatids
GDA	CYPIN, GAH	ENSG00000119125	Guanine deaminase	Q9Y2T3	Evidence at protein level	Colon - Colon enterocytes, Kidney - Proximal tubular cells, Stomach - Gastric mucous cells, Testis - Spermatogonia, Thyroid - Parafollicular cells
GDAP1	CMT2K, CMT4, CMT4A	ENSG00000104381	Ganglioside induced differentiation associated protein 1	Q8TB36	Evidence at protein level	Colon - Colon enteroendocrine cells, Thyroid - Thyroid glandular cells
GDAP1L1		ENSG00000124194	Ganglioside induced differentiation associated protein 1 like 1	Q96MZ0	Evidence at protein level	Colon - Colon enteroendocrine cells, Pancreas - Alpha cells, Testis - Early spermatids, Testis - Late spermatids
GDPD2	FLJ20207, GDE3, OBDPF	ENSG00000130055	Glycerophosphodiester phosphodiesterase domain containing 2	Q9HCC8	Evidence at protein level	Colon - Colon enterocytes, Skin - Keratinocyte (other), Stomach - Gastric mucous cells
GFI1	GFI-1, GFI1A, ZNF163	ENSG00000162676	Growth factor independent 1 transcriptional repressor	Q99684	Evidence at protein level	Adipose subcutaneous - T-cells, Adipose visceral - T-cells, Colon - T-cells, Kidney - T-cells, Liver - T-cells, Prostate - T-cells, Thyroid - T-cells
GFRA3	GFRa-3	ENSG00000146013	GDNF family receptor alpha 3	O60609	Evidence at protein level	Adipose subcutaneous - Smooth muscle cells, Colon - Enteric glia cells, Stomach - Fibroblasts, Thyroid - Fibroblasts
GGT6	FLJ90165	ENSG00000167741	Gamma-glutamyltransferase 6	Q6P531	Evidence at protein level	Colon - Colon enterocytes, Liver - Cholangiocyte
GIMAP1	HIMAP1, IAN2, IMAP1, IMAP38	ENSG00000213203	GTPase, IMAP family member 1	Q8WWP7	Evidence at protein level	Breast - Endothelial cells, Colon - Endothelial cells, Heart muscle - Endothelial cells, Prostate - Endothelial cells, Skin - Endothelial cells
GIMAP4	FLJ11110, HIMAP4, IAN1, IMAP4	ENSG00000133574	GTPase, IMAP family member 4	Q9NUV9	Evidence at protein level	Adipose subcutaneous - Endothelial cells, Adipose visceral - Endothelial cells, Breast - Endothelial cells, Colon - Endothelial cells, Heart muscle - Endothelial cells, Kidney - Endothelial cells, Prostate - Endothelial cells, Skeletal muscle - Endothelial cells, Skin - Endothelial cells, Testis - Endothelial cells
GIMAP5	HIMAP3, IAN4L1, IAN5	ENSG00000196329	GTPase, IMAP family member 5	Q96F15	Evidence at protein level	Adipose subcutaneous - Endothelial cells, Breast - Endothelial cells, Colon - Endothelial cells, Heart muscle - Endothelial cells, Kidney - Endothelial cells, Lung - Endothelial cells, Prostate - Endothelial cells, Skeletal muscle - Endothelial cells, Skin - Endothelial cells, Thyroid - Endothelial cells
GIMAP7	IAN7, MGC27027	ENSG00000179144	GTPase, IMAP family member 7	Q8NHV1	Evidence at protein level	Breast - Endothelial cells, Colon - Endothelial cells, Heart muscle - Endothelial cells, Prostate - Endothelial cells, Skeletal muscle - Endothelial cells, Skin - Endothelial cells, Testis - Endothelial cells
GIMAP8	DKFZp667I133, hIAN6, IAN9	ENSG00000171115	GTPase, IMAP family member 8	Q8ND71	Evidence at protein level	Breast - Endothelial cells, Colon - Endothelial cells, Heart muscle - Endothelial cells, Kidney - Endothelial cells, Lung - Endothelial cells, Prostate - Endothelial cells, Skeletal muscle - Endothelial cells, Skin - Endothelial cells, Testis - Endothelial cells
GINS3	FLJ13912, PSF3	ENSG00000181938	GINS complex subunit 3	Q9BRX5	Evidence at protein level	Adipose subcutaneous - Adipocytes (Subcutaneous), Adipose visceral - Adipocytes (Visceral), Breast - Adipocytes (Breast), Colon - Enteric glia cells
GJA4	CX37	ENSG00000187513	Gap junction protein alpha 4	P35212	Evidence at protein level	Breast - Endothelial cells, Colon - Endothelial cells, Prostate - Endothelial cells, Testis - Endothelial cells
GJB1	CMTX, CMTX1, CX32	ENSG00000169562	Gap junction protein beta 1	P08034	Evidence at protein level	Colon - Colon enterocytes, Kidney - Proximal tubular cells, Liver - Hepatocytes, Prostate - Prostate glandular cells, Testis - Sertoli cells
GLB1	EBP, ELNR1	ENSG00000170266	Galactosidase beta 1	P16278	Evidence at protein level	Adipose subcutaneous - Macrophages, Breast - Fibroblasts, Colon - Macrophages, Liver - Hepatocytes, Lung - Macrophages, Thyroid - Thyroid glandular cells
GLOD5		ENSG00000171433	Glyoxalase domain containing 5	A6NK44	Evidence at protein level	Colon - Colon enterocytes, Kidney - Proximal tubular cells, Liver - Hepatocytes, Thyroid - Thyroid glandular cells
GLRA3		ENSG00000145451	Glycine receptor alpha 3	O75311	Evidence at protein level	Breast - Breast glandular cells, Colon - Colon enteroendocrine cells, Pancreas - Beta cells, Testis - Early spermatids, Testis - Late spermatids
GLT1D1	FLJ31978	ENSG00000151948	Glycosyltransferase 1 domain containing 1	Q96MS3	Evidence at protein level	Adipose visceral - Neutrophils, Colon - Colon enteroendocrine cells, Lung - Neutrophil_2, Testis - Early spermatids, Testis - Late spermatids
GNG2		ENSG00000186469	G protein subunit gamma 2	P59768	Evidence at protein level	Adipose subcutaneous - Adipocytes (Subcutaneous), Breast - Adipocytes (Breast), Colon - Enteric glia cells, Skeletal muscle - Fibroblasts
GNG3		ENSG00000162188	G protein subunit gamma 3	P63215	Evidence at protein level	Colon - Colon enteroendocrine cells, Testis - Early spermatids, Testis - Late spermatids
GNG4		ENSG00000168243	G protein subunit gamma 4	P50150	Evidence at protein level	Colon - Colon enteroendocrine cells, Pancreas - Alpha cells, Pancreas - Beta cells, Prostate - Prostate glandular cells, Testis - Spermatogonia
GNRH1	GNRH, GRH, LHRH	ENSG00000147437	Gonadotropin releasing hormone 1	P01148	Evidence at protein level	Colon - Enteric glia cells
GPA33	A33	ENSG00000143167	Glycoprotein A33	Q99795	Evidence at protein level	Colon - Colon enterocytes, Testis - Late spermatids
GPC1	glypican	ENSG00000063660	Glypican 1	P35052	Evidence at protein level	Colon - Enteric glia cells, Skin - Keratinocyte (other), Testis - Sertoli cells
GPC6		ENSG00000183098	Glypican 6	Q9Y625	Evidence at protein level	Breast - Adipocytes (Breast), Colon - Fibroblasts, Pancreas - Fibroblasts, Prostate - Fibroblasts
GPM6B	M6B, MGC17150, MGC54284	ENSG00000046653	Glycoprotein M6B	Q13491	Evidence at protein level	Colon - Enteric glia cells, Prostate - Fibroblasts, Thyroid - Fibroblasts
GPNMB	HGFIN, NMB	ENSG00000136235	Glycoprotein nmb	Q14956	Evidence at protein level	Breast - Fibroblasts, Colon - Fibroblasts, Lung - Macrophages, Skeletal muscle - Fibroblasts, Thyroid - Fibroblasts
GPR155	DEP.7, DEPDC3, FLJ31819, PGR22	ENSG00000163328	G protein-coupled receptor 155	Q7Z3F1	Evidence at protein level	Colon - Enteric glia cells, Kidney - Proximal tubular cells, Prostate - Smooth muscle cells
GPR158	KIAA1136	ENSG00000151025	G protein-coupled receptor 158	Q5T848	Evidence at protein level	Colon - Colon enteroendocrine cells, Pancreas - Beta cells, Testis - Early spermatids, Testis - Late spermatids
GPR15LG	AP-57, C10orf99, CSBF, FLJ21763, GPR15L, RLLV1833, UNQ1833	ENSG00000188373	G protein-coupled receptor 15 ligand	Q6UWK7	Evidence at protein level	Colon - Colon enterocytes, Prostate - Urothelial cells
GPR173	SREB3	ENSG00000184194	G protein-coupled receptor 173	Q9NS66	Evidence at protein level	Adipose subcutaneous - Adipose progenitor cells, Adipose visceral - Adipose progenitor cells, Colon - Enteric glia cells, Heart muscle - Fibroblasts
GPR174	FKSG79	ENSG00000147138	G protein-coupled receptor 174	Q9BXC1	Evidence at protein level	Adipose subcutaneous - T-cells, Adipose visceral - T-cells, Breast - T-cells, Colon - T-cells, Kidney - T-cells, Pancreas - T-cells, Thyroid - T-cells
GPR19		ENSG00000183150	G protein-coupled receptor 19	Q15760	Evidence at protein level	Colon - Colon enteroendocrine cells, Testis - Early spermatids, Testis - Late spermatids
GPR22		ENSG00000172209	G protein-coupled receptor 22	Q99680	Evidence at transcript level	Colon - Colon enteroendocrine cells, Heart muscle - Cardiomyocytes
GPR3	ACCA	ENSG00000181773	G protein-coupled receptor 3	P46089	Evidence at protein level	Colon - Neutrophils, Liver - Vascular Endothelial cells
GPR34		ENSG00000171659	G protein-coupled receptor 34	Q9UPC5	Evidence at protein level	Adipose subcutaneous - Macrophages, Adipose visceral - Macrophages, Colon - Macrophages, Heart muscle - Macrophages, Kidney - Macrophages, Liver - Kupffer cells, Lung - Macrophages, Pancreas - Macrophages, Prostate - Macrophages, Skeletal muscle - Macrophages, Stomach - Macrophages, Testis - Macrophages, Thyroid - Macrophages
GPR37	EDNRBL, hET(B)R-LP, PAELR	ENSG00000170775	G protein-coupled receptor 37	O15354	Evidence at protein level	Colon - Colon enteroendocrine cells, Liver - Hepatocytes, Pancreas - Ductal cells, Testis - Sertoli cells
GPR4		ENSG00000177464	G protein-coupled receptor 4	P46093	Evidence at protein level	Breast - Endothelial cells, Colon - Endothelial cells, Kidney - Endothelial cells, Liver - Vascular Endothelial cells, Lung - Endothelial cells, Prostate - Endothelial cells, Skin - Endothelial cells, Stomach - Endothelial cells
GPRC5B	RAIG-2	ENSG00000167191	G protein-coupled receptor class C group 5 member B	Q9NZH0	Evidence at protein level	Colon - Endothelial cells, Pancreas - Ductal cells, Testis - Sertoli cells
GPRIN1	GRIN1, KIAA1893	ENSG00000169258	G protein regulated inducer of neurite outgrowth 1	Q7Z2K8	Evidence at protein level	Colon - Colon enteroendocrine cells, Heart muscle - Endothelial cells, Testis - Spermatogonia
GPRIN2	KIAA0514, MGC15171	ENSG00000204175	G protein regulated inducer of neurite outgrowth 2	O60269	Evidence at protein level	Adipose visceral - Mesothelial cells, Colon - Colon enterocytes, Lung - Alveolar cells type 2, Pancreas - Ductal cells, Skin - Keratinocyte (granular), Testis - Early spermatids, Testis - Late spermatids
GPSM1	AGS3, DKFZP727I051	ENSG00000160360	G protein signaling modulator 1	Q86YR5	Evidence at protein level	Adipose subcutaneous - Adipose progenitor cells, Adipose visceral - Adipose progenitor cells, Colon - Enteric glia cells, Heart muscle - Cardiomyocytes, Lung - Fibroblast_1, Testis - Sertoli cells
GPT	ALT, ALT1, GPT1, SGPT	ENSG00000167701	Glutamic--pyruvic transaminase	P24298	Evidence at protein level	Adipose subcutaneous - Adipocytes (Subcutaneous), Adipose visceral - Adipocytes (Visceral), Breast - Adipocytes (Breast), Colon - Colon enterocytes, Heart muscle - Cardiomyocytes, Kidney - Proximal tubular cells, Liver - Hepatocytes, Skeletal muscle - Skeletal myocytes, Testis - Late spermatids
GPX2	GSHPX-GI	ENSG00000176153	Glutathione peroxidase 2	P18283	Evidence at protein level	Colon - Colon enterocytes, Lung - Respiratory ciliated cells, Prostate - Urothelial cells, Stomach - Gastric mucous cells, Testis - Late spermatids
GRB2	NCKAP2	ENSG00000177885	Growth factor receptor bound protein 2	P62993	Evidence at protein level	Adipose subcutaneous - Macrophages, Adipose visceral - Macrophages, Colon - Smooth muscle cells
GRB7		ENSG00000141738	Growth factor receptor bound protein 7	Q14451	Evidence at protein level	Adipose visceral - Mesothelial cells, Colon - Colon enterocytes, Kidney - Endothelial cells
GRHL2	BOM, DFNA28, FLJ13782, TFCP2L3	ENSG00000083307	Grainyhead like transcription factor 2	Q6ISB3	Evidence at protein level	Colon - Colon enterocytes, Liver - Cholangiocyte, Lung - Alveolar cells type 2, Prostate - Prostate glandular cells, Skin - Keratinocyte (other), Testis - Late spermatids, Thyroid - Thyroid glandular cells
GRIA2	GluA2, GLUR2, GLURB	ENSG00000120251	Glutamate ionotropic receptor AMPA type subunit 2	P42262	Evidence at protein level	Adipose subcutaneous - Smooth muscle cells, Colon - Colon enteroendocrine cells, Pancreas - Alpha cells, Pancreas - Beta cells, Skin - Eccrine sweat gland cells, Thyroid - Parafollicular cells
GRID2	GluD2, GluR-delta-2	ENSG00000152208	Glutamate ionotropic receptor delta type subunit 2	O43424	Evidence at protein level	Colon - Colon enteroendocrine cells, Testis - Early spermatids, Testis - Late spermatids
GRIK2	GluK2, GLUR6, MRT6	ENSG00000164418	Glutamate ionotropic receptor kainate type subunit 2	Q13002	Evidence at protein level	Colon - Enteric glia cells, Kidney - Podocytes
GRIK3	GluK3, GLUR7	ENSG00000163873	Glutamate ionotropic receptor kainate type subunit 3	Q13003	Evidence at protein level	Adipose visceral - Smooth muscle cells, Colon - Enteric glia cells
GRIN1	GluN1, NMDAR1	ENSG00000176884	Glutamate ionotropic receptor NMDA type subunit 1	Q05586	Evidence at protein level	Colon - Colon enteroendocrine cells, Prostate - Prostate glandular cells, Skin - Eccrine sweat gland cells
GRK3	ADRBK2, BARK2	ENSG00000100077	G protein-coupled receptor kinase 3	P35626	Evidence at protein level	Adipose subcutaneous - Adipocytes (Subcutaneous), Adipose visceral - Adipocytes (Visceral), Breast - Adipocytes (Breast), Colon - Colon enteroendocrine cells, Prostate - Prostate glandular cells, Testis - Early spermatids
GRN	CLN11, PCDGF, PGRN	ENSG00000030582	Granulin precursor	P28799	Evidence at protein level	Adipose subcutaneous - Macrophages, Adipose visceral - Macrophages, Colon - Macrophages, Lung - Macrophages, Stomach - Macrophages
GSG1L	KTSR5831, MGC18079, PRO19651	ENSG00000169181	GSG1 like	Q6UXU4	Evidence at protein level	Colon - Colon enteroendocrine cells, Stomach - Fibroblasts
GSN	DKFZp313L0718	ENSG00000148180	Gelsolin	P06396	Evidence at protein level	Breast - Adipocytes (Breast), Colon - Fibroblasts, Lung - Fibroblast_2, Skin - Fibroblast_2, Thyroid - Fibroblasts
GTSE1	B99, GTSE-1, Lnc_bc060912	ENSG00000075218	G2 and S-phase expressed 1	Q9NYZ3	Evidence at protein level	Colon - Mitotic cells (Colon), Heart muscle - Mitotic cells (Heart), Lung - Mitotic cells (Lung), Skin - Mitotic cells (Skin), Stomach - Mitotic cells (Stomach), Testis - Early spermatids, Testis - Spermatocytes, Thyroid - Mitotic cells (Thyroid)
GUCA2A	GUCA2, STARA	ENSG00000197273	Guanylate cyclase activator 2A	Q02747	Evidence at protein level	Colon - Colon enterocytes
GUCA2B		ENSG00000044012	Guanylate cyclase activator 2B	Q16661	Evidence at protein level	Colon - Colon enterocytes, Skin - Keratinocyte (granular), Stomach - Parietal cells
GUCY2C	GUC2C, STAR	ENSG00000070019	Guanylate cyclase 2C	P25092	Evidence at protein level	Colon - Colon enterocytes
GZMA	CTLA3, HFSP	ENSG00000145649	Granzyme A	P12544	Evidence at protein level	Adipose subcutaneous - T-cells, Adipose visceral - T-cells, Breast - T-cells, Colon - T-cells, Heart muscle - T-cells, Kidney - T-cells, Prostate - T-cells, Skin - T-cells, Stomach - T-cells, Thyroid - T-cells
GZMH	CCP-X, CGL-2, CSP-C, CTLA1, CTSGL2	ENSG00000100450	Granzyme H	P20718	Evidence at protein level	Adipose subcutaneous - T-cells, Adipose visceral - T-cells, Breast - T-cells, Colon - T-cells, Heart muscle - T-cells, Kidney - T-cells, Prostate - T-cells, Thyroid - T-cells
GZMK	PRSS, TRYP2	ENSG00000113088	Granzyme K	P49863	Evidence at protein level	Adipose subcutaneous - T-cells, Adipose visceral - T-cells, Breast - T-cells, Colon - T-cells, Liver - T-cells, Lung - T-cells, Prostate - T-cells, Skin - T-cells
GZMM	LMET1, MET1	ENSG00000197540	Granzyme M	P51124	Evidence at protein level	Adipose subcutaneous - T-cells, Adipose visceral - T-cells, Breast - T-cells, Colon - T-cells, Heart muscle - T-cells, Kidney - T-cells, Pancreas - T-cells, Prostate - T-cells, Thyroid - T-cells
HACD1	CAP, PTPLA	ENSG00000165996	3-hydroxyacyl-CoA dehydratase 1	B0YJ81	Evidence at protein level	Adipose visceral - Adipocytes (Visceral), Breast - Adipocytes (Breast), Colon - Smooth muscle cells, Prostate - Smooth muscle cells, Testis - Sertoli cells
HAPLN3	EXLD1, HsT19883	ENSG00000140511	Hyaluronan and proteoglycan link protein 3	Q96S86	Evidence at protein level	Colon - Endothelial cells, Testis - Endothelial cells
HASPIN	GSG2	ENSG00000177602	Histone H3 associated protein kinase	Q8TF76	Evidence at protein level	Colon - Mitotic cells (Colon), Prostate - T-cells, Skin - Mitotic cells (Skin), Testis - Early spermatids, Thyroid - T-cells
HAVCR2	CD366, FLJ14428, Tim-3, TIM3, TIMD3	ENSG00000135077	Hepatitis A virus cellular receptor 2	Q8TDQ0	Evidence at protein level	Adipose subcutaneous - Macrophages, Adipose visceral - Macrophages, Breast - Macrophages, Colon - Macrophages, Heart muscle - Macrophages, Kidney - Proximal tubular cells, Prostate - Macrophages, Skeletal muscle - Macrophages, Stomach - Macrophages
HCK	JTK9	ENSG00000101336	HCK proto-oncogene, Src family tyrosine kinase	P08631	Evidence at protein level	Adipose subcutaneous - Macrophages, Adipose visceral - Macrophages, Breast - Macrophages, Colon - Macrophages, Kidney - Macrophages, Lung - Neutrophil_2, Prostate - Macrophages, Skeletal muscle - Macrophages, Stomach - Macrophages, Testis - Macrophages, Thyroid - Macrophages
HCLS1	CTTNL, HS1	ENSG00000180353	Hematopoietic cell-specific Lyn substrate 1	P14317	Evidence at protein level	Adipose subcutaneous - Macrophages, Adipose visceral - Macrophages, Breast - Macrophages, Colon - Macrophages, Heart muscle - Macrophages, Lung - Neutrophil_2, Pancreas - Macrophages, Prostate - Macrophages, Skeletal muscle - Macrophages, Skin - Macrophages, Stomach - Macrophages
HCN1	BCNG-1, BCNG1, HAC-2	ENSG00000164588	Hyperpolarization activated cyclic nucleotide gated potassium channel 1	O60741	Evidence at protein level	Colon - Colon enteroendocrine cells, Skeletal muscle - Skeletal myocytes, Skeletal muscle - Skeletal myocytes
HCN2	BCNG-2, BCNG2, HAC-1	ENSG00000099822	Hyperpolarization activated cyclic nucleotide gated potassium and sodium channel 2	Q9UL51	Evidence at protein level	Colon - Colon enteroendocrine cells, Heart muscle - Cardiomyocytes, Pancreas - Alpha cells, Skin - Eccrine sweat gland cells
HDC		ENSG00000140287	Histidine decarboxylase	P19113	Evidence at protein level	Colon - Mast cells, Kidney - T-cells, Lung - Mast cells
HEPACAM2	FLJ38683	ENSG00000188175	HEPACAM family member 2	A8MVW5	Evidence at protein level	Breast - Breast glandular cells, Colon - Colon enterocytes, Kidney - Intercalated cells, Lung - Respiratory ciliated cells, Pancreas - Alpha cells, Pancreas - Beta cells, Stomach - Gastric enteroendocrine cells, Testis - Early spermatids
HEPH	CPL, KIAA0698	ENSG00000089472	Hephaestin	Q9BQS7	Evidence at protein level	Adipose visceral - Adipose progenitor cells, Colon - Smooth muscle cells, Kidney - Fibroblasts, Liver - Hepatic stellate cells, Thyroid - Fibroblasts
HES2	bHLHb40	ENSG00000069812	Hes family bHLH transcription factor 2	Q9Y543	Evidence at transcript level	Colon - Colon enterocytes
HGD	AKU, HGO	ENSG00000113924	Homogentisate 1,2-dioxygenase	Q93099	Evidence at protein level	Breast - Breast glandular cells, Breast - Breast glandular cells, Colon - Colon enterocytes, Kidney - Proximal tubular cells, Kidney - Proximal tubular cells, Prostate - Prostate glandular cells, Skin - Sebaceous gland cells
HHEX	HEX, HOX11L-PEN, PRHX	ENSG00000152804	Hematopoietically expressed homeobox	Q03014	Evidence at protein level	Colon - Endothelial cells, Heart muscle - Endothelial cells, Kidney - Endothelial cells, Prostate - Endothelial cells, Skeletal muscle - Endothelial cells, Thyroid - Thyroid glandular cells
HHLA2	B7-H5, B7-H7, B7H7, B7y	ENSG00000114455	HERV-H LTR-associating 2	Q9UM44	Evidence at protein level	Colon - Colon enterocytes, Kidney - Proximal tubular cells, Lung - Respiratory ciliated cells, Stomach - Gastric mucous cells, Testis - Early spermatids, Testis - Late spermatids
HIPK2		ENSG00000064393	Homeodomain interacting protein kinase 2	Q9H2X6	Evidence at protein level	Adipose subcutaneous - Adipocytes (Subcutaneous), Breast - Adipocytes (Breast), Colon - Endothelial cells
HJURP	DKFZp762E1312, FAKTS, hFLEG1, URLC9	ENSG00000123485	Holliday junction recognition protein	Q8NCD3	Evidence at protein level	Colon - Mitotic cells (Colon), Heart muscle - Mitotic cells (Heart), Lung - Mitotic cells (Lung), Skin - Mitotic cells (Skin), Stomach - Mitotic cells (Stomach), Testis - Early spermatids, Thyroid - Mitotic cells (Thyroid)
HKDC1	FLJ22761, FLJ37767	ENSG00000156510	Hexokinase domain containing 1	Q2TB90	Evidence at protein level	Colon - Colon enterocytes
HLA-E		ENSG00000204592	Major histocompatibility complex, class I, E	P13747	Evidence at protein level	Adipose subcutaneous - Endothelial cells, Breast - Endothelial cells, Colon - Endothelial cells, Skeletal muscle - Endothelial cells, Testis - Endothelial cells
HMCN1	ARMD1, FBLN6, FIBL-6, FIBL6	ENSG00000143341	Hemicentin 1	Q96RW7	Evidence at protein level	Breast - Fibroblasts, Colon - Enteric glia cells, Testis - Early spermatids, Testis - Late spermatids, Thyroid - Fibroblasts
HMGCS2		ENSG00000134240	3-hydroxy-3-methylglutaryl-CoA synthase 2	P54868	Evidence at protein level	Breast - Breast glandular cells, Colon - Colon enterocytes, Liver - Hepatocytes
HMMR	CD168, RHAMM	ENSG00000072571	Hyaluronan mediated motility receptor	O75330	Evidence at protein level	Colon - Mitotic cells (Colon), Lung - Mitotic cells (Lung), Skin - Mitotic cells (Skin), Stomach - Mitotic cells (Stomach), Testis - Early spermatids, Thyroid - Mitotic cells (Thyroid)
HMOX1	bK286B10, HO-1	ENSG00000100292	Heme oxygenase 1	P09601	Evidence at protein level	Adipose subcutaneous - Macrophages, Adipose visceral - Macrophages, Breast - Macrophages, Colon - Macrophages, Heart muscle - Macrophages, Kidney - Proximal tubular cells, Prostate - Macrophages, Skin - Keratinocyte (granular), Stomach - Macrophages, Thyroid - Macrophages
HMX2	NKX5-2	ENSG00000188816	H6 family homeobox 2	A2RU54	Evidence at protein level	Colon - Colon enteroendocrine cells
HMX3	NKX5-1	ENSG00000188620	H6 family homeobox 3	A6NHT5	Evidence at protein level	Colon - Colon enteroendocrine cells
HNF1B	HNF1beta, LFB3, MODY5, TCF2, VHNF1	ENSG00000275410	HNF1 homeobox B	P35680	Evidence at protein level	Colon - Colon enterocytes, Lung - Alveolar cells type 2, Prostate - Prostate basal glandular cells, Testis - Early spermatids, Testis - Late spermatids
HNF4A	HNF4, MODY, MODY1, NR2A1, TCF14	ENSG00000101076	Hepatocyte nuclear factor 4 alpha	P41235	Evidence at protein level	Colon - Colon enterocytes, Kidney - Proximal tubular cells, Kidney - Proximal tubular cells, Lung - Respiratory ciliated cells, Stomach - Gastric mucous cells, Testis - Early spermatids, Testis - Late spermatids
HNF4G	NR2A2	ENSG00000164749	Hepatocyte nuclear factor 4 gamma	Q14541	Evidence at protein level	Colon - Colon enterocytes, Kidney - Proximal tubular cells, Kidney - Proximal tubular cells, Lung - Respiratory ciliated cells, Prostate - Urothelial cells, Stomach - Gastric mucous cells, Testis - Early spermatids
HOOK1	HK1	ENSG00000134709	Hook microtubule tethering protein 1	Q9UJC3	Evidence at protein level	Adipose visceral - Mesothelial cells, Colon - Colon enterocytes, Lung - Alveolar cells type 2, Testis - Early spermatids, Testis - Late spermatids, Thyroid - Thyroid glandular cells
HOPX	HOP, LAGY, NECC1, OB1, SMAP31	ENSG00000171476	HOP homeobox	Q9BPY8	Evidence at protein level	Colon - Smooth muscle cells, Skin - Keratinocyte (granular), Testis - Sertoli cells
HOXA4	HOX1, HOX1D	ENSG00000197576	Homeobox A4	Q00056	Evidence at protein level	Colon - Enteric glia cells, Lung - Fibroblast_1, Thyroid - Fibroblasts
HOXB9	HOX2, HOX2E	ENSG00000170689	Homeobox B9	P17482	Evidence at protein level	Colon - Colon enterocytes
HPCAL4	DKFZp761G122, HLP4	ENSG00000116983	Hippocalcin like 4	Q9UM19	Evidence at protein level	Colon - Colon enteroendocrine cells, Heart muscle - Cardiomyocytes
HPGDS	GSTS, GSTS1, GSTS1-1, H-PGDS, PGD2, PGDS	ENSG00000163106	Hematopoietic prostaglandin D synthase	O60760	Evidence at protein level	Adipose visceral - Mast cells, Colon - Mast cells, Lung - Mast cells
HS3ST3A1	30ST3A1, 3OST3A1	ENSG00000153976	Heparan sulfate-glucosamine 3-sulfotransferase 3A1	Q9Y663	Evidence at protein level	Colon - Enteric glia cells
HS3ST4	3OST4	ENSG00000182601	Heparan sulfate-glucosamine 3-sulfotransferase 4	Q9Y661	Evidence at protein level	Colon - Colon enteroendocrine cells, Skin - Eccrine sweat gland cells, Stomach - Chief cells, Testis - Spermatogonia
HS3ST5	3-OST-5	ENSG00000249853	Heparan sulfate-glucosamine 3-sulfotransferase 5	Q8IZT8	Evidence at protein level	Colon - Colon enteroendocrine cells, Skeletal muscle - Skeletal myocytes
HS6ST3		ENSG00000185352	Heparan sulfate 6-O-sulfotransferase 3	Q8IZP7	Evidence at protein level	Colon - Colon enteroendocrine cells, Testis - Spermatogonia, Thyroid - Thyroid glandular cells
HSD11B1	HSD11, HSD11B, SDR26C1	ENSG00000117594	Hydroxysteroid 11-beta dehydrogenase 1	P28845	Evidence at protein level	Colon - Fibroblasts, Kidney - Fibroblasts
HSD11B2	SDR9C3	ENSG00000176387	Hydroxysteroid 11-beta dehydrogenase 2	P80365	Evidence at protein level	Colon - Colon enterocytes, Kidney - Intercalated cells, Liver - Hepatocytes
HSD17B2	HSD17, SDR9C2	ENSG00000086696	Hydroxysteroid 17-beta dehydrogenase 2	P37059	Evidence at protein level	Colon - Colon enterocytes, Prostate - Urothelial cells
HSD17B4	DBP, MFE-2, SDR8C1	ENSG00000133835	Hydroxysteroid 17-beta dehydrogenase 4	P51659	Evidence at protein level	Adipose subcutaneous - Adipocytes (Subcutaneous), Breast - Adipocytes (Breast), Colon - Macrophages, Liver - Hepatocytes, Thyroid - Thyroid glandular cells
HSPA12A	FLJ13874, KIAA0417	ENSG00000165868	Heat shock protein family A (Hsp70) member 12A	O43301	Evidence at protein level	Breast - Adipocytes (Breast), Colon - Enteric glia cells
HSPB1	CMT2F, Hs.76067, Hsp25, HSP27, HSP28	ENSG00000106211	Heat shock protein family B (small) member 1	P04792	Evidence at protein level	Colon - Smooth muscle cells, Skin - Keratinocyte (other), Stomach - Fibroblasts
HSPB6	FLJ32389, Hsp20, PPP1R91	ENSG00000004776	Heat shock protein family B (small) member 6	O14558	Evidence at protein level	Adipose subcutaneous - Adipocytes (Subcutaneous), Breast - Adipocytes (Breast), Colon - Smooth muscle cells, Kidney - Fibroblasts, Lung - Smooth muscle cells, Skeletal muscle - Skeletal myocytes, Thyroid - Smooth muscle cells
HSPB7	cvHSP	ENSG00000173641	Heat shock protein family B (small) member 7	Q9UBY9	Evidence at protein level	Adipose subcutaneous - Adipocytes (Subcutaneous), Adipose visceral - Adipocytes (Visceral), Breast - Adipocytes (Breast), Colon - Smooth muscle cells, Lung - Smooth muscle cells, Prostate - Smooth muscle cells, Testis - Early spermatids, Testis - Late spermatids
HSPB8	CMT2L, E2IG1, H11, HSP22	ENSG00000152137	Heat shock protein family B (small) member 8	Q9UJY1	Evidence at protein level	Colon - Smooth muscle cells, Pancreas - Ductal cells, Prostate - Smooth muscle cells, Skin - Keratinocyte (granular)
HSPG2	perlecan, PRCAN, SJS1	ENSG00000142798	Heparan sulfate proteoglycan 2	P98160	Evidence at protein level	Colon - Smooth muscle cells, Liver - Vascular Endothelial cells, Prostate - Smooth muscle cells
HTR1D	5-HT1D, HT1DA, HTRL, RDC4	ENSG00000179546	5-hydroxytryptamine receptor 1D	P28221	Evidence at protein level	Colon - Colon enteroendocrine cells, Pancreas - Ductal cells, Testis - Late spermatids
HTR1E	5-HT1E	ENSG00000168830	5-hydroxytryptamine receptor 1E	P28566	Evidence at protein level	Colon - Colon enteroendocrine cells, Stomach - Chief cells
HTR3A	5-HT3A, 5-HT3R, HTR3	ENSG00000166736	5-hydroxytryptamine receptor 3A	P46098	Evidence at protein level	Colon - Colon enteroendocrine cells
HTR3B	5-HT3B	ENSG00000149305	5-hydroxytryptamine receptor 3B	O95264	Evidence at protein level	Colon - Colon enteroendocrine cells
HTR5A	5-HT5A	ENSG00000157219	5-hydroxytryptamine receptor 5A	P47898	Evidence at protein level	Colon - Colon enteroendocrine cells, Testis - Early spermatids, Testis - Late spermatids, Thyroid - Parafollicular cells
HYAL1	HYAL-1, LUCA1	ENSG00000114378	Hyaluronidase 1	Q12794	Evidence at protein level	Colon - Endothelial cells, Heart muscle - Cardiomyocytes, Liver - Hepatocytes, Prostate - Endothelial cells, Skin - Keratinocyte (other), Stomach - Gastric mucous cells
HYAL2	LuCa-2, LUCA2	ENSG00000068001	Hyaluronidase 2	Q12891	Evidence at protein level	Colon - Endothelial cells, Liver - Vascular Endothelial cells, Prostate - Endothelial cells, Thyroid - Thyroid glandular cells
ICAM2	CD102	ENSG00000108622	Intercellular adhesion molecule 2	P13598	Evidence at protein level	Adipose subcutaneous - Endothelial cells, Adipose visceral - Endothelial cells, Breast - Endothelial cells, Colon - Endothelial cells, Heart muscle - Endothelial cells, Kidney - Endothelial cells, Lung - Endothelial cells, Prostate - Endothelial cells, Skeletal muscle - Endothelial cells, Skin - Endothelial cells, Testis - Endothelial cells, Thyroid - Endothelial cells
ICAM5	TLCN, TLN	ENSG00000105376	Intercellular adhesion molecule 5	Q9UMF0	Evidence at protein level	Colon - Endothelial cells
ICOS	AILIM, CD278	ENSG00000163600	Inducible T cell costimulator	Q9Y6W8	Evidence at protein level	Adipose subcutaneous - T-cells, Adipose visceral - T-cells, Breast - T-cells, Colon - T-cells, Kidney - T-cells, Liver - T-cells, Prostate - T-cells, Skin - T-cells, Testis - Spermatogonia, Thyroid - T-cells
IDH2	IDH-2	ENSG00000182054	Isocitrate dehydrogenase (NADP(+)) 2	P48735	Evidence at protein level	Breast - Breast glandular cells, Colon - Smooth muscle cells, Heart muscle - Cardiomyocytes, Lung - Mitotic cells (Lung), Skeletal muscle - Skeletal myocytes, Stomach - Parietal cells
IFI16	IFNGIP1, PYHIN2	ENSG00000163565	Interferon gamma inducible protein 16	Q16666	Evidence at protein level	Colon - Endothelial cells, Heart muscle - Endothelial cells, Kidney - Endothelial cells, Skeletal muscle - Endothelial cells
IFI30	GILT, IFI-30, IP-30, IP30, MGC32056	ENSG00000216490	IFI30 lysosomal thiol reductase	P13284	Evidence at protein level	Adipose subcutaneous - Macrophages, Adipose visceral - Macrophages, Breast - Macrophages, Colon - Macrophages, Heart muscle - Macrophages, Lung - Macrophages, Skeletal muscle - Macrophages
IFITM1	9-27, CD225, DSPA2a, IFI17	ENSG00000185885	Interferon induced transmembrane protein 1	P13164	Evidence at protein level	Colon - Endothelial cells, Heart muscle - Endothelial cells, Skeletal muscle - Endothelial cells
IFNAR2	IFNABR	ENSG00000159110	Interferon alpha and beta receptor subunit 2	P48551	Evidence at protein level	Colon - Endothelial cells, Heart muscle - Endothelial cells
IGF1	IGF, IGF-I, IGF1A, IGFI	ENSG00000017427	Insulin like growth factor 1	P05019	Evidence at protein level	Breast - Adipocytes (Breast), Colon - Endothelial cells, Heart muscle - Fibroblasts, Lung - Fibroblast_2
IGF2R	CD222, CI-M6PR, CI-MPR, CIMPR, M6P-R, MPR1, MPR300, MPRI	ENSG00000197081	Insulin like growth factor 2 receptor	P11717	Evidence at protein level	Colon - Macrophages, Lung - Neutrophil_2
IGHA1	AL928768.3	ENSG00000211895	Immunoglobulin heavy constant alpha 1	P01876	Evidence at protein level	Adipose subcutaneous - Plasma cells, Adipose visceral - Plasma cells, Breast - Plasma cells, Colon - Plasma cells, Heart muscle - Plasma cells, Kidney - Plasma cells, Liver - Plasma cells, Lung - Plasma cells, Pancreas - Plasma cells, Prostate - Plasma cells, Skeletal muscle - Plasma cells, Skin - Plasma cells, Stomach - Plasma cells, Thyroid - Plasma cells
IGHA2		ENSG00000211890	Immunoglobulin heavy constant alpha 2 (A2m marker)	P01877	Evidence at protein level	Adipose subcutaneous - Plasma cells, Adipose visceral - Plasma cells, Breast - Plasma cells, Colon - Plasma cells, Heart muscle - Plasma cells, Liver - Plasma cells, Lung - Plasma cells, Pancreas - Plasma cells, Prostate - Plasma cells, Skeletal muscle - Plasma cells, Skin - Plasma cells, Stomach - Plasma cells, Thyroid - Plasma cells
IGHD	FLJ00382, FLJ46727, MGC29633	ENSG00000211898	Immunoglobulin heavy constant delta		Evidence at transcript level	Adipose subcutaneous - Plasma cells, Adipose visceral - Plasma cells, Breast - Plasma cells, Colon - Plasma cells, Heart muscle - Plasma cells, Liver - Plasma cells, Lung - Plasma cells, Pancreas - Plasma cells, Thyroid - Plasma cells
IGHG1		ENSG00000211896	Immunoglobulin heavy constant gamma 1 (G1m marker)	P01857	Evidence at protein level	Adipose subcutaneous - Plasma cells, Adipose visceral - Plasma cells, Breast - Plasma cells, Colon - Plasma cells, Heart muscle - Plasma cells, Kidney - Plasma cells, Liver - Plasma cells, Lung - Plasma cells, Pancreas - Plasma cells, Prostate - Plasma cells, Skeletal muscle - Plasma cells, Skin - Plasma cells, Stomach - Plasma cells, Thyroid - Plasma cells
IGHG2		ENSG00000211893	Immunoglobulin heavy constant gamma 2 (G2m marker)	P01859	Evidence at protein level	Adipose subcutaneous - Plasma cells, Adipose visceral - Plasma cells, Breast - Plasma cells, Colon - Plasma cells, Heart muscle - Plasma cells, Kidney - Plasma cells, Liver - Plasma cells, Lung - Plasma cells, Pancreas - Plasma cells, Prostate - Plasma cells, Skeletal muscle - Plasma cells, Skin - Plasma cells, Stomach - Plasma cells, Thyroid - Plasma cells
IGHG3		ENSG00000211897	Immunoglobulin heavy constant gamma 3 (G3m marker)		Evidence at transcript level	Adipose subcutaneous - Plasma cells, Adipose visceral - Plasma cells, Breast - Plasma cells, Colon - Plasma cells, Heart muscle - Plasma cells, Kidney - Plasma cells, Liver - Plasma cells, Lung - Plasma cells, Pancreas - Plasma cells, Prostate - Plasma cells, Skeletal muscle - Plasma cells, Skin - Plasma cells, Stomach - Plasma cells, Thyroid - Plasma cells
IGHG4		ENSG00000211892	Immunoglobulin heavy constant gamma 4 (G4m marker)	P01861	Evidence at protein level	Adipose subcutaneous - Plasma cells, Adipose visceral - Mesothelial cells, Breast - Plasma cells, Colon - Plasma cells, Heart muscle - Plasma cells, Kidney - Plasma cells, Lung - Plasma cells, Prostate - Plasma cells, Skeletal muscle - Plasma cells, Skin - Plasma cells
IGHJ2		ENSG00000211904	Immunoglobulin heavy joining 2		Evidence at transcript level	Adipose subcutaneous - Plasma cells, Adipose visceral - Plasma cells, Breast - Plasma cells, Colon - Plasma cells, Liver - Plasma cells, Lung - Plasma cells, Pancreas - Plasma cells, Prostate - Plasma cells, Stomach - Plasma cells, Thyroid - Plasma cells
IGHJ3		ENSG00000242887	Immunoglobulin heavy joining 3		Evidence at transcript level	Adipose subcutaneous - Plasma cells, Adipose visceral - Plasma cells, Breast - Plasma cells, Colon - Plasma cells, Heart muscle - Plasma cells, Kidney - Plasma cells, Liver - Plasma cells, Lung - Plasma cells, Pancreas - Plasma cells, Prostate - Plasma cells, Skeletal muscle - Plasma cells, Skin - Plasma cells, Stomach - Plasma cells, Thyroid - Plasma cells
IGHJ4		ENSG00000240041	Immunoglobulin heavy joining 4		Evidence at transcript level	Adipose subcutaneous - Plasma cells, Adipose visceral - Plasma cells, Breast - Plasma cells, Colon - Plasma cells, Heart muscle - Plasma cells, Liver - Plasma cells, Lung - Plasma cells, Pancreas - Plasma cells, Prostate - Plasma cells, Skeletal muscle - Plasma cells, Skin - Plasma cells, Stomach - Plasma cells, Thyroid - Plasma cells
IGHJ5		ENSG00000242472	Immunoglobulin heavy joining 5		Evidence at transcript level	Adipose subcutaneous - Plasma cells, Adipose visceral - Plasma cells, Breast - Plasma cells, Colon - Plasma cells, Heart muscle - Plasma cells, Liver - Plasma cells, Lung - Plasma cells, Pancreas - Plasma cells, Prostate - Plasma cells, Skin - Plasma cells, Stomach - Plasma cells, Thyroid - Plasma cells
IGHJ6		ENSG00000211900	Immunoglobulin heavy joining 6		Evidence at transcript level	Adipose subcutaneous - Plasma cells, Adipose visceral - Plasma cells, Breast - Plasma cells, Colon - Plasma cells, Heart muscle - Plasma cells, Kidney - Plasma cells, Liver - Plasma cells, Lung - Plasma cells, Pancreas - Plasma cells, Prostate - Plasma cells, Skeletal muscle - Plasma cells, Skin - Plasma cells, Stomach - Plasma cells, Thyroid - Plasma cells
IGHM		ENSG00000211899	Immunoglobulin heavy constant mu	P01871	Evidence at protein level	Adipose subcutaneous - Plasma cells, Adipose visceral - Plasma cells, Breast - Plasma cells, Colon - Plasma cells, Heart muscle - Plasma cells, Liver - Plasma cells, Lung - Plasma cells, Pancreas - Plasma cells, Prostate - Plasma cells, Skeletal muscle - Plasma cells, Skin - Plasma cells, Stomach - Plasma cells, Thyroid - Plasma cells
IGHV1-18		ENSG00000211945	Immunoglobulin heavy variable 1-18	A0A0C4DH31	Evidence at protein level	Adipose subcutaneous - Plasma cells, Adipose visceral - Plasma cells, Breast - Plasma cells, Colon - Plasma cells, Heart muscle - Plasma cells, Kidney - Plasma cells, Liver - Plasma cells, Lung - Plasma cells, Pancreas - Plasma cells, Prostate - Plasma cells, Skeletal muscle - Plasma cells, Skin - Plasma cells, Stomach - Plasma cells, Thyroid - Plasma cells
IGHV1-2	V35	ENSG00000211934	Immunoglobulin heavy variable 1-2	P23083	Evidence at protein level	Adipose subcutaneous - Plasma cells, Adipose visceral - Plasma cells, Breast - Plasma cells, Colon - Plasma cells, Heart muscle - Plasma cells, Liver - Plasma cells, Lung - Plasma cells, Pancreas - Plasma cells, Prostate - Plasma cells, Skeletal muscle - Plasma cells, Skin - Plasma cells, Stomach - Plasma cells, Thyroid - Plasma cells
IGHV1-24		ENSG00000211950	Immunoglobulin heavy variable 1-24	A0A0C4DH33	Evidence at protein level	Adipose visceral - Plasma cells, Breast - Plasma cells, Colon - Plasma cells, Kidney - Plasma cells, Liver - Plasma cells, Lung - Plasma cells, Pancreas - Plasma cells, Prostate - Plasma cells, Stomach - Plasma cells, Testis - Early spermatids, Testis - Late spermatids, Thyroid - Plasma cells
IGHV1-3	VI-3B	ENSG00000211935	Immunoglobulin heavy variable 1-3	A0A0C4DH29	Evidence at protein level	Adipose subcutaneous - Plasma cells, Adipose visceral - Plasma cells, Breast - Plasma cells, Colon - Plasma cells, Heart muscle - Plasma cells, Liver - Plasma cells, Lung - Plasma cells, Pancreas - Plasma cells, Prostate - Plasma cells, Skeletal muscle - Plasma cells, Skin - Plasma cells, Stomach - Plasma cells, Thyroid - Plasma cells
IGHV1-46		ENSG00000211962	Immunoglobulin heavy variable 1-46	P01743	Evidence at protein level	Adipose subcutaneous - Plasma cells, Adipose visceral - Plasma cells, Breast - Plasma cells, Colon - Plasma cells, Heart muscle - Plasma cells, Kidney - Plasma cells, Liver - Plasma cells, Lung - Plasma cells, Pancreas - Plasma cells, Prostate - Plasma cells, Skeletal muscle - Plasma cells, Skin - Plasma cells, Stomach - Plasma cells, Thyroid - Plasma cells
IGHV1-69D		ENSG00000280411	Immunoglobulin heavy variable 1-69D	A0A0B4J2H0	Evidence at protein level	Adipose subcutaneous - Plasma cells, Adipose visceral - Plasma cells, Breast - Plasma cells, Colon - Plasma cells, Heart muscle - Plasma cells, Kidney - Plasma cells, Liver - Plasma cells, Lung - Plasma cells, Pancreas - Plasma cells, Prostate - Plasma cells, Skin - Plasma cells, Stomach - Plasma cells, Thyroid - Plasma cells
IGHV2-26		ENSG00000211951	Immunoglobulin heavy variable 2-26	A0A0B4J1V2	Evidence at protein level	Adipose visceral - Plasma cells, Breast - Plasma cells, Colon - Plasma cells, Kidney - Plasma cells, Liver - Plasma cells, Lung - Plasma cells, Pancreas - Plasma cells, Prostate - Plasma cells, Stomach - Plasma cells, Thyroid - Plasma cells
IGHV2-5		ENSG00000211937	Immunoglobulin heavy variable 2-5	P01817	Evidence at protein level	Adipose subcutaneous - Plasma cells, Adipose visceral - Plasma cells, Breast - Plasma cells, Colon - Plasma cells, Heart muscle - Plasma cells, Kidney - Plasma cells, Liver - Plasma cells, Lung - Plasma cells, Pancreas - Plasma cells, Prostate - Plasma cells, Skeletal muscle - Plasma cells, Skin - Plasma cells, Stomach - Plasma cells, Thyroid - Plasma cells
IGHV2-70		ENSG00000274576	Immunoglobulin heavy variable 2-70	P01814	Evidence at protein level	Adipose visceral - Plasma cells, Breast - Plasma cells, Colon - Plasma cells, Liver - Plasma cells, Lung - Plasma cells, Pancreas - Plasma cells, Prostate - Plasma cells, Stomach - Plasma cells, Thyroid - Plasma cells
IGHV3-11		ENSG00000211941	Immunoglobulin heavy variable 3-11	P01762	Evidence at protein level	Adipose subcutaneous - Plasma cells, Adipose visceral - Plasma cells, Breast - Plasma cells, Colon - Plasma cells, Heart muscle - Plasma cells, Kidney - Plasma cells, Liver - Plasma cells, Lung - Plasma cells, Pancreas - Plasma cells, Prostate - Plasma cells, Skeletal muscle - Plasma cells, Skin - Plasma cells, Stomach - Plasma cells, Thyroid - Plasma cells
IGHV3-15		ENSG00000211943	Immunoglobulin heavy variable 3-15	A0A0B4J1V0	Evidence at protein level	Adipose subcutaneous - Plasma cells, Adipose visceral - Plasma cells, Breast - Plasma cells, Colon - Plasma cells, Heart muscle - Plasma cells, Liver - Plasma cells, Lung - Plasma cells, Pancreas - Plasma cells, Prostate - Plasma cells, Skeletal muscle - Plasma cells, Skin - Plasma cells, Stomach - Plasma cells, Thyroid - Plasma cells
IGHV3-20		ENSG00000211946	Immunoglobulin heavy variable 3-20	A0A0C4DH32	Evidence at protein level	Adipose subcutaneous - Plasma cells, Adipose visceral - Plasma cells, Breast - Plasma cells, Colon - Plasma cells, Kidney - Plasma cells, Liver - Plasma cells, Lung - Plasma cells, Pancreas - Plasma cells, Prostate - Plasma cells, Skeletal muscle - Plasma cells, Skin - Plasma cells, Stomach - Plasma cells, Thyroid - Plasma cells
IGHV3-21		ENSG00000211947	Immunoglobulin heavy variable 3-21	A0A0B4J1V1	Evidence at protein level	Adipose subcutaneous - Plasma cells, Adipose visceral - Plasma cells, Breast - Plasma cells, Colon - Plasma cells, Heart muscle - Plasma cells, Kidney - Plasma cells, Liver - Plasma cells, Lung - Plasma cells, Pancreas - Plasma cells, Prostate - Plasma cells, Skeletal muscle - Plasma cells, Skin - Plasma cells, Stomach - Plasma cells, Thyroid - Plasma cells
IGHV3-23		ENSG00000211949	Immunoglobulin heavy variable 3-23	P01764	Evidence at protein level	Adipose subcutaneous - Plasma cells, Adipose visceral - Plasma cells, Breast - Plasma cells, Colon - Plasma cells, Heart muscle - Plasma cells, Kidney - Plasma cells, Liver - Plasma cells, Lung - Plasma cells, Pancreas - Plasma cells, Prostate - Plasma cells, Skeletal muscle - Plasma cells, Skin - Plasma cells, Stomach - Plasma cells, Thyroid - Plasma cells
IGHV3-30		ENSG00000270550	Immunoglobulin heavy variable 3-30	P01768, P0DP03	Evidence at protein level	Adipose subcutaneous - Plasma cells, Adipose visceral - Plasma cells, Breast - Plasma cells, Colon - Plasma cells, Heart muscle - Plasma cells, Kidney - Plasma cells, Liver - Plasma cells, Lung - Plasma cells, Pancreas - Plasma cells, Prostate - Plasma cells, Skeletal muscle - Plasma cells, Skin - Plasma cells, Stomach - Plasma cells, Thyroid - Plasma cells
IGHV3-33		ENSG00000211955	Immunoglobulin heavy variable 3-33	P01772	Evidence at protein level	Adipose subcutaneous - Plasma cells, Adipose visceral - Plasma cells, Breast - Plasma cells, Colon - Plasma cells, Heart muscle - Plasma cells, Kidney - Plasma cells, Liver - Plasma cells, Lung - Plasma cells, Pancreas - Plasma cells, Prostate - Plasma cells, Skeletal muscle - Plasma cells, Skin - Plasma cells, Stomach - Plasma cells, Thyroid - Plasma cells
IGHV3-43		ENSG00000232216	Immunoglobulin heavy variable 3-43	A0A0B4J1X8	Evidence at protein level	Adipose subcutaneous - Plasma cells, Adipose visceral - Plasma cells, Breast - Plasma cells, Colon - Plasma cells, Heart muscle - Plasma cells, Kidney - Plasma cells, Liver - Plasma cells, Lung - Plasma cells, Pancreas - Plasma cells, Prostate - Plasma cells, Skeletal muscle - Plasma cells, Skin - Plasma cells, Stomach - Plasma cells, Thyroid - Plasma cells
IGHV3-48		ENSG00000211964	Immunoglobulin heavy variable 3-48	P01763	Evidence at protein level	Adipose subcutaneous - Plasma cells, Adipose visceral - Plasma cells, Breast - Plasma cells, Colon - Plasma cells, Heart muscle - Plasma cells, Kidney - Plasma cells, Liver - Plasma cells, Lung - Plasma cells, Pancreas - Plasma cells, Prostate - Plasma cells, Skeletal muscle - Plasma cells, Skin - Plasma cells, Stomach - Plasma cells, Thyroid - Plasma cells
IGHV3-49		ENSG00000211965	Immunoglobulin heavy variable 3-49	A0A0A0MS15	Evidence at protein level	Adipose subcutaneous - Plasma cells, Adipose visceral - Plasma cells, Breast - Plasma cells, Colon - Plasma cells, Heart muscle - Plasma cells, Liver - Plasma cells, Lung - Plasma cells, Pancreas - Plasma cells, Prostate - Plasma cells, Skeletal muscle - Plasma cells, Skin - Plasma cells, Stomach - Plasma cells, Testis - Late spermatids, Thyroid - Plasma cells
IGHV3-53		ENSG00000211967	Immunoglobulin heavy variable 3-53	P01767	Evidence at protein level	Adipose subcutaneous - Plasma cells, Adipose visceral - Plasma cells, Breast - Plasma cells, Colon - Plasma cells, Kidney - Plasma cells, Liver - Plasma cells, Lung - Plasma cells, Pancreas - Plasma cells, Prostate - Plasma cells, Skin - Plasma cells, Stomach - Plasma cells, Thyroid - Plasma cells
IGHV3-64		ENSG00000223648	Immunoglobulin heavy variable 3-64	A0A075B6Q5	Evidence at protein level	Adipose visceral - Plasma cells, Breast - Plasma cells, Colon - Plasma cells, Liver - Plasma cells, Lung - Plasma cells, Pancreas - Plasma cells, Prostate - Plasma cells, Stomach - Plasma cells, Thyroid - Plasma cells
IGHV3-64D		ENSG00000282639	Immunoglobulin heavy variable 3-64D	A0A0J9YX35	Evidence at protein level	Adipose subcutaneous - Plasma cells, Adipose visceral - Plasma cells, Breast - Plasma cells, Colon - Plasma cells, Liver - Plasma cells, Lung - Plasma cells, Pancreas - Plasma cells, Prostate - Plasma cells, Skin - Plasma cells, Stomach - Plasma cells, Thyroid - Plasma cells
IGHV3-66		ENSG00000211972	Immunoglobulin heavy variable 3-66	A0A0C4DH42	Evidence at protein level	Adipose subcutaneous - Plasma cells, Adipose visceral - Plasma cells, Breast - Plasma cells, Colon - Plasma cells, Kidney - Plasma cells, Liver - Plasma cells, Lung - Plasma cells, Pancreas - Plasma cells, Prostate - Plasma cells, Skin - Plasma cells, Stomach - Plasma cells, Thyroid - Plasma cells
IGHV3-7		ENSG00000211938	Immunoglobulin heavy variable 3-7	P01780	Evidence at protein level	Adipose subcutaneous - Plasma cells, Adipose visceral - Plasma cells, Breast - Plasma cells, Colon - Plasma cells, Heart muscle - Plasma cells, Kidney - Plasma cells, Liver - Plasma cells, Lung - Plasma cells, Pancreas - Plasma cells, Prostate - Plasma cells, Skeletal muscle - Plasma cells, Skin - Plasma cells, Stomach - Plasma cells, Thyroid - Plasma cells
IGHV3-74		ENSG00000224650	Immunoglobulin heavy variable 3-74	A0A0B4J1X5	Evidence at protein level	Adipose visceral - Plasma cells, Breast - Plasma cells, Colon - Plasma cells, Liver - Plasma cells, Lung - Plasma cells, Pancreas - Plasma cells, Prostate - Plasma cells, Stomach - Plasma cells, Thyroid - Plasma cells
IGHV4-28		ENSG00000211952	Immunoglobulin heavy variable 4-28	A0A0C4DH34	Evidence at protein level	Adipose subcutaneous - Plasma cells, Adipose visceral - Plasma cells, Breast - Plasma cells, Colon - Plasma cells, Kidney - Plasma cells, Liver - Plasma cells, Lung - Plasma cells, Pancreas - Plasma cells, Prostate - Plasma cells, Skin - Plasma cells, Stomach - Plasma cells, Thyroid - Plasma cells
IGHV4-31		ENSG00000231475	Immunoglobulin heavy variable 4-31	A0A087WSY4	Evidence at protein level	Adipose subcutaneous - Plasma cells, Adipose visceral - Plasma cells, Breast - Plasma cells, Colon - Plasma cells, Heart muscle - Plasma cells, Liver - Plasma cells, Lung - Plasma cells, Pancreas - Plasma cells, Prostate - Plasma cells, Skin - Plasma cells, Stomach - Plasma cells, Thyroid - Plasma cells
IGHV4-34		ENSG00000211956	Immunoglobulin heavy variable 4-34	P06331	Evidence at protein level	Adipose subcutaneous - Plasma cells, Adipose visceral - Plasma cells, Breast - Plasma cells, Colon - Plasma cells, Heart muscle - Plasma cells, Kidney - Plasma cells, Liver - Plasma cells, Lung - Plasma cells, Pancreas - Plasma cells, Prostate - Plasma cells, Skeletal muscle - Plasma cells, Skin - Plasma cells, Stomach - Plasma cells, Thyroid - Plasma cells
IGHV4-39		ENSG00000211959	Immunoglobulin heavy variable 4-39	P01824	Evidence at protein level	Adipose subcutaneous - Plasma cells, Adipose visceral - Plasma cells, Breast - Plasma cells, Colon - Plasma cells, Heart muscle - Plasma cells, Liver - Plasma cells, Lung - Plasma cells, Pancreas - Plasma cells, Prostate - Plasma cells, Skeletal muscle - Plasma cells, Skin - Plasma cells, Stomach - Plasma cells, Thyroid - Plasma cells
IGHV4-4		ENSG00000276775	Immunoglobulin heavy variable 4-4	A0A075B6R2	Evidence at protein level	Adipose subcutaneous - Plasma cells, Adipose visceral - Plasma cells, Breast - Plasma cells, Colon - Plasma cells, Heart muscle - Plasma cells, Liver - Plasma cells, Lung - Plasma cells, Pancreas - Plasma cells, Prostate - Plasma cells, Skin - Plasma cells, Stomach - Plasma cells, Thyroid - Plasma cells
IGHV4-59		ENSG00000224373	Immunoglobulin heavy variable 4-59	P01825	Evidence at protein level	Adipose subcutaneous - Plasma cells, Adipose visceral - Plasma cells, Breast - Plasma cells, Colon - Plasma cells, Heart muscle - Plasma cells, Kidney - Plasma cells, Liver - Plasma cells, Lung - Plasma cells, Pancreas - Plasma cells, Prostate - Plasma cells, Skeletal muscle - Plasma cells, Skin - Plasma cells, Stomach - Plasma cells, Thyroid - Plasma cells
IGHV5-10-1	IGHV5-A	ENSG00000282651	Immunoglobulin heavy variable 5-10-1	A0A0J9YXX1	Evidence at protein level	Adipose visceral - Plasma cells, Breast - Plasma cells, Colon - Plasma cells, Pancreas - Plasma cells, Prostate - Plasma cells, Skin - Plasma cells, Stomach - Plasma cells, Thyroid - Plasma cells
IGHV5-51		ENSG00000211966	Immunoglobulin heavy variable 5-51	A0A0C4DH38	Evidence at protein level	Adipose subcutaneous - Plasma cells, Adipose visceral - Plasma cells, Breast - Plasma cells, Colon - Plasma cells, Heart muscle - Plasma cells, Liver - Plasma cells, Lung - Plasma cells, Pancreas - Plasma cells, Prostate - Plasma cells, Skeletal muscle - Plasma cells, Skin - Plasma cells, Stomach - Plasma cells, Thyroid - Plasma cells
IGHV6-1		ENSG00000211933	Immunoglobulin heavy variable 6-1	A0A0B4J1U7	Evidence at protein level	Adipose subcutaneous - Plasma cells, Adipose visceral - Plasma cells, Breast - Plasma cells, Colon - Plasma cells, Heart muscle - Plasma cells, Kidney - Plasma cells, Liver - Plasma cells, Lung - Plasma cells, Pancreas - Plasma cells, Prostate - Plasma cells, Skin - Plasma cells, Stomach - Plasma cells, Thyroid - Plasma cells
IGKC	HCAK1	ENSG00000211592	Immunoglobulin kappa constant		Evidence at transcript level	Adipose subcutaneous - Plasma cells, Adipose visceral - Plasma cells, Breast - Plasma cells, Colon - Plasma cells, Heart muscle - Plasma cells, Kidney - Plasma cells, Liver - Plasma cells, Lung - Plasma cells, Pancreas - Plasma cells, Prostate - Plasma cells, Skeletal muscle - Plasma cells, Skin - Plasma cells, Stomach - Plasma cells, Thyroid - Plasma cells
IGKJ1	J1	ENSG00000211597	Immunoglobulin kappa joining 1	A0A0A0MT89	Evidence at transcript level	Adipose subcutaneous - Plasma cells, Adipose visceral - Plasma cells, Breast - Plasma cells, Colon - Plasma cells, Heart muscle - Plasma cells, Kidney - Plasma cells, Liver - Plasma cells, Lung - Plasma cells, Pancreas - Plasma cells, Prostate - Plasma cells, Skeletal muscle - Plasma cells, Skin - Plasma cells, Stomach - Plasma cells, Thyroid - Plasma cells
IGKJ2	J2	ENSG00000211596	Immunoglobulin kappa joining 2		Evidence at transcript level	Adipose subcutaneous - Plasma cells, Adipose visceral - Plasma cells, Breast - Plasma cells, Colon - Plasma cells, Heart muscle - Plasma cells, Kidney - Plasma cells, Liver - Plasma cells, Lung - Plasma cells, Pancreas - Plasma cells, Prostate - Plasma cells, Skeletal muscle - Plasma cells, Skin - Plasma cells, Stomach - Plasma cells, Thyroid - Plasma cells
IGKJ3		ENSG00000211595	Immunoglobulin kappa joining 3		Evidence at transcript level	Adipose subcutaneous - Plasma cells, Adipose visceral - Plasma cells, Breast - Plasma cells, Colon - Plasma cells, Heart muscle - Plasma cells, Kidney - Plasma cells, Liver - Plasma cells, Lung - Plasma cells, Pancreas - Plasma cells, Prostate - Plasma cells, Skeletal muscle - Plasma cells, Skin - Plasma cells, Stomach - Plasma cells, Thyroid - Plasma cells
IGKJ4		ENSG00000211594	Immunoglobulin kappa joining 4		Evidence at transcript level	Adipose subcutaneous - Plasma cells, Adipose visceral - Plasma cells, Breast - Plasma cells, Colon - Plasma cells, Heart muscle - Plasma cells, Kidney - Plasma cells, Liver - Plasma cells, Lung - Plasma cells, Pancreas - Plasma cells, Prostate - Plasma cells, Skeletal muscle - Plasma cells, Skin - Plasma cells, Stomach - Plasma cells, Thyroid - Plasma cells
IGKJ5		ENSG00000211593	Immunoglobulin kappa joining 5		Evidence at transcript level	Adipose subcutaneous - Plasma cells, Adipose visceral - Plasma cells, Breast - Plasma cells, Colon - Plasma cells, Heart muscle - Plasma cells, Kidney - Plasma cells, Liver - Plasma cells, Lung - Plasma cells, Pancreas - Plasma cells, Prostate - Plasma cells, Skeletal muscle - Plasma cells, Skin - Plasma cells, Stomach - Plasma cells, Thyroid - Plasma cells
IGKV1-12	IGKV112, L19	ENSG00000243290	Immunoglobulin kappa variable 1-12	A0A0C4DH73	Evidence at transcript level	Adipose subcutaneous - Plasma cells, Adipose visceral - Plasma cells, Breast - Plasma cells, Colon - Plasma cells, Heart muscle - Plasma cells, Kidney - Plasma cells, Liver - Plasma cells, Lung - Plasma cells, Pancreas - Plasma cells, Prostate - Plasma cells, Skeletal muscle - Plasma cells, Skin - Plasma cells, Stomach - Plasma cells, Thyroid - Plasma cells
IGKV1-16	IGKV116, L1	ENSG00000240864	Immunoglobulin kappa variable 1-16	P04430	Evidence at protein level	Adipose subcutaneous - Plasma cells, Adipose visceral - Plasma cells, Breast - Plasma cells, Colon - Plasma cells, Heart muscle - Plasma cells, Kidney - Plasma cells, Liver - Plasma cells, Lung - Plasma cells, Pancreas - Plasma cells, Prostate - Plasma cells, Skeletal muscle - Plasma cells, Skin - Plasma cells, Stomach - Plasma cells, Thyroid - Plasma cells
IGKV1-17	A30, IGKV117	ENSG00000240382	Immunoglobulin kappa variable 1-17	P01599	Evidence at protein level	Adipose subcutaneous - Plasma cells, Adipose visceral - Plasma cells, Breast - Plasma cells, Colon - Plasma cells, Heart muscle - Plasma cells, Kidney - Plasma cells, Liver - Plasma cells, Lung - Plasma cells, Pancreas - Plasma cells, Prostate - Plasma cells, Skeletal muscle - Plasma cells, Skin - Plasma cells, Stomach - Plasma cells, Thyroid - Plasma cells
IGKV1-27	A20, IGKV127	ENSG00000244575	Immunoglobulin kappa variable 1-27	A0A075B6S5	Evidence at protein level	Adipose subcutaneous - Plasma cells, Adipose visceral - Plasma cells, Breast - Plasma cells, Colon - Plasma cells, Heart muscle - Plasma cells, Liver - Plasma cells, Lung - Plasma cells, Pancreas - Plasma cells, Prostate - Plasma cells, Skeletal muscle - Plasma cells, Skin - Plasma cells, Stomach - Plasma cells, Thyroid - Plasma cells
IGKV1-33	IGKV133, O18	ENSG00000242076	Immunoglobulin kappa variable 1-33	P01594	Evidence at protein level	Adipose subcutaneous - Plasma cells, Adipose visceral - Plasma cells, Breast - Plasma cells, Colon - Plasma cells, Heart muscle - Plasma cells, Kidney - Plasma cells, Liver - Plasma cells, Lung - Plasma cells, Pancreas - Plasma cells, Prostate - Plasma cells, Skeletal muscle - Plasma cells, Skin - Plasma cells, Stomach - Plasma cells, Thyroid - Plasma cells
IGKV1-39		ENSG00000242371	Immunoglobulin kappa variable 1-39	P01597	Evidence at protein level	Adipose subcutaneous - Plasma cells, Adipose visceral - Plasma cells, Breast - Plasma cells, Colon - Plasma cells, Heart muscle - Plasma cells, Kidney - Plasma cells, Liver - Plasma cells, Lung - Plasma cells, Pancreas - Plasma cells, Prostate - Plasma cells, Skeletal muscle - Plasma cells, Skin - Plasma cells, Stomach - Plasma cells, Thyroid - Plasma cells
IGKV1-5		ENSG00000243466	Immunoglobulin kappa variable 1-5	P01602	Evidence at protein level	Adipose subcutaneous - Plasma cells, Adipose visceral - Plasma cells, Breast - Plasma cells, Colon - Plasma cells, Heart muscle - Plasma cells, Kidney - Plasma cells, Liver - Plasma cells, Lung - Plasma cells, Pancreas - Plasma cells, Prostate - Plasma cells, Skeletal muscle - Plasma cells, Skin - Plasma cells, Stomach - Plasma cells, Thyroid - Plasma cells
IGKV1-6		ENSG00000239855	Immunoglobulin kappa variable 1-6	A0A0C4DH72	Evidence at protein level	Adipose subcutaneous - Plasma cells, Adipose visceral - Plasma cells, Breast - Plasma cells, Colon - Plasma cells, Heart muscle - Plasma cells, Kidney - Plasma cells, Liver - Plasma cells, Lung - Plasma cells, Pancreas - Plasma cells, Prostate - Plasma cells, Skeletal muscle - Plasma cells, Skin - Plasma cells, Stomach - Plasma cells, Thyroid - Plasma cells
IGKV1-8	IGKV18, L9	ENSG00000240671	Immunoglobulin kappa variable 1-8	A0A0C4DH67	Evidence at protein level	Adipose subcutaneous - Plasma cells, Adipose visceral - Plasma cells, Breast - Plasma cells, Colon - Plasma cells, Kidney - Plasma cells, Liver - Plasma cells, Lung - Plasma cells, Pancreas - Plasma cells, Prostate - Plasma cells, Skin - Plasma cells, Stomach - Plasma cells, Thyroid - Plasma cells
IGKV1-9	IGKV19, L8	ENSG00000241755	Immunoglobulin kappa variable 1-9	A0A0C4DH69	Evidence at protein level	Adipose subcutaneous - Plasma cells, Adipose visceral - Plasma cells, Breast - Plasma cells, Colon - Plasma cells, Heart muscle - Plasma cells, Kidney - Plasma cells, Liver - Plasma cells, Lung - Plasma cells, Pancreas - Plasma cells, Prostate - Plasma cells, Skeletal muscle - Plasma cells, Skin - Plasma cells, Stomach - Plasma cells, Thyroid - Plasma cells
IGKV1D-13		ENSG00000276566	Immunoglobulin kappa variable 1D-13	A0A0B4J2D9, P0DP09	Evidence at protein level	Breast - Plasma cells, Colon - Plasma cells, Kidney - Plasma cells, Lung - Plasma cells, Pancreas - Plasma cells, Prostate - Plasma cells, Stomach - Plasma cells, Thyroid - Plasma cells
IGKV1D-16		ENSG00000241244	Immunoglobulin kappa variable 1D-16	P01601	Evidence at protein level	Adipose visceral - Plasma cells, Breast - Plasma cells, Colon - Plasma cells, Liver - Plasma cells, Lung - Plasma cells, Pancreas - Plasma cells, Prostate - Plasma cells, Stomach - Plasma cells, Thyroid - Plasma cells
IGKV1D-33		ENSG00000239975	Immunoglobulin kappa variable 1D-33	P01593	Evidence at protein level	Adipose subcutaneous - Plasma cells, Adipose visceral - Plasma cells, Breast - Plasma cells, Colon - Plasma cells, Liver - Plasma cells, Lung - Plasma cells, Pancreas - Plasma cells, Prostate - Plasma cells, Stomach - Plasma cells, Thyroid - Plasma cells
IGKV1D-39		ENSG00000251546	Immunoglobulin kappa variable 1D-39	P04432	Evidence at protein level	Adipose subcutaneous - Plasma cells, Adipose visceral - Plasma cells, Breast - Plasma cells, Colon - Plasma cells, Kidney - Plasma cells, Liver - Plasma cells, Lung - Plasma cells, Pancreas - Plasma cells, Prostate - Plasma cells, Skin - Plasma cells, Stomach - Plasma cells, Thyroid - Plasma cells
IGKV2-24		ENSG00000241294	Immunoglobulin kappa variable 2-24	A0A0C4DH68	Evidence at protein level	Adipose subcutaneous - Plasma cells, Adipose visceral - Plasma cells, Breast - Plasma cells, Colon - Plasma cells, Heart muscle - Plasma cells, Liver - Plasma cells, Lung - Plasma cells, Pancreas - Plasma cells, Prostate - Plasma cells, Stomach - Plasma cells, Thyroid - Plasma cells
IGKV2-28		ENSG00000244116	Immunoglobulin kappa variable 2-28	A0A075B6P5	Evidence at protein level	Adipose subcutaneous - Plasma cells, Adipose visceral - Plasma cells, Breast - Plasma cells, Colon - Plasma cells, Heart muscle - Plasma cells, Kidney - Plasma cells, Liver - Plasma cells, Lung - Plasma cells, Pancreas - Plasma cells, Prostate - Plasma cells, Skeletal muscle - Plasma cells, Skin - Plasma cells, Stomach - Plasma cells, Thyroid - Plasma cells
IGKV2-30		ENSG00000243238	Immunoglobulin kappa variable 2-30	P06310	Evidence at protein level	Adipose subcutaneous - Plasma cells, Adipose visceral - Plasma cells, Breast - Plasma cells, Colon - Plasma cells, Heart muscle - Plasma cells, Kidney - Plasma cells, Liver - Plasma cells, Lung - Plasma cells, Pancreas - Plasma cells, Prostate - Plasma cells, Skeletal muscle - Plasma cells, Skin - Plasma cells, Stomach - Plasma cells, Thyroid - Plasma cells
IGKV2D-28		ENSG00000242534	Immunoglobulin kappa variable 2D-28	P01615	Evidence at protein level	Adipose visceral - Plasma cells, Breast - Plasma cells, Colon - Plasma cells, Liver - Plasma cells, Lung - Plasma cells, Pancreas - Plasma cells, Prostate - Plasma cells, Stomach - Plasma cells, Thyroid - Plasma cells
IGKV2D-29		ENSG00000243264	Immunoglobulin kappa variable 2D-29	A0A075B6S2	Evidence at protein level	Adipose visceral - Plasma cells, Breast - Plasma cells, Colon - Plasma cells, Kidney - Plasma cells, Liver - Plasma cells, Lung - Plasma cells, Pancreas - Plasma cells, Prostate - Plasma cells, Skin - Plasma cells, Stomach - Plasma cells, Thyroid - Plasma cells
IGKV3-11		ENSG00000241351	Immunoglobulin kappa variable 3-11	P04433	Evidence at protein level	Adipose subcutaneous - Plasma cells, Adipose visceral - Plasma cells, Breast - Plasma cells, Colon - Plasma cells, Heart muscle - Plasma cells, Kidney - Plasma cells, Liver - Plasma cells, Lung - Plasma cells, Pancreas - Plasma cells, Prostate - Plasma cells, Skeletal muscle - Plasma cells, Skin - Plasma cells, Stomach - Plasma cells, Thyroid - Plasma cells
IGKV3-15		ENSG00000244437	Immunoglobulin kappa variable 3-15	P01624	Evidence at protein level	Adipose subcutaneous - Plasma cells, Adipose visceral - Plasma cells, Breast - Plasma cells, Colon - Plasma cells, Heart muscle - Plasma cells, Liver - Plasma cells, Lung - Plasma cells, Pancreas - Plasma cells, Prostate - Plasma cells, Skeletal muscle - Plasma cells, Skin - Plasma cells, Stomach - Plasma cells, Thyroid - Plasma cells
IGKV3-20		ENSG00000239951	Immunoglobulin kappa variable 3-20	P01619	Evidence at protein level	Adipose subcutaneous - Plasma cells, Adipose visceral - Plasma cells, Breast - Plasma cells, Colon - Plasma cells, Heart muscle - Plasma cells, Kidney - Plasma cells, Liver - Plasma cells, Lung - Plasma cells, Pancreas - Plasma cells, Prostate - Plasma cells, Skeletal muscle - Plasma cells, Skin - Plasma cells, Stomach - Plasma cells, Thyroid - Plasma cells
IGKV3-7		ENSG00000243063	Immunoglobulin kappa variable 3-7 (non-functional)	A0A075B6H7	Evidence at protein level	Adipose subcutaneous - Plasma cells, Adipose visceral - Plasma cells, Breast - Plasma cells, Colon - Plasma cells, Liver - Plasma cells, Lung - Plasma cells, Pancreas - Plasma cells, Prostate - Plasma cells, Skin - Plasma cells, Stomach - Plasma cells, Thyroid - Plasma cells
IGKV3D-11		ENSG00000211632	Immunoglobulin kappa variable 3D-11	A0A0A0MRZ8	Evidence at transcript level	Adipose subcutaneous - Plasma cells, Adipose visceral - Plasma cells, Breast - Plasma cells, Colon - Plasma cells, Kidney - Plasma cells, Liver - Plasma cells, Lung - Plasma cells, Pancreas - Plasma cells, Prostate - Plasma cells, Stomach - Plasma cells, Thyroid - Plasma cells
IGKV3D-20		ENSG00000211625	Immunoglobulin kappa variable 3D-20	A0A0C4DH25	Evidence at protein level	Adipose subcutaneous - Plasma cells, Adipose visceral - Plasma cells, Breast - Plasma cells, Colon - Plasma cells, Kidney - Plasma cells, Liver - Plasma cells, Lung - Plasma cells, Pancreas - Plasma cells, Prostate - Plasma cells, Skin - Plasma cells, Stomach - Plasma cells, Thyroid - Plasma cells
IGKV4-1	B3, IGKV41	ENSG00000211598	Immunoglobulin kappa variable 4-1	P06312	Evidence at protein level	Adipose subcutaneous - Plasma cells, Adipose visceral - Plasma cells, Breast - Plasma cells, Colon - Plasma cells, Heart muscle - Plasma cells, Kidney - Plasma cells, Liver - Plasma cells, Lung - Plasma cells, Pancreas - Plasma cells, Prostate - Plasma cells, Skeletal muscle - Plasma cells, Skin - Plasma cells, Stomach - Plasma cells, Thyroid - Plasma cells
IGKV6-21	A26, IGKV621	ENSG00000211611	Immunoglobulin kappa variable 6-21 (non-functional)	A0A0C4DH24	Evidence at protein level	Adipose visceral - Plasma cells, Breast - Plasma cells, Colon - Plasma cells, Kidney - Plasma cells, Liver - Plasma cells, Lung - Plasma cells, Pancreas - Plasma cells, Prostate - Plasma cells, Stomach - Plasma cells, Thyroid - Plasma cells
IGKV6D-21	A10, IGKV6D21	ENSG00000225523	Immunoglobulin kappa variable 6D-21 (non-functional)	A0A0A0MT36	Evidence at transcript level	Breast - Plasma cells, Colon - Plasma cells, Liver - Plasma cells, Lung - Plasma cells, Pancreas - Plasma cells, Stomach - Plasma cells, Thyroid - Plasma cells
IGLC1	IGLC	ENSG00000211675	Immunoglobulin lambda constant 1		Evidence at transcript level	Adipose subcutaneous - Plasma cells, Adipose visceral - Plasma cells, Breast - Plasma cells, Colon - Plasma cells, Heart muscle - Plasma cells, Kidney - Plasma cells, Liver - Plasma cells, Lung - Plasma cells, Pancreas - Plasma cells, Prostate - Plasma cells, Skeletal muscle - Plasma cells, Skin - Plasma cells, Stomach - Plasma cells, Thyroid - Plasma cells
IGLC2	IGLC	ENSG00000211677	Immunoglobulin lambda constant 2	P0DOY2	Evidence at protein level	Adipose subcutaneous - Plasma cells, Adipose visceral - Plasma cells, Breast - Plasma cells, Colon - Plasma cells, Heart muscle - Plasma cells, Kidney - Plasma cells, Liver - Plasma cells, Lung - Plasma cells, Pancreas - Plasma cells, Prostate - Plasma cells, Skeletal muscle - Plasma cells, Skin - Plasma cells, Stomach - Plasma cells, Thyroid - Plasma cells
IGLC3	IGLC	ENSG00000211679	Immunoglobulin lambda constant 3 (Kern-Oz+ marker)	P0DOY3	Evidence at protein level	Adipose subcutaneous - Plasma cells, Adipose visceral - Plasma cells, Breast - Plasma cells, Colon - Plasma cells, Heart muscle - Plasma cells, Liver - Plasma cells, Lung - Plasma cells, Pancreas - Plasma cells, Prostate - Plasma cells, Skeletal muscle - Plasma cells, Skin - Plasma cells, Stomach - Plasma cells, Thyroid - Plasma cells
IGLC7		ENSG00000211685	Immunoglobulin lambda constant 7		Evidence at transcript level	Adipose subcutaneous - Plasma cells, Adipose visceral - Plasma cells, Breast - Plasma cells, Colon - Plasma cells, Liver - Plasma cells, Lung - Plasma cells, Pancreas - Plasma cells, Prostate - Plasma cells, Skin - Plasma cells, Stomach - Plasma cells, Thyroid - Plasma cells
IGLJ1		ENSG00000211674	Immunoglobulin lambda joining 1	A0A0A0MT76	Evidence at transcript level	Adipose subcutaneous - Plasma cells, Adipose visceral - Plasma cells, Breast - Plasma cells, Colon - Plasma cells, Heart muscle - Plasma cells, Kidney - Plasma cells, Liver - Plasma cells, Lung - Plasma cells, Pancreas - Plasma cells, Prostate - Plasma cells, Skin - Plasma cells, Stomach - Plasma cells, Thyroid - Plasma cells
IGLJ2		ENSG00000211676	Immunoglobulin lambda joining 2		Evidence at transcript level	Adipose subcutaneous - Plasma cells, Adipose visceral - Plasma cells, Breast - Plasma cells, Colon - Plasma cells, Liver - Plasma cells, Lung - Plasma cells, Pancreas - Plasma cells, Prostate - Plasma cells, Skin - Plasma cells, Stomach - Plasma cells, Thyroid - Plasma cells
IGLJ3		ENSG00000211678	Immunoglobulin lambda joining 3		Evidence at transcript level	Adipose subcutaneous - Plasma cells, Adipose visceral - Plasma cells, Breast - Plasma cells, Colon - Plasma cells, Liver - Plasma cells, Lung - Plasma cells, Pancreas - Plasma cells, Prostate - Plasma cells, Skin - Plasma cells, Stomach - Plasma cells, Thyroid - Plasma cells
IGLON5	LOC402665	ENSG00000142549	IgLON family member 5	A6NGN9	Evidence at protein level	Colon - Colon enteroendocrine cells, Testis - Spermatogonia
IGLV1-36		ENSG00000211655	Immunoglobulin lambda variable 1-36	A0A0B4J1U3	Evidence at protein level	Adipose subcutaneous - Plasma cells, Adipose visceral - Plasma cells, Breast - Plasma cells, Colon - Plasma cells, Liver - Plasma cells, Lung - Plasma cells, Pancreas - Plasma cells, Prostate - Plasma cells, Skin - Plasma cells, Stomach - Plasma cells, Thyroid - Plasma cells
IGLV1-40		ENSG00000211653	Immunoglobulin lambda variable 1-40	P01703	Evidence at protein level	Adipose subcutaneous - Plasma cells, Adipose visceral - Plasma cells, Breast - Plasma cells, Colon - Plasma cells, Heart muscle - Plasma cells, Kidney - Plasma cells, Liver - Plasma cells, Lung - Plasma cells, Pancreas - Plasma cells, Prostate - Plasma cells, Skeletal muscle - Plasma cells, Skin - Plasma cells, Stomach - Plasma cells, Thyroid - Plasma cells
IGLV1-44		ENSG00000211651	Immunoglobulin lambda variable 1-44	P01699	Evidence at protein level	Adipose subcutaneous - Plasma cells, Adipose visceral - Plasma cells, Breast - Plasma cells, Colon - Plasma cells, Heart muscle - Plasma cells, Liver - Plasma cells, Lung - Plasma cells, Pancreas - Plasma cells, Prostate - Plasma cells, Skeletal muscle - Plasma cells, Skin - Plasma cells, Stomach - Plasma cells, Thyroid - Plasma cells
IGLV1-47		ENSG00000211648	Immunoglobulin lambda variable 1-47	P01700	Evidence at protein level	Adipose subcutaneous - Plasma cells, Adipose visceral - Plasma cells, Breast - Plasma cells, Colon - Plasma cells, Heart muscle - Plasma cells, Kidney - Plasma cells, Liver - Plasma cells, Lung - Plasma cells, Pancreas - Plasma cells, Prostate - Plasma cells, Skeletal muscle - Plasma cells, Skin - Plasma cells, Stomach - Plasma cells, Thyroid - Plasma cells
IGLV1-51		ENSG00000211644	Immunoglobulin lambda variable 1-51	P01701	Evidence at protein level	Adipose subcutaneous - Plasma cells, Adipose visceral - Plasma cells, Breast - Plasma cells, Colon - Plasma cells, Heart muscle - Plasma cells, Liver - Plasma cells, Lung - Plasma cells, Pancreas - Plasma cells, Prostate - Plasma cells, Skin - Plasma cells, Stomach - Plasma cells, Thyroid - Plasma cells
IGLV2-11		ENSG00000211668	Immunoglobulin lambda variable 2-11	P01706	Evidence at protein level	Adipose subcutaneous - Plasma cells, Adipose visceral - Plasma cells, Breast - Plasma cells, Colon - Plasma cells, Heart muscle - Plasma cells, Liver - Plasma cells, Lung - Plasma cells, Pancreas - Plasma cells, Prostate - Plasma cells, Skeletal muscle - Plasma cells, Skin - Plasma cells, Stomach - Plasma cells, Thyroid - Plasma cells
IGLV2-14		ENSG00000211666	Immunoglobulin lambda variable 2-14	P01704	Evidence at protein level	Adipose subcutaneous - Plasma cells, Adipose visceral - Plasma cells, Breast - Plasma cells, Colon - Plasma cells, Heart muscle - Plasma cells, Kidney - Plasma cells, Liver - Plasma cells, Lung - Plasma cells, Pancreas - Plasma cells, Prostate - Plasma cells, Skeletal muscle - Plasma cells, Skin - Plasma cells, Stomach - Plasma cells, Thyroid - Plasma cells
IGLV2-23		ENSG00000211660	Immunoglobulin lambda variable 2-23	P01705	Evidence at protein level	Adipose subcutaneous - Plasma cells, Adipose visceral - Plasma cells, Breast - Plasma cells, Colon - Plasma cells, Heart muscle - Plasma cells, Kidney - Plasma cells, Liver - Plasma cells, Lung - Plasma cells, Pancreas - Plasma cells, Prostate - Plasma cells, Skeletal muscle - Plasma cells, Skin - Plasma cells, Stomach - Plasma cells, Thyroid - Plasma cells
IGLV2-8		ENSG00000278196	Immunoglobulin lambda variable 2-8	P01709	Evidence at protein level	Adipose subcutaneous - Plasma cells, Adipose visceral - Plasma cells, Breast - Plasma cells, Colon - Plasma cells, Heart muscle - Plasma cells, Kidney - Plasma cells, Liver - Plasma cells, Lung - Plasma cells, Pancreas - Plasma cells, Prostate - Plasma cells, Skeletal muscle - Plasma cells, Skin - Plasma cells, Stomach - Plasma cells, Thyroid - Plasma cells
IGLV3-1		ENSG00000211673	Immunoglobulin lambda variable 3-1	P01715	Evidence at protein level	Adipose subcutaneous - Plasma cells, Adipose visceral - Plasma cells, Breast - Plasma cells, Colon - Plasma cells, Heart muscle - Plasma cells, Kidney - Plasma cells, Liver - Plasma cells, Lung - Plasma cells, Pancreas - Plasma cells, Prostate - Plasma cells, Skeletal muscle - Plasma cells, Skin - Plasma cells, Stomach - Plasma cells, Thyroid - Plasma cells
IGLV3-10		ENSG00000211669	Immunoglobulin lambda variable 3-10	A0A075B6K4	Evidence at protein level	Adipose visceral - Plasma cells, Breast - Plasma cells, Colon - Plasma cells, Heart muscle - Plasma cells, Kidney - Plasma cells, Liver - Plasma cells, Lung - Plasma cells, Pancreas - Plasma cells, Prostate - Plasma cells, Skin - Plasma cells, Stomach - Plasma cells, Thyroid - Plasma cells
IGLV3-19		ENSG00000211663	Immunoglobulin lambda variable 3-19	P01714	Evidence at protein level	Adipose subcutaneous - Plasma cells, Adipose visceral - Plasma cells, Breast - Plasma cells, Colon - Plasma cells, Heart muscle - Plasma cells, Liver - Plasma cells, Lung - Plasma cells, Pancreas - Plasma cells, Prostate - Plasma cells, Skeletal muscle - Plasma cells, Skin - Plasma cells, Stomach - Plasma cells, Thyroid - Plasma cells
IGLV3-21		ENSG00000211662	Immunoglobulin lambda variable 3-21	P80748	Evidence at protein level	Adipose subcutaneous - Plasma cells, Adipose visceral - Plasma cells, Breast - Plasma cells, Colon - Plasma cells, Heart muscle - Plasma cells, Liver - Plasma cells, Lung - Plasma cells, Pancreas - Plasma cells, Prostate - Plasma cells, Skeletal muscle - Plasma cells, Skin - Plasma cells, Stomach - Plasma cells, Testis - Early spermatids, Thyroid - Plasma cells
IGLV3-25		ENSG00000211659	Immunoglobulin lambda variable 3-25	P01717	Evidence at protein level	Adipose subcutaneous - Plasma cells, Adipose visceral - Plasma cells, Breast - Plasma cells, Colon - Plasma cells, Heart muscle - Plasma cells, Liver - Plasma cells, Lung - Plasma cells, Pancreas - Plasma cells, Prostate - Plasma cells, Skeletal muscle - Plasma cells, Skin - Plasma cells, Stomach - Plasma cells, Thyroid - Plasma cells
IGLV3-27		ENSG00000211658	Immunoglobulin lambda variable 3-27	P01718	Evidence at protein level	Adipose visceral - Plasma cells, Breast - Plasma cells, Colon - Plasma cells, Liver - Plasma cells, Lung - Plasma cells, Pancreas - Plasma cells, Prostate - Plasma cells, Skin - Plasma cells, Stomach - Plasma cells, Thyroid - Plasma cells
IGLV3-9		ENSG00000211670	Immunoglobulin lambda variable 3-9	A0A075B6K5	Evidence at protein level	Adipose visceral - Plasma cells, Breast - Plasma cells, Colon - Plasma cells, Liver - Plasma cells, Lung - Plasma cells, Pancreas - Plasma cells, Prostate - Plasma cells, Skin - Plasma cells, Stomach - Plasma cells, Thyroid - Plasma cells
IGLV4-69		ENSG00000211637	Immunoglobulin lambda variable 4-69	A0A075B6H9	Evidence at protein level	Adipose subcutaneous - Plasma cells, Adipose visceral - Plasma cells, Breast - Plasma cells, Colon - Plasma cells, Kidney - Plasma cells, Liver - Plasma cells, Lung - Plasma cells, Pancreas - Plasma cells, Prostate - Plasma cells, Skin - Plasma cells, Stomach - Plasma cells, Thyroid - Plasma cells
IGLV5-45		ENSG00000211650	Immunoglobulin lambda variable 5-45	A0A087WSX0	Evidence at protein level	Adipose visceral - Plasma cells, Breast - Plasma cells, Colon - Plasma cells, Kidney - Plasma cells, Liver - Plasma cells, Lung - Plasma cells, Pancreas - Plasma cells, Prostate - Plasma cells, Stomach - Plasma cells, Thyroid - Plasma cells
IGLV6-57		ENSG00000211640	Immunoglobulin lambda variable 6-57	P01721	Evidence at protein level	Adipose subcutaneous - Plasma cells, Adipose visceral - Plasma cells, Breast - Plasma cells, Colon - Plasma cells, Heart muscle - Plasma cells, Kidney - Plasma cells, Liver - Plasma cells, Lung - Plasma cells, Pancreas - Plasma cells, Prostate - Plasma cells, Skeletal muscle - Plasma cells, Skin - Plasma cells, Stomach - Plasma cells, Thyroid - Plasma cells
IGLV7-43		ENSG00000211652	Immunoglobulin lambda variable 7-43	P04211	Evidence at protein level	Adipose visceral - Plasma cells, Breast - Plasma cells, Colon - Plasma cells, Kidney - Plasma cells, Liver - Plasma cells, Lung - Plasma cells, Pancreas - Plasma cells, Prostate - Plasma cells, Stomach - Plasma cells, Thyroid - Plasma cells
IGLV7-46		ENSG00000211649	Immunoglobulin lambda variable 7-46	A0A075B6I9	Evidence at protein level	Adipose visceral - Plasma cells, Breast - Plasma cells, Colon - Plasma cells, Kidney - Plasma cells, Liver - Plasma cells, Lung - Plasma cells, Pancreas - Plasma cells, Prostate - Plasma cells, Stomach - Plasma cells, Thyroid - Plasma cells
IGLV8-61		ENSG00000211638	Immunoglobulin lambda variable 8-61	A0A075B6I0	Evidence at protein level	Adipose visceral - Plasma cells, Breast - Plasma cells, Colon - Plasma cells, Liver - Plasma cells, Lung - Plasma cells, Pancreas - Plasma cells, Prostate - Plasma cells, Stomach - Plasma cells, Thyroid - Plasma cells
IGLV9-49		ENSG00000223350	Immunoglobulin lambda variable 9-49	A0A0B4J1Y8	Evidence at protein level	Adipose visceral - Plasma cells, Breast - Plasma cells, Colon - Plasma cells, Kidney - Plasma cells, Liver - Plasma cells, Lung - Plasma cells, Pancreas - Plasma cells, Prostate - Plasma cells, Stomach - Plasma cells, Thyroid - Plasma cells
IGSF10	CMF608, FLJ25972	ENSG00000152580	Immunoglobulin superfamily member 10	Q6WRI0	Evidence at protein level	Colon - Fibroblasts, Liver - Hepatic stellate cells, Lung - Fibroblast_1, Pancreas - Fibroblasts, Testis - Early spermatids, Thyroid - Fibroblasts
IGSF11	BT-IgSF, CT119, Igsf13, MGC35227, VSIG3	ENSG00000144847	Immunoglobulin superfamily member 11	Q5DX21	Evidence at protein level	Colon - Enteric glia cells, Kidney - Proximal tubular cells, Testis - Early spermatids, Testis - Late spermatids
IGSF9	IGSF9A, KIAA1355, Nrt1	ENSG00000085552	Immunoglobulin superfamily member 9	Q9P2J2	Evidence at protein level	Adipose visceral - Mesothelial cells, Colon - Colon enterocytes, Stomach - Gastric mucous cells, Testis - Late spermatids
IHH	BDA1, HHG2	ENSG00000163501	Indian hedgehog signaling molecule	Q14623	Evidence at protein level	Colon - Colon enterocytes, Prostate - Prostate glandular cells
IKBIP	FLJ31051, IKIP	ENSG00000166130	IKBKB interacting protein	Q70UQ0	Evidence at protein level	Colon - Endothelial cells, Skeletal muscle - Endothelial cells
IKZF1	hIk-1, Hs.54452, IKAROS, LyF-1, PPP1R92, ZNFN1A1	ENSG00000185811	IKAROS family zinc finger 1	Q13422	Evidence at protein level	Adipose visceral - T-cells, Colon - T-cells, Skeletal muscle - Macrophages, Skin - T-cells, Stomach - T-cells, Thyroid - T-cells
IKZF3	Aiolos, ZNFN1A3	ENSG00000161405	IKAROS family zinc finger 3	Q9UKT9	Evidence at protein level	Adipose subcutaneous - T-cells, Colon - T-cells, Heart muscle - T-cells, Lung - T-cells, Prostate - T-cells, Testis - Early spermatids, Testis - Late spermatids
IL17B	IL-17B, IL-20, MGC138900, MGC138901, NIRF, ZCYTO7	ENSG00000127743	Interleukin 17B	Q9UHF5	Evidence at protein level	Adipose subcutaneous - Smooth muscle cells, Colon - Smooth muscle cells, Lung - Smooth muscle cells, Prostate - Smooth muscle cells, Testis - Sertoli cells, Thyroid - Smooth muscle cells
IL17RA	CD217, CDw217, hIL-17R, IL-17RA, IL17R	ENSG00000177663	Interleukin 17 receptor A	Q96F46	Evidence at protein level	Colon - Macrophages, Lung - Neutrophil_2, Skin - Macrophages
IL22RA1	CRF2-9, IL22R	ENSG00000142677	Interleukin 22 receptor subunit alpha 1	Q8N6P7	Evidence at protein level	Adipose visceral - Mesothelial cells, Colon - Colon enterocytes, Kidney - Proximal tubular cells, Stomach - Gastric mucous cells
IL27RA	CRL1, IL-27R, TCCR, WSX-1, WSX1, zcytor1	ENSG00000104998	Interleukin 27 receptor subunit alpha	Q6UWB1	Evidence at protein level	Colon - Endothelial cells, Heart muscle - Endothelial cells
IL2RB	CD122, IL15RB	ENSG00000100385	Interleukin 2 receptor subunit beta	P14784	Evidence at protein level	Adipose subcutaneous - T-cells, Adipose visceral - T-cells, Breast - T-cells, Colon - T-cells, Heart muscle - T-cells, Kidney - T-cells, Liver - NK-cells (Liver), Pancreas - T-cells, Prostate - T-cells, Thyroid - T-cells
IL2RG	CD132, CIDX, IMD4, SCIDX1	ENSG00000147168	Interleukin 2 receptor subunit gamma	P31785	Evidence at protein level	Adipose subcutaneous - T-cells, Adipose visceral - T-cells, Colon - T-cells, Kidney - T-cells, Liver - T-cells, Pancreas - T-cells, Prostate - T-cells, Thyroid - T-cells
IL34	C16orf77, IL-34, MGC34647	ENSG00000157368	Interleukin 34	Q6ZMJ4	Evidence at protein level	Colon - Enteric glia cells, Liver - Hepatic stellate cells, Skin - Keratinocyte (other), Stomach - Fibroblasts
IL3RA	CD123	ENSG00000185291	Interleukin 3 receptor subunit alpha	P26951	Evidence at protein level	Adipose subcutaneous - Endothelial cells, Adipose visceral - Endothelial cells, Breast - Endothelial cells, Colon - Endothelial cells, Heart muscle - Endothelial cells, Kidney - Endothelial cells, Liver - Vascular Endothelial cells, Prostate - Endothelial cells, Skeletal muscle - Endothelial cells, Skin - Endothelial cells, Testis - Endothelial cells, Thyroid - Endothelial cells
IL5RA	CD125, CDw125, IL5R	ENSG00000091181	Interleukin 5 receptor subunit alpha	Q01344	Evidence at protein level	Adipose subcutaneous - Mast cells, Colon - Mast cells, Lung - Respiratory ciliated cells, Prostate - Prostate glandular cells, Skin - Mast cells, Testis - Early spermatids, Testis - Late spermatids
IL6	BSF2, HGF, HSF, IFNB2, IL-6	ENSG00000136244	Interleukin 6	P05231	Evidence at protein level	Colon - Neutrophils
IL7R	CD127, IL7RA, lnc-IL7R	ENSG00000168685	Interleukin 7 receptor	P16871	Evidence at protein level	Adipose subcutaneous - T-cells, Colon - T-cells, Prostate - T-cells, Skin - T-cells
ILDR1	DFNB42, MGC50831	ENSG00000145103	Immunoglobulin like domain containing receptor 1	Q86SU0	Evidence at protein level	Colon - Colon enterocytes, Lung - Alveolar cells type 2, Testis - Sertoli cells, Thyroid - Thyroid glandular cells
ILK		ENSG00000166333	Integrin linked kinase	Q13418	Evidence at protein level	Breast - Smooth muscle cells, Colon - Smooth muscle cells, Prostate - Smooth muscle cells
INA	NEF5, NF-66	ENSG00000148798	Internexin neuronal intermediate filament protein alpha	Q16352	Evidence at protein level	Colon - Colon enteroendocrine cells, Pancreas - Alpha cells, Pancreas - Beta cells, Testis - Early spermatids, Thyroid - Parafollicular cells
INAVA	C1orf106, FLJ10901	ENSG00000163362	Innate immunity activator	Q3KP66	Evidence at protein level	Colon - Colon enterocytes, Skin - Keratinocyte (other), Stomach - Gastric mucous cells
INHBB		ENSG00000163083	Inhibin subunit beta B	P09529	Evidence at protein level	Colon - Endothelial cells
INSC		ENSG00000188487	INSC spindle orientation adaptor protein	Q1MX18	Evidence at protein level	Colon - Enteric glia cells, Skin - Outer root sheath cells, Testis - Early spermatids, Testis - Late spermatids
INSL5		ENSG00000172410	Insulin like 5	Q9Y5Q6	Evidence at protein level	Colon - Colon enterocytes
IQANK1	FAM83H-AS1, onco-lncRNA-3	ENSG00000203499	IQ motif and ankyrin repeat containing 1	A8MXQ7	Evidence at protein level	Adipose visceral - Mesothelial cells, Colon - Colon enterocytes, Lung - Respiratory ciliated cells, Testis - Early spermatids
IQCJ-SCHIP1		ENSG00000283154	IQCJ-SCHIP1 readthrough	B3KU38	Evidence at protein level	Breast - Smooth muscle cells, Colon - Smooth muscle cells, Prostate - Smooth muscle cells
IQGAP3		ENSG00000183856	IQ motif containing GTPase activating protein 3	Q86VI3	Evidence at protein level	Colon - Mitotic cells (Colon), Heart muscle - Mitotic cells (Heart), Lung - Mitotic cells (Lung), Skin - Mitotic cells (Skin), Stomach - Mitotic cells (Stomach), Testis - Spermatocytes, Thyroid - Mitotic cells (Thyroid)
IRAG1	IRAG, JAW1L, MRVI1	ENSG00000072952	Inositol 1,4,5-triphosphate receptor associated 1	Q9Y6F6	Evidence at protein level	Adipose subcutaneous - Smooth muscle cells, Adipose visceral - Smooth muscle cells, Breast - Smooth muscle cells, Colon - Smooth muscle cells, Heart muscle - Smooth muscle cells, Kidney - Fibroblasts, Lung - Smooth muscle cells, Prostate - Smooth muscle cells, Thyroid - Smooth muscle cells
IRF6	LPS, OFC6, VWS, VWS1	ENSG00000117595	Interferon regulatory factor 6	O14896	Evidence at protein level	Adipose subcutaneous - Smooth muscle cells, Colon - Colon enterocytes, Heart muscle - Cardiomyocytes, Liver - Hepatocytes, Skin - Keratinocyte (other), Thyroid - Thyroid glandular cells
ISX	RAXLX	ENSG00000175329	Intestine specific homeobox	Q2M1V0	Evidence at protein level	Colon - Colon enterocytes, Kidney - Podocytes
ITGAL	CD11A, LFA-1, LFA1A	ENSG00000005844	Integrin subunit alpha L	P20701	Evidence at protein level	Adipose subcutaneous - T-cells, Adipose visceral - T-cells, Breast - T-cells, Colon - T-cells, Heart muscle - T-cells, Kidney - T-cells, Liver - T-cells, Pancreas - T-cells, Prostate - T-cells, Thyroid - T-cells
ITGAM	CD11B, CR3A, MAC-1	ENSG00000169896	Integrin subunit alpha M	P11215	Evidence at protein level	Adipose subcutaneous - Macrophages, Adipose visceral - Macrophages, Breast - Macrophages, Colon - Macrophages, Heart muscle - Macrophages, Lung - Neutrophil_2, Skeletal muscle - Macrophages, Thyroid - Macrophages
ITGB1	CD29, FNRB, GPIIA, MDF2, MSK12	ENSG00000150093	Integrin subunit beta 1	P05556	Evidence at protein level	Colon - Smooth muscle cells
ITGB1BP2	CHORDC3	ENSG00000147166	Integrin subunit beta 1 binding protein 2	Q9UKP3	Evidence at protein level	Adipose subcutaneous - Smooth muscle cells, Adipose visceral - Smooth muscle cells, Colon - Smooth muscle cells, Heart muscle - Cardiomyocytes, Prostate - Smooth muscle cells
ITGB2	CD18, LFA-1, MAC-1, MFI7	ENSG00000160255	Integrin subunit beta 2	P05107	Evidence at protein level	Adipose subcutaneous - Macrophages, Adipose visceral - Macrophages, Breast - Macrophages, Colon - Macrophages, Heart muscle - Macrophages, Kidney - Macrophages, Liver - Kupffer cells, Lung - Macrophages, Pancreas - Macrophages, Prostate - Macrophages, Skeletal muscle - Macrophages, Stomach - Macrophages, Testis - Macrophages, Thyroid - Macrophages
ITGB6		ENSG00000115221	Integrin subunit beta 6	P18564	Evidence at protein level	Colon - Colon enterocytes, Heart muscle - Cardiomyocytes, Lung - Alveolar cells type 2, Pancreas - Ductal cells, Prostate - Urothelial cells, Skeletal muscle - Skeletal myocytes, Stomach - Gastric mucous cells, Testis - Early spermatids
ITGB7		ENSG00000139626	Integrin subunit beta 7	P26010	Evidence at protein level	Adipose visceral - T-cells, Breast - T-cells, Colon - T-cells, Heart muscle - T-cells, Lung - T-cells, Prostate - T-cells, Thyroid - T-cells
ITGB8		ENSG00000105855	Integrin subunit beta 8	P26012	Evidence at protein level	Colon - Enteric glia cells, Liver - Cholangiocyte
ITK	EMT, LYK, PSCTK2	ENSG00000113263	IL2 inducible T cell kinase	Q08881	Evidence at protein level	Adipose subcutaneous - T-cells, Adipose visceral - T-cells, Breast - T-cells, Colon - T-cells, Heart muscle - T-cells, Kidney - T-cells, Liver - T-cells, Prostate - T-cells, Skin - T-cells, Thyroid - T-cells
ITLN1	FLJ20022, hIntL, HL-1, ITLN, LFR	ENSG00000179914	Intelectin 1	Q8WWA0	Evidence at protein level	Adipose visceral - Mesothelial cells, Colon - Colon enterocytes
ITPKA	IP3-3KA, IP3KA	ENSG00000137825	Inositol-trisphosphate 3-kinase A	P23677	Evidence at protein level	Colon - Colon enterocytes, Stomach - Gastric mucous cells, Testis - Early spermatids, Testis - Late spermatids
ITPKC	IP3-3KC, IP3KC	ENSG00000086544	Inositol-trisphosphate 3-kinase C	Q96DU7	Evidence at protein level	Colon - Neutrophils
ITPRIPL1	KIAA1754L	ENSG00000198885	ITPRIP like 1	Q6GPH6	Evidence at protein level	Adipose subcutaneous - Endothelial cells, Colon - Endothelial cells, Liver - T-cells, Prostate - Prostate basal glandular cells, Testis - Early spermatids, Testis - Late spermatids, Thyroid - T-cells
IYD	C6orf71, DEHAL1, dJ422F24.1	ENSG00000009765	Iodotyrosine deiodinase	Q6PHW0	Evidence at protein level	Colon - Colon enterocytes, Kidney - Proximal tubular cells, Liver - Hepatocytes, Skin - Sebaceous gland cells, Thyroid - Thyroid glandular cells
JAG2		ENSG00000184916	Jagged canonical Notch ligand 2	Q9Y219	Evidence at protein level	Adipose subcutaneous - Endothelial cells, Adipose visceral - Endothelial cells, Colon - Endothelial cells, Prostate - Prostate basal glandular cells, Stomach - Endothelial cells
JAKMIP1	FLJ31564, Gababrbp, JAMIP1, MARLIN1	ENSG00000152969	Janus kinase and microtubule interacting protein 1	Q96N16	Evidence at protein level	Adipose subcutaneous - T-cells, Colon - Colon enteroendocrine cells, Liver - T-cells, Pancreas - Beta cells, Testis - Sertoli cells
JAM2	C21orf43, CD322, JAM-2, JAM-B, JAMB, VE-JAM	ENSG00000154721	Junctional adhesion molecule 2	P57087	Evidence at protein level	Adipose subcutaneous - Endothelial cells, Colon - Enteric glia cells, Liver - Vascular Endothelial cells, Skin - Endothelial cells, Testis - Sertoli cells
JAML	AMICA, AMICA1, Gm638	ENSG00000160593	Junction adhesion molecule like	Q86YT9	Evidence at protein level	Adipose subcutaneous - T-cells, Breast - T-cells, Colon - T-cells, Kidney - T-cells, Prostate - T-cells, Stomach - T-cells, Testis - Macrophages, Thyroid - T-cells
JCHAIN	IGCJ, IGJ, JCH	ENSG00000132465	Joining chain of multimeric IgA and IgM	P01591	Evidence at protein level	Adipose subcutaneous - Plasma cells, Adipose visceral - Plasma cells, Breast - Plasma cells, Colon - Plasma cells, Heart muscle - Plasma cells, Kidney - Plasma cells, Liver - Plasma cells, Lung - Plasma cells, Pancreas - Plasma cells, Prostate - Plasma cells, Skeletal muscle - Plasma cells, Skin - Plasma cells, Stomach - Plasma cells, Thyroid - Plasma cells
JPH2	JP-2	ENSG00000149596	Junctophilin 2	Q9BR39	Evidence at protein level	Adipose subcutaneous - Smooth muscle cells, Adipose visceral - Smooth muscle cells, Colon - Smooth muscle cells, Heart muscle - Cardiomyocytes, Lung - Smooth muscle cells, Prostate - Smooth muscle cells, Skeletal muscle - Skeletal myocytes, Skin - Smooth muscle cells, Thyroid - Smooth muscle cells
JPH3	CAGL237, HDL2, JP-3, JP3, TNRC22	ENSG00000154118	Junctophilin 3	Q8WXH2	Evidence at protein level	Colon - Colon enteroendocrine cells
JPH4	JPHL1, KIAA1831	ENSG00000092051	Junctophilin 4	Q96JJ6	Evidence at protein level	Colon - Colon enteroendocrine cells
KANK3	ANKRD47, FLJ46061	ENSG00000186994	KN motif and ankyrin repeat domains 3	Q6NY19	Evidence at protein level	Adipose subcutaneous - Endothelial cells, Adipose visceral - Endothelial cells, Breast - Endothelial cells, Colon - Endothelial cells, Kidney - Endothelial cells, Liver - Vascular Endothelial cells, Prostate - Endothelial cells, Skeletal muscle - Endothelial cells, Thyroid - Endothelial cells
KCNA2	HK4, Kv1.2	ENSG00000177301	Potassium voltage-gated channel subfamily A member 2	P16389	Evidence at protein level	Colon - Enteric glia cells, Testis - Spermatogonia
KCNA3	HLK3, HPCN3, Kv1.3, MK3	ENSG00000177272	Potassium voltage-gated channel subfamily A member 3	P22001	Evidence at protein level	Adipose subcutaneous - T-cells, Adipose visceral - T-cells, Colon - T-cells, Skin - T-cells, Testis - Spermatocytes, Thyroid - T-cells
KCNA4	HK1, HPCN2, KCNA4L, Kv1.4, PCN2	ENSG00000182255	Potassium voltage-gated channel subfamily A member 4	P22459	Evidence at protein level	Adipose visceral - Mesothelial cells, Breast - Adipocytes (Breast), Colon - Colon enteroendocrine cells
KCNB2	Kv2.2	ENSG00000182674	Potassium voltage-gated channel subfamily B member 2	Q92953	Evidence at protein level	Colon - Colon enteroendocrine cells, Pancreas - Alpha cells, Pancreas - Beta cells, Testis - Late spermatids
KCNC1	Kv3.1	ENSG00000129159	Potassium voltage-gated channel subfamily C member 1	P48547	Evidence at protein level	Colon - Colon enteroendocrine cells, Pancreas - Alpha cells, Testis - Early spermatids
KCNC2	Kv3.2	ENSG00000166006	Potassium voltage-gated channel subfamily C member 2	Q96PR1	Evidence at protein level	Colon - Colon enteroendocrine cells
KCNH5	eag2, H-EAG2, hEAG2, Kv10.2	ENSG00000140015	Potassium voltage-gated channel subfamily H member 5	Q8NCM2	Evidence at protein level	Adipose visceral - Mesothelial cells, Colon - Colon enteroendocrine cells
KCNH8	elk3, Kv12.1	ENSG00000183960	Potassium voltage-gated channel subfamily H member 8	Q96L42	Evidence at protein level	Colon - Enteric glia cells, Skin - Outer root sheath cells
KCNJ15	IRKK, Kir1.3, Kir4.2	ENSG00000157551	Potassium inwardly rectifying channel subfamily J member 15	Q99712	Evidence at protein level	Colon - Neutrophils, Heart muscle - Neutrophils, Kidney - Proximal tubular cells, Lung - Alveolar cells type 2, Prostate - Urothelial cells
KCNJ5	CIR, GIRK4, KATP1, Kir3.4, LQT13	ENSG00000120457	Potassium inwardly rectifying channel subfamily J member 5	P48544	Evidence at protein level	Colon - Colon enteroendocrine cells, Skin - Fibroblast_1
KCNJ9	GIRK3, Kir3.3	ENSG00000162728	Potassium inwardly rectifying channel subfamily J member 9	Q92806	Evidence at protein level	Colon - Colon enteroendocrine cells
KCNK10	K2p10.1, PPP1R97, TREK-2, TREK2	ENSG00000100433	Potassium two pore domain channel subfamily K member 10	P57789	Evidence at protein level	Colon - Colon enteroendocrine cells, Kidney - Proximal tubular cells, Skin - Outer root sheath cells, Stomach - Gastric mucous cells
KCNK17	K2p17.1, TALK-2, TALK2, TASK-4, TASK4	ENSG00000124780	Potassium two pore domain channel subfamily K member 17	Q96T54	Evidence at protein level	Colon - Colon enteroendocrine cells
KCNMB1	hslo-beta	ENSG00000145936	Potassium calcium-activated channel subfamily M regulatory beta subunit 1	Q16558	Evidence at protein level	Adipose subcutaneous - Smooth muscle cells, Adipose visceral - Smooth muscle cells, Colon - Smooth muscle cells, Heart muscle - Smooth muscle cells, Lung - Smooth muscle cells, Prostate - Smooth muscle cells, Skeletal muscle - Smooth muscle cells, Thyroid - Smooth muscle cells
KCNMB2		ENSG00000197584	Potassium calcium-activated channel subfamily M regulatory beta subunit 2	Q9Y691	Evidence at protein level	Colon - Enteric glia cells, Lung - Respiratory ciliated cells, Pancreas - Alpha cells
KCNMB4		ENSG00000135643	Potassium calcium-activated channel subfamily M regulatory beta subunit 4	Q86W47	Evidence at protein level	Colon - Enteric glia cells, Heart muscle - Fibroblasts, Liver - Vascular Endothelial cells
KCNN3	hSK3, KCa2.3, SKCA3	ENSG00000143603	Potassium calcium-activated channel subfamily N member 3	Q9UGI6	Evidence at protein level	Adipose subcutaneous - Smooth muscle cells, Colon - Enteric glia cells, Heart muscle - Fibroblasts
KCNQ2	BFNC, EBN, EBN1, ENB1, HNSPC, KCNA11, Kv7.2	ENSG00000075043	Potassium voltage-gated channel subfamily Q member 2	O43526	Evidence at protein level	Colon - Colon enteroendocrine cells, Pancreas - Beta cells
KCNQ3	EBN2, Kv7.3	ENSG00000184156	Potassium voltage-gated channel subfamily Q member 3	O43525	Evidence at protein level	Colon - Colon enteroendocrine cells, Lung - Alveolar cells type 2
KCNQ5	Kv7.5	ENSG00000185760	Potassium voltage-gated channel subfamily Q member 5	Q9NR82	Evidence at protein level	Colon - Colon enteroendocrine cells, Testis - Early spermatids, Testis - Late spermatids
KDF1	C1orf172, FLJ34633, RP11-344H11.3	ENSG00000175707	Keratinocyte differentiation factor 1	Q8NAX2	Evidence at protein level	Breast - Breast glandular cells, Colon - Colon enterocytes, Liver - Hepatocytes, Lung - Alveolar cells type 2, Skin - Keratinocyte (other), Thyroid - Thyroid glandular cells
KDR	CD309, FLK1, VEGFR, VEGFR2	ENSG00000128052	Kinase insert domain receptor	P35968	Evidence at protein level	Adipose subcutaneous - Endothelial cells, Breast - Endothelial cells, Colon - Endothelial cells, Heart muscle - Endothelial cells, Kidney - Endothelial cells, Liver - Sinusoid Endothelial cells, Skeletal muscle - Endothelial cells, Stomach - Endothelial cells
KHDRBS3	Etle, etoile, SALP, SLM-2, SLM2, T-STAR	ENSG00000131773	KH RNA binding domain containing, signal transduction associated 3	O75525	Evidence at protein level	Colon - Enteric glia cells, Testis - Early spermatids
KIAA0319	NMIG	ENSG00000137261	KIAA0319	Q5VV43	Evidence at protein level	Colon - Colon enteroendocrine cells, Lung - Respiratory ciliated cells, Testis - Early spermatids, Testis - Late spermatids
KIAA1549L	C11orf41, C11orf69, G2, MGC34830	ENSG00000110427	KIAA1549 like	Q6ZVL6	Evidence at protein level	Colon - Enteric glia cells, Testis - Spermatogonia
KIF11	Eg5, HKSP, KNSL1, TRIP5	ENSG00000138160	Kinesin family member 11	P52732	Evidence at protein level	Colon - Mitotic cells (Colon), Lung - Mitotic cells (Lung), Skin - Mitotic cells (Skin), Stomach - Mitotic cells (Stomach), Testis - Spermatocytes
KIF12		ENSG00000136883	Kinesin family member 12		Evidence at protein level	Breast - Breast glandular cells, Colon - Colon enterocytes, Liver - Hepatocytes
KIF14	KIAA0042	ENSG00000118193	Kinesin family member 14	Q15058	Evidence at protein level	Colon - Mitotic cells (Colon), Heart muscle - Mitotic cells (Heart), Lung - Mitotic cells (Lung), Skin - Mitotic cells (Skin), Stomach - Mitotic cells (Stomach), Testis - Spermatocytes, Thyroid - Mitotic cells (Thyroid)
KIF18B		ENSG00000186185	Kinesin family member 18B	Q86Y91	Evidence at protein level	Colon - Mitotic cells (Colon), Heart muscle - Mitotic cells (Heart), Lung - Mitotic cells (Lung), Skin - Mitotic cells (Skin), Stomach - Mitotic cells (Stomach), Thyroid - Mitotic cells (Thyroid)
KIF1A	ATSV, C2orf20, SPG30, UNC104	ENSG00000130294	Kinesin family member 1A	Q12756	Evidence at protein level	Colon - Colon enteroendocrine cells, Prostate - Prostate glandular cells
KIF20A	MKLP2, RAB6KIFL	ENSG00000112984	Kinesin family member 20A	O95235	Evidence at protein level	Colon - Mitotic cells (Colon), Heart muscle - Mitotic cells (Heart), Lung - Mitotic cells (Lung), Skin - Mitotic cells (Skin), Stomach - Mitotic cells (Stomach), Testis - Spermatocytes, Thyroid - Mitotic cells (Thyroid)
KIF21A	FEOM1, FLJ20052	ENSG00000139116	Kinesin family member 21A	Q7Z4S6	Evidence at protein level	Colon - Colon enteroendocrine cells
KIF21B	DKFZP434J212, KIAA0449	ENSG00000116852	Kinesin family member 21B	O75037	Evidence at protein level	Adipose visceral - T-cells, Breast - T-cells, Colon - T-cells, Kidney - T-cells, Prostate - T-cells, Testis - Late spermatids, Thyroid - T-cells
KIF2C	CT139, KNSL6, MCAK	ENSG00000142945	Kinesin family member 2C	Q99661	Evidence at protein level	Colon - Mitotic cells (Colon), Lung - Mitotic cells (Lung), Skin - Mitotic cells (Skin), Stomach - Mitotic cells (Stomach), Testis - Early spermatids, Testis - Late spermatids
KIF5A	D12S1889, MY050, NKHC, SPG10	ENSG00000155980	Kinesin family member 5A	Q12840	Evidence at protein level	Colon - Colon enteroendocrine cells, Pancreas - Alpha cells, Testis - Spermatocytes
KIFC1	HSET, KNSL2	ENSG00000237649	Kinesin family member C1	Q9BW19	Evidence at protein level	Breast - Breast glandular cells, Colon - Mitotic cells (Colon), Heart muscle - Mitotic cells (Heart), Lung - Mitotic cells (Lung), Skin - Mitotic cells (Skin), Stomach - Mitotic cells (Stomach), Testis - Spermatocytes, Thyroid - Mitotic cells (Thyroid)
KIRREL3	KIAA1867, KIRRE, NEPH2	ENSG00000149571	Kirre like nephrin family adhesion molecule 3	Q8IZU9	Evidence at protein level	Colon - Enteric glia cells
KLF5	BTEB2, CKLF, IKLF	ENSG00000102554	KLF transcription factor 5	Q13887	Evidence at protein level	Adipose visceral - Mesothelial cells, Colon - Colon enterocytes, Lung - Alveolar cells type 2, Prostate - Urothelial cells, Skin - Keratinocyte (other), Stomach - Gastric mucous cells, Testis - Early spermatids, Testis - Late spermatids
KLHDC8A	FLJ10748	ENSG00000162873	Kelch domain containing 8A	Q8IYD2	Evidence at protein level	Colon - Enteric glia cells, Pancreas - Beta cells, Stomach - Parietal cells, Testis - Peritubular cells
KLHL1	FLJ30047, KIAA1490, MRP2	ENSG00000150361	Kelch like family member 1	Q9NR64	Evidence at protein level	Colon - Colon enteroendocrine cells, Testis - Spermatogonia
KLHL3	KIAA1129	ENSG00000146021	Kelch like family member 3	Q9UH77	Evidence at protein level	Colon - Enteric glia cells, Kidney - Intercalated cells
KLK1	Klk6	ENSG00000167748	Kallikrein 1	P06870	Evidence at protein level	Adipose visceral - Mesothelial cells, Colon - Colon enterocytes, Pancreas - Exocrine glandular cells, Prostate - Prostate glandular cells
KLK15	ACO, HSRNASPH, prostinogen	ENSG00000174562	Kallikrein related peptidase 15	Q9H2R5	Evidence at protein level	Colon - Colon enterocytes, Prostate - Prostate glandular cells, Testis - Early spermatids
KLRB1	CD161, CLEC5B, hNKR-P1A, NKR, NKR-P1, NKR-P1A	ENSG00000111796	Killer cell lectin like receptor B1	Q12918	Evidence at protein level	Adipose subcutaneous - T-cells, Adipose visceral - T-cells, Breast - T-cells, Colon - T-cells, Heart muscle - T-cells, Kidney - T-cells, Liver - NK-cells (Liver), Lung - NK-cells (Lung), Pancreas - T-cells, Prostate - T-cells, Thyroid - T-cells
KLRC4	NKG2-F	ENSG00000183542	Killer cell lectin like receptor C4	O43908	Evidence at transcript level	Adipose subcutaneous - T-cells, Adipose visceral - T-cells, Breast - T-cells, Colon - T-cells, Kidney - T-cells, Pancreas - T-cells, Prostate - T-cells, Stomach - T-cells, Testis - Early spermatids, Thyroid - T-cells
KLRK1	CD314, D12S2489E, KLR, NKG2-D, NKG2D	ENSG00000213809	Killer cell lectin like receptor K1	P26718	Evidence at protein level	Adipose subcutaneous - T-cells, Adipose visceral - T-cells, Breast - T-cells, Colon - T-cells, Heart muscle - T-cells, Kidney - T-cells, Liver - NK-cells (Liver), Pancreas - T-cells, Prostate - T-cells, Skin - T-cells, Thyroid - T-cells
KNDC1	bB439H18.3, C10orf23, FLJ25027, KIAA1768, RASGEF2, v-KIND, Very-KIND	ENSG00000171798	Kinase non-catalytic C-lobe domain containing 1	Q76NI1	Evidence at protein level	Adipose visceral - Mesothelial cells, Colon - Colon enteroendocrine cells, Pancreas - Alpha cells, Pancreas - Beta cells
KNL1	AF15Q14, CASC5, CT29, D40, hKNL-1, hSpc105, KIAA1570, MCPH4, PPP1R55, Spc7	ENSG00000137812	Kinetochore scaffold 1	Q8NG31	Evidence at protein level	Colon - Mitotic cells (Colon), Heart muscle - Mitotic cells (Heart), Kidney - Proximal tubular cells, Liver - Hepatocytes, Lung - Mitotic cells (Lung), Skin - Mitotic cells (Skin), Stomach - Mitotic cells (Stomach), Testis - Spermatocytes, Thyroid - Mitotic cells (Thyroid)
KRT18		ENSG00000111057	Keratin 18	P05783	Evidence at protein level	Adipose subcutaneous - Smooth muscle cells, Adipose visceral - Mesothelial cells, Colon - Colon enterocytes, Skin - Eccrine sweat gland cells
KRT19	CK19, K19, K1CS, MGC15366	ENSG00000171345	Keratin 19	P08727	Evidence at protein level	Adipose visceral - Mesothelial cells, Colon - Colon enterocytes, Liver - Cholangiocyte, Lung - Alveolar cells type 2, Skin - Eccrine sweat gland cells, Stomach - Gastric mucous cells
KRT20	CK20, K20, MGC35423	ENSG00000171431	Keratin 20	P35900	Evidence at protein level	Colon - Colon enterocytes, Stomach - Gastric mucous cells
KRTAP13-2	KAP13-2	ENSG00000182816	Keratin associated protein 13-2	Q52LG2	Evidence at protein level	Colon - Colon enterocytes
KSR2	FLJ25965	ENSG00000171435	Kinase suppressor of ras 2	Q6VAB6	Evidence at protein level	Colon - Colon enteroendocrine cells, Lung - Alveolar cells type 2, Testis - Early spermatids, Testis - Late spermatids, Thyroid - Thyroid glandular cells
L1CAM	CAML1, CD171, HSAS, HSAS1, MASA, MIC5, NCAM-L1, S10, SPG1	ENSG00000198910	L1 cell adhesion molecule	P32004	Evidence at protein level	Adipose subcutaneous - Smooth muscle cells, Adipose visceral - Smooth muscle cells, Colon - Enteric glia cells
LAD1		ENSG00000159166	Ladinin 1	O00515	Evidence at protein level	Colon - Colon enterocytes, Lung - Alveolar cells type 2, Skin - Keratinocyte (other), Stomach - Gastric mucous cells
LAIR1	CD305, LAIR-1	ENSG00000167613	Leukocyte associated immunoglobulin like receptor 1	Q6GTX8	Evidence at protein level	Adipose subcutaneous - Macrophages, Colon - Macrophages, Heart muscle - Macrophages, Kidney - Macrophages, Lung - Macrophages, Prostate - Macrophages, Skeletal muscle - Macrophages, Stomach - Macrophages, Thyroid - Macrophages
LAMA4	LAMA3	ENSG00000112769	Laminin subunit alpha 4	Q16363	Evidence at protein level	Breast - Endothelial cells, Colon - Smooth muscle cells, Liver - Hepatic stellate cells, Skeletal muscle - Fibroblasts, Thyroid - Fibroblasts
LAMB3	BM600-125kDa, kalinin-140kDa, LAMNB1, nicein-125kDa	ENSG00000196878	Laminin subunit beta 3	Q13751	Evidence at protein level	Adipose subcutaneous - Adipocytes (Subcutaneous), Adipose visceral - Adipocytes (Visceral), Breast - Breast myoepithelial cells, Colon - Colon enterocytes, Stomach - Gastric mucous cells
LAMP5	BAD-LAMP, C20orf103, dJ1119D9.3, UNC-46	ENSG00000125869	Lysosomal associated membrane protein family member 5	Q9UJQ1	Evidence at protein level	Colon - Enteric glia cells
LAPTM5		ENSG00000162511	Lysosomal protein transmembrane 5	Q13571	Evidence at protein level	Adipose subcutaneous - Macrophages, Adipose visceral - Macrophages, Breast - Macrophages, Colon - Macrophages, Heart muscle - Macrophages, Lung - Macrophages, Pancreas - Macrophages, Prostate - Macrophages, Skeletal muscle - Macrophages, Stomach - Macrophages, Thyroid - Macrophages
LAX1	FLJ20340, LAX	ENSG00000122188	Lymphocyte transmembrane adaptor 1	Q8IWV1	Evidence at protein level	Adipose subcutaneous - Mast cells, Breast - Plasma cells, Colon - Mast cells
LCAT		ENSG00000213398	Lecithin-cholesterol acyltransferase	P04180	Evidence at protein level	Colon - Enteric glia cells, Heart muscle - Fibroblasts, Liver - Hepatocytes
LCK		ENSG00000182866	LCK proto-oncogene, Src family tyrosine kinase	P06239	Evidence at protein level	Adipose subcutaneous - T-cells, Adipose visceral - T-cells, Breast - T-cells, Colon - T-cells, Heart muscle - T-cells, Kidney - T-cells, Liver - T-cells, Lung - T-cells, Pancreas - T-cells, Prostate - T-cells, Skin - T-cells, Thyroid - T-cells
LCN2	24p3, NGAL	ENSG00000148346	Lipocalin 2	P80188	Evidence at protein level	Colon - Colon enterocytes, Prostate - Urothelial cells
LCP1	CP64, L-PLASTIN, LC64P, PLS2	ENSG00000136167	Lymphocyte cytosolic protein 1	P13796	Evidence at protein level	Adipose subcutaneous - Macrophages, Adipose visceral - Macrophages, Breast - Macrophages, Colon - Macrophages, Heart muscle - Macrophages, Lung - Neutrophil_2, Skin - Langerhans cells, Stomach - Macrophages, Testis - Early spermatids, Testis - Late spermatids
LDB2	CLIM1, LDB1	ENSG00000169744	LIM domain binding 2	O43679	Evidence at protein level	Adipose subcutaneous - Endothelial cells, Adipose visceral - Endothelial cells, Breast - Endothelial cells, Colon - Endothelial cells, Kidney - Endothelial cells, Liver - Vascular Endothelial cells, Skeletal muscle - Endothelial cells, Skin - Endothelial cells
LDLR	LDLCQ2	ENSG00000130164	Low density lipoprotein receptor	P01130	Evidence at protein level	Colon - Neutrophils, Heart muscle - Endothelial cells, Testis - Leydig cells
LEFTY1	LEFTB, LEFTYB	ENSG00000243709	Left-right determination factor 1	O75610	Evidence at protein level	Colon - Colon enterocytes
LGALS4	GAL4	ENSG00000171747	Galectin 4	P56470	Evidence at protein level	Colon - Colon enterocytes, Stomach - Gastric mucous cells
LGALS9B		ENSG00000170298	Galectin 9B	Q3B8N2	Evidence at protein level	Colon - Colon enterocytes, Stomach - Gastric mucous cells
LGALS9C		ENSG00000171916	Galectin 9C	Q6DKI2	Evidence at protein level	Colon - Colon enterocytes, Stomach - Gastric mucous cells
LGI3		ENSG00000168481	Leucine rich repeat LGI family member 3	Q8N145	Evidence at protein level	Adipose subcutaneous - Smooth muscle cells, Colon - Colon enteroendocrine cells, Kidney - Proximal tubular cells, Pancreas - Alpha cells, Pancreas - Beta cells, Thyroid - Thyroid glandular cells
LGI4		ENSG00000153902	Leucine rich repeat LGI family member 4	Q8N135	Evidence at protein level	Colon - Enteric glia cells, Skin - Endothelial cells
LHFPL4	GARLH4	ENSG00000156959	LHFPL tetraspan subfamily member 4	Q7Z7J7	Evidence at protein level	Colon - Colon enteroendocrine cells, Pancreas - Alpha cells, Pancreas - Beta cells
LHFPL5	DFNB67, dJ510O8.8, MGC33835, Tmhs	ENSG00000197753	LHFPL tetraspan subfamily member 5	Q8TAF8	Evidence at protein level	Colon - Colon enteroendocrine cells
LHX6	hLHX6, LHX6.1	ENSG00000106852	LIM homeobox 6	Q9UPM6	Evidence at protein level	Colon - Endothelial cells, Prostate - Endothelial cells
LILRA2	CD85h, ILT1, LIR-7, LIR7	ENSG00000239998	Leukocyte immunoglobulin like receptor A2	Q8N149	Evidence at protein level	Adipose subcutaneous - Macrophages, Breast - Macrophages, Colon - Macrophages, Kidney - Macrophages, Liver - Kupffer cells, Lung - Neutrophil_2, Pancreas - Macrophages, Prostate - Macrophages, Stomach - Macrophages, Thyroid - Macrophages
LILRB4	CD85k, HM18, ILT3, LIR-5, LIR5	ENSG00000186818	Leukocyte immunoglobulin like receptor B4	Q8NHJ6	Evidence at protein level	Adipose subcutaneous - Macrophages, Adipose visceral - Macrophages, Breast - Macrophages, Colon - Macrophages, Heart muscle - Macrophages, Kidney - Macrophages, Liver - Kupffer cells, Pancreas - Macrophages, Skeletal muscle - Macrophages, Stomach - Macrophages, Testis - Macrophages, Thyroid - Macrophages
LIPH	LPDLR, mPA-PLA1, mPA-PLA1alpha, PLA1B	ENSG00000163898	Lipase H	Q8WWY8	Evidence at protein level	Colon - Colon enterocytes, Lung - Alveolar cells type 2, Pancreas - Ductal cells, Stomach - Gastric mucous cells
LITAF	FLJ38636, PIG7, SIMPLE, TP53I7	ENSG00000189067	Lipopolysaccharide induced TNF factor	Q99732	Evidence at protein level	Colon - Endothelial cells
LIX1	C5orf11, Lft	ENSG00000145721	Limb and CNS expressed 1	Q8N485	Evidence at protein level	Colon - Colon enteroendocrine cells
LLGL2	HGL, Hugl-2	ENSG00000073350	LLGL scribble cell polarity complex component 2	Q6P1M3	Evidence at protein level	Colon - Colon enterocytes, Testis - Spermatogonia
LMCD1		ENSG00000071282	LIM and cysteine rich domains 1	Q9NZU5	Evidence at protein level	Colon - Endothelial cells, Prostate - Endothelial cells, Skeletal muscle - Skeletal myocytes, Skeletal muscle - Skeletal myocytes, Thyroid - Smooth muscle cells
LMNB1		ENSG00000113368	Lamin B1	P20700	Evidence at protein level	Breast - T-cells, Colon - Mitotic cells (Colon), Skin - Mitotic cells (Skin), Stomach - Mitotic cells (Stomach), Testis - Early spermatids, Testis - Late spermatids
LMO2	RBTN2, RBTNL1, RHOM2, TTG2	ENSG00000135363	LIM domain only 2	P25791	Evidence at protein level	Adipose visceral - Endothelial cells, Colon - Endothelial cells, Kidney - Endothelial cells, Pancreas - Endothelial cells, Prostate - Endothelial cells
LMTK3	KIAA1883, LMR3, PPP1R101, TYKLM3	ENSG00000142235	Lemur tyrosine kinase 3	Q96Q04	Evidence at protein level	Colon - Colon enteroendocrine cells, Lung - Alveolar cells type 2
LMX1B	NPS1	ENSG00000136944	LIM homeobox transcription factor 1 beta	O60663	Evidence at protein level	Colon - Enteric glia cells, Heart muscle - Fibroblasts, Kidney - Podocytes, Skin - Eccrine sweat gland cells, Testis - Spermatogonia
LOXL1	LOL, LOXL	ENSG00000129038	Lysyl oxidase like 1	Q08397	Evidence at protein level	Adipose subcutaneous - Adipose progenitor cells, Adipose visceral - Adipose progenitor cells, Colon - Smooth muscle cells, Liver - Hepatic stellate cells, Stomach - Fibroblasts, Testis - Early spermatids, Thyroid - Fibroblasts
LOXL3		ENSG00000115318	Lysyl oxidase like 3	P58215	Evidence at protein level	Colon - Enteric glia cells, Heart muscle - Fibroblasts, Skeletal muscle - Fibroblasts
LPAR1	edg-2, EDG2, Gpcr26, LPA1, Mrec1.3, rec.1.3, vzg-1	ENSG00000198121	Lysophosphatidic acid receptor 1	Q92633	Evidence at protein level	Breast - Fibroblasts, Colon - Enteric glia cells, Heart muscle - Fibroblasts
LPP		ENSG00000145012	LIM domain containing preferred translocation partner in lipoma	Q93052	Evidence at protein level	Colon - Smooth muscle cells, Prostate - Smooth muscle cells, Skin - Endothelial cells, Thyroid - Smooth muscle cells
LRAT	LCA14	ENSG00000121207	Lecithin retinol acyltransferase	O95237	Evidence at protein level	Colon - Enteric glia cells, Lung - Alveolar cells type 2, Skin - Outer root sheath cells, Thyroid - Thyroid glandular cells
LRFN2	FIGLER2, KIAA1246, SALM1	ENSG00000156564	Leucine rich repeat and fibronectin type III domain containing 2	Q9ULH4	Evidence at protein level	Colon - Colon enteroendocrine cells, Pancreas - Beta cells
LRIT2	AC022389.4, LRRC22	ENSG00000204033	Leucine rich repeat, Ig-like and transmembrane domains 2	A6NDA9	Evidence at protein level	Colon - Colon enterocytes, Skin - Keratinocyte (other)
LRRC19	FLJ21302	ENSG00000184434	Leucine rich repeat containing 19	Q9H756	Evidence at protein level	Colon - Colon enterocytes, Kidney - Proximal tubular cells, Pancreas - Ductal cells
LRRC25	FLJ38116, MAPA	ENSG00000175489	Leucine rich repeat containing 25	Q8N386	Evidence at protein level	Adipose subcutaneous - Macrophages, Adipose visceral - Macrophages, Breast - Macrophages, Colon - Macrophages, Heart muscle - Macrophages, Kidney - Macrophages, Liver - Kupffer cells, Pancreas - Macrophages, Prostate - Macrophages, Skin - Macrophages, Stomach - Macrophages, Thyroid - Macrophages
LRRC26	bA350O14.10	ENSG00000184709	Leucine rich repeat containing 26	Q2I0M4	Evidence at protein level	Colon - Colon enterocytes, Lung - Respiratory ciliated cells, Prostate - Prostate glandular cells, Skin - Eccrine sweat gland cells
LRRC31	FLJ23259	ENSG00000114248	Leucine rich repeat containing 31	Q6UY01	Evidence at protein level	Breast - Breast glandular cells, Breast - Breast glandular cells, Colon - Colon enterocytes, Liver - Hepatocytes, Lung - Alveolar cells type 2
LRRC32	D11S833E, GARP	ENSG00000137507	Leucine rich repeat containing 32	Q14392	Evidence at protein level	Breast - Endothelial cells, Colon - Endothelial cells, Heart muscle - Endothelial cells, Kidney - Endothelial cells, Liver - Vascular Endothelial cells, Prostate - Endothelial cells, Skeletal muscle - Endothelial cells, Stomach - Endothelial cells, Testis - Endothelial cells
LRRC4C	KIAA1580, NGL-1	ENSG00000148948	Leucine rich repeat containing 4C	Q9HCJ2	Evidence at protein level	Colon - Enteric glia cells, Heart muscle - Fibroblasts, Liver - Hepatic stellate cells, Skeletal muscle - Fibroblasts
LRRC55	FLJ45686	ENSG00000183908	Leucine rich repeat containing 55	Q6ZSA7	Evidence at protein level	Colon - Colon enteroendocrine cells
LRRC8C	AD158	ENSG00000171488	Leucine rich repeat containing 8 VRAC subunit C	Q8TDW0	Evidence at protein level	Adipose subcutaneous - Endothelial cells, Adipose visceral - Endothelial cells, Breast - Endothelial cells, Colon - Endothelial cells, Heart muscle - Endothelial cells, Lung - Endothelial cells, Prostate - Endothelial cells, Skeletal muscle - Endothelial cells, Stomach - Endothelial cells, Testis - Early spermatids, Testis - Late spermatids
LRRTM1	FLJ32082	ENSG00000162951	Leucine rich repeat transmembrane neuronal 1	Q86UE6	Evidence at protein level	Colon - Enteric glia cells, Stomach - Fibroblasts
LRRTM4	FLJ12568	ENSG00000176204	Leucine rich repeat transmembrane neuronal 4	Q86VH4	Evidence at protein level	Colon - Enteric glia cells, Liver - Hepatocytes
LRTM2		ENSG00000166159	Leucine rich repeats and transmembrane domains 2	Q8N967	Evidence at protein level	Colon - Colon enteroendocrine cells
LSM1	CASM, YJL124C	ENSG00000175324	LSM1 homolog, mRNA degradation associated	O15116	Evidence at protein level	Colon - Smooth muscle cells
LSMEM2	C3orf45, FLJ38608	ENSG00000179564	Leucine rich single-pass membrane protein 2	Q8N112	Evidence at protein level	Adipose subcutaneous - Smooth muscle cells, Colon - Enteric glia cells, Heart muscle - Cardiomyocytes, Skeletal muscle - Skeletal myocytes, Testis - Late spermatids
LTB	p33, TNFC, TNFSF3	ENSG00000227507	Lymphotoxin beta	Q06643	Evidence at protein level	Breast - T-cells, Colon - T-cells, Heart muscle - T-cells, Liver - T-cells, Prostate - T-cells, Skin - Langerhans cells, Thyroid - T-cells
LTBP2	C14orf141, LTBP3	ENSG00000119681	Latent transforming growth factor beta binding protein 2	Q14767	Evidence at protein level	Colon - Fibroblasts, Kidney - Fibroblasts
LY86	dJ80N2.1, MD-1	ENSG00000112799	Lymphocyte antigen 86	O95711	Evidence at protein level	Adipose subcutaneous - Macrophages, Adipose visceral - Macrophages, Colon - Macrophages, Kidney - Macrophages, Liver - Kupffer cells, Lung - Macrophages, Pancreas - Macrophages, Prostate - Macrophages, Skeletal muscle - Macrophages, Stomach - Macrophages, Thyroid - Macrophages
LY9	CD229, hly9, mLY9, SLAMF3	ENSG00000122224	Lymphocyte antigen 9	Q9HBG7	Evidence at protein level	Adipose visceral - T-cells, Colon - T-cells, Heart muscle - T-cells, Liver - T-cells, Pancreas - T-cells, Skin - T-cells, Thyroid - T-cells
LYPD1	LYPDC1, MGC29643	ENSG00000150551	LY6/PLAUR domain containing 1	Q8N2G4	Evidence at protein level	Colon - Enteric glia cells
LYPD8		ENSG00000259823	LY6/PLAUR domain containing 8	Q6UX82	Evidence at protein level	Colon - Colon enterocytes
LYVE1	LYVE-1, XLKD1	ENSG00000133800	Lymphatic vessel endothelial hyaluronan receptor 1	Q9Y5Y7	Evidence at protein level	Adipose subcutaneous - Macrophages, Adipose visceral - Macrophages, Colon - Macrophages, Heart muscle - Macrophages, Kidney - Macrophages, Skeletal muscle - Macrophages, Skin - Macrophages
LYZ		ENSG00000090382	Lysozyme	P61626	Evidence at protein level	Adipose visceral - Macrophages, Colon - Macrophages, Kidney - Macrophages, Prostate - Macrophages, Thyroid - Macrophages
MAB21L1	CAGR1	ENSG00000180660	Mab-21 like 1	Q13394	Evidence at protein level	Colon - Enteric glia cells
MAFB	KRML	ENSG00000204103	MAF bZIP transcription factor B	Q9Y5Q3	Evidence at protein level	Adipose subcutaneous - Macrophages, Adipose visceral - Macrophages, Breast - Fibroblasts, Colon - Macrophages, Heart muscle - Macrophages, Kidney - Podocytes, Lung - Macrophages, Prostate - Macrophages
MAFF	hMafF	ENSG00000185022	MAF bZIP transcription factor F	Q9ULX9	Evidence at protein level	Colon - Neutrophils, Testis - Endothelial cells
MAL2		ENSG00000147676	Mal, T cell differentiation protein 2	Q969L2	Evidence at protein level	Adipose visceral - Mesothelial cells, Colon - Colon enterocytes, Lung - Alveolar cells type 2, Skin - Keratinocyte (other), Stomach - Gastric mucous cells
MAP3K8	c-COT, COT, EST, ESTF, MEKK8, Tpl-2	ENSG00000107968	Mitogen-activated protein kinase kinase kinase 8	P41279	Evidence at protein level	Colon - Neutrophils, Liver - Neutrophils
MAP4K1	HPK1	ENSG00000104814	Mitogen-activated protein kinase kinase kinase kinase 1	Q92918	Evidence at protein level	Adipose subcutaneous - T-cells, Adipose visceral - T-cells, Breast - T-cells, Colon - T-cells, Kidney - T-cells, Liver - T-cells, Lung - T-cells, Pancreas - T-cells, Prostate - T-cells, Thyroid - T-cells
MAP7D1	FLJ10350, FLJ39022, PARCC1, RPRC1	ENSG00000116871	MAP7 domain containing 1	Q3KQU3	Evidence at protein level	Adipose subcutaneous - Adipocytes (Subcutaneous), Adipose visceral - Adipocytes (Visceral), Breast - Adipocytes (Breast), Colon - Smooth muscle cells, Heart muscle - Cardiomyocytes, Prostate - Smooth muscle cells
MAP7D2	FLJ14503	ENSG00000184368	MAP7 domain containing 2	Q96T17	Evidence at protein level	Colon - Colon enteroendocrine cells, Kidney - Proximal tubular cells, Lung - Respiratory ciliated cells, Pancreas - Alpha cells, Testis - Spermatocytes, Testis - Spermatogonia
MAPK11	p38-2, p38Beta, PRKM11, SAPK2	ENSG00000185386	Mitogen-activated protein kinase 11	Q15759	Evidence at protein level	Colon - Endothelial cells, Liver - Vascular Endothelial cells
MAPK12	ERK6, p38gamma, PRKM12, SAPK-3, SAPK3	ENSG00000188130	Mitogen-activated protein kinase 12	P53778	Evidence at protein level	Breast - Endothelial cells, Colon - Endothelial cells, Liver - Vascular Endothelial cells
MAPK8IP1	IB1, JIP-1, JIP1, PRKM8IP	ENSG00000121653	Mitogen-activated protein kinase 8 interacting protein 1	Q9UQF2	Evidence at protein level	Colon - Colon enteroendocrine cells, Skin - Fibroblast_2, Testis - Late spermatids, Thyroid - Thyroid glandular cells
MAPK8IP2	IB2, JIP2, PRKM8IPL	ENSG00000008735	Mitogen-activated protein kinase 8 interacting protein 2	Q13387	Evidence at protein level	Colon - Colon enteroendocrine cells, Prostate - Prostate glandular cells, Skin - Sebaceous gland cells, Testis - Sertoli cells
MAPRE2	EB1, EB2, RP1	ENSG00000166974	Microtubule associated protein RP/EB family member 2	Q15555	Evidence at protein level	Adipose subcutaneous - Smooth muscle cells, Colon - Enteric glia cells, Kidney - Fibroblasts, Thyroid - Fibroblasts
MARCHF4	KIAA1399, MARCH-IV, MARCH4, RNF174	ENSG00000144583	Membrane associated ring-CH-type finger 4	Q9P2E8	Evidence at transcript level	Colon - Colon enteroendocrine cells, Pancreas - Alpha cells, Pancreas - Beta cells, Stomach - Gastric enteroendocrine cells
MARCO	SCARA2, SR-A6	ENSG00000019169	Macrophage receptor with collagenous structure	Q9UEW3	Evidence at protein level	Adipose subcutaneous - Macrophages, Adipose visceral - Macrophages, Breast - Macrophages, Colon - Macrophages, Heart muscle - Macrophages, Kidney - Macrophages, Liver - Kupffer cells, Lung - Macrophages, Skeletal muscle - Macrophages, Skin - Macrophages, Thyroid - Macrophages
MARVELD2	DFNB49, FLJ30532, MRVLDC2, TRIC	ENSG00000152939	MARVEL domain containing 2	Q8N4S9	Evidence at protein level	Colon - Colon enterocytes, Liver - Hepatocytes, Skin - Keratinocyte (other), Testis - Early spermatids, Testis - Spermatocytes, Thyroid - Thyroid glandular cells
MARVELD3	MRVLDC3	ENSG00000140832	MARVEL domain containing 3	Q96A59	Evidence at protein level	Breast - Breast glandular cells, Colon - Colon enterocytes, Liver - Hepatocytes, Lung - Alveolar cells type 2, Skin - Outer root sheath cells
MAST1	KIAA0973, SAST	ENSG00000105613	Microtubule associated serine/threonine kinase 1	Q9Y2H9	Evidence at protein level	Colon - Colon enteroendocrine cells, Pancreas - Alpha cells, Pancreas - Beta cells, Skin - Keratinocyte (other), Testis - Late spermatids
MATN2		ENSG00000132561	Matrilin 2	O00339	Evidence at protein level	Colon - Enteric glia cells, Heart muscle - Fibroblasts, Kidney - Fibroblasts, Prostate - Fibroblasts, Skeletal muscle - Fibroblasts, Skin - Fibroblast_1, Stomach - Fibroblasts, Testis - Peritubular cells, Thyroid - Thyroid glandular cells
MCAM	CD146, HEMCAM, MelCAM, METCAM, MUC18	ENSG00000076706	Melanoma cell adhesion molecule	P43121	Evidence at protein level	Colon - Smooth muscle cells, Liver - Vascular Endothelial cells, Prostate - Smooth muscle cells, Testis - Endothelial cells, Thyroid - Smooth muscle cells
MCEMP1	C19orf59, MGC132456	ENSG00000183019	Mast cell expressed membrane protein 1	Q8IX19	Evidence at protein level	Adipose visceral - Neutrophils, Colon - Neutrophils, Heart muscle - Neutrophils, Liver - Neutrophils, Skeletal muscle - Neutrophils, Thyroid - Neutrophils
MCF2L	ARHGEF14, DBS, KIAA0362, OST	ENSG00000126217	MCF.2 cell line derived transforming sequence like	O15068	Evidence at protein level	Adipose visceral - Endothelial cells, Breast - Endothelial cells, Colon - Endothelial cells, Heart muscle - Endothelial cells, Kidney - Endothelial cells, Testis - Endothelial cells
MCF2L2	ARHGEF22, KIAA0861	ENSG00000053524	MCF.2 cell line derived transforming sequence-like 2	Q86YR7	Evidence at protein level	Colon - Enteric glia cells, Pancreas - Alpha cells, Pancreas - Beta cells, Testis - Late spermatids, Thyroid - T-cells
MCM10	CNA43, DNA43, PRO2249	ENSG00000065328	Minichromosome maintenance 10 replication initiation factor	Q7L590	Evidence at protein level	Colon - Mitotic cells (Colon), Lung - Mitotic cells (Lung), Skin - Mitotic cells (Skin), Stomach - Mitotic cells (Stomach), Testis - Spermatocytes
MCTP1	FLJ22344	ENSG00000175471	Multiple C2 and transmembrane domain containing 1	Q6DN14	Evidence at protein level	Adipose subcutaneous - Endothelial cells, Adipose visceral - Endothelial cells, Breast - Endothelial cells, Colon - Endothelial cells, Heart muscle - Endothelial cells, Prostate - Endothelial cells, Skeletal muscle - Endothelial cells, Skin - Endothelial cells
MDH1		ENSG00000014641	Malate dehydrogenase 1	P40925	Evidence at protein level	Adipose subcutaneous - Adipocytes (Subcutaneous), Adipose visceral - Adipocytes (Visceral), Breast - Adipocytes (Breast), Colon - Smooth muscle cells, Heart muscle - Cardiomyocytes, Kidney - Proximal tubular cells, Lung - Macrophages, Skeletal muscle - Skeletal myocytes, Thyroid - Thyroid glandular cells
MEGF10	KIAA1780, SR-F3	ENSG00000145794	Multiple EGF like domains 10	Q96KG7	Evidence at protein level	Colon - Enteric glia cells, Liver - Hepatocytes, Skin - Eccrine sweat gland cells
MEGF6	EGFL3	ENSG00000162591	Multiple EGF like domains 6	O75095	Evidence at protein level	Colon - Enteric glia cells, Liver - Hepatic stellate cells, Prostate - Prostate basal glandular cells, Testis - Endothelial cells
MELK	KIAA0175	ENSG00000165304	Maternal embryonic leucine zipper kinase	Q14680	Evidence at protein level	Colon - Mitotic cells (Colon), Heart muscle - Mitotic cells (Heart), Lung - Mitotic cells (Lung), Skin - Mitotic cells (Skin), Stomach - Mitotic cells (Stomach), Testis - Spermatocytes, Thyroid - Mitotic cells (Thyroid)
MEOX1	MOX1	ENSG00000005102	Mesenchyme homeobox 1	P50221	Evidence at protein level	Adipose subcutaneous - Endothelial cells, Adipose visceral - Endothelial cells, Breast - Endothelial cells, Colon - Endothelial cells, Lung - Fibroblast_2
MEP1A	PPHA	ENSG00000112818	Meprin A subunit alpha	Q16819	Evidence at protein level	Colon - Colon enterocytes, Testis - Late spermatids
METRN	C16orf23, MGC2601	ENSG00000103260	Meteorin, glial cell differentiation regulator	Q9UJH8	Evidence at protein level	Colon - Enteric glia cells
METTL24	C6orf186, dJ71D21.2	ENSG00000053328	Methyltransferase like 24	Q5JXM2	Evidence at transcript level	Adipose subcutaneous - Smooth muscle cells, Colon - Smooth muscle cells, Liver - Hepatic stellate cells, Testis - Early spermatids, Thyroid - Fibroblasts
MFAP3L	KIAA0626, NYD-sp9	ENSG00000198948	Microfibril associated protein 3 like	O75121	Evidence at protein level	Colon - Enteric glia cells, Liver - Hepatocytes, Testis - Early spermatids, Testis - Late spermatids
MFAP4		ENSG00000166482	Microfibril associated protein 4	P55083	Evidence at protein level	Adipose subcutaneous - Adipose progenitor cells, Breast - Fibroblasts, Colon - Fibroblasts, Heart muscle - Fibroblasts, Kidney - Fibroblasts, Liver - Hepatic stellate cells, Lung - Fibroblast_1, Pancreas - Fibroblasts, Prostate - Fibroblasts, Skeletal muscle - Fibroblasts, Skin - Fibroblast_1, Skin - Fibroblast_2, Stomach - Fibroblasts, Thyroid - Fibroblasts
MFN2	CMT2A2, CPRP1, KIAA0214, MARF	ENSG00000116688	Mitofusin 2	O95140	Evidence at protein level	Colon - Smooth muscle cells, Prostate - Smooth muscle cells
MFSD1	FLJ14153, Minerva, UG0581B09	ENSG00000118855	Major facilitator superfamily domain containing 1	Q9H3U5	Evidence at protein level	Adipose subcutaneous - Macrophages, Adipose visceral - Macrophages, Colon - Macrophages, Lung - Macrophages, Pancreas - Macrophages, Skeletal muscle - Macrophages, Stomach - Macrophages
MGAM2		ENSG00000257743	Maltase-glucoamylase 2 (putative)	Q2M2H8	Evidence at protein level	Adipose visceral - Neutrophils, Colon - Colon enterocytes, Lung - Neutrophil_2, Skin - Eccrine sweat gland cells, Testis - Early spermatids, Testis - Late spermatids
MGAT2	GNT-II	ENSG00000168282	Alpha-1,6-mannosyl-glycoprotein 2-beta-N-acetylglucosaminyltransferase	Q10469	Evidence at protein level	Colon - Macrophages
MGAT4C	HGNT-IV-H	ENSG00000182050	MGAT4 family member C	Q9UBM8	Evidence at transcript level	Colon - Enteric glia cells, Liver - Hepatic stellate cells, Testis - Early spermatids
MGST1	GST12, MGST-I, PMAN	ENSG00000008394	Microsomal glutathione S-transferase 1	P10620	Evidence at protein level	Adipose subcutaneous - Adipocytes (Subcutaneous), Adipose visceral - Adipocytes (Visceral), Breast - Adipocytes (Breast), Colon - Macrophages, Kidney - Proximal tubular cells, Skin - Sebaceous gland cells, Thyroid - Thyroid glandular cells
MIA	CD-RAP	ENSG00000261857	MIA SH3 domain containing	Q16674	Evidence at protein level	Colon - Enteric glia cells, Skin - Eccrine sweat gland cells
MICALL1	KIAA1668, MICAL-L1, MIRAB13	ENSG00000100139	MICAL like 1	Q8N3F8	Evidence at protein level	Colon - Smooth muscle cells, Prostate - Smooth muscle cells, Testis - Early spermatids
MIDN	Stx	ENSG00000167470	Midnolin	Q504T8	Evidence at protein level	Colon - Neutrophils
MISP	C19orf21, Caprice, DKFZp686H18209, MISP1	ENSG00000099812	Mitotic spindle positioning	Q8IVT2	Evidence at protein level	Adipose visceral - Mesothelial cells, Breast - Breast glandular cells, Colon - Colon enterocytes, Kidney - Proximal tubular cells, Pancreas - Ductal cells, Skin - Eccrine sweat gland cells, Stomach - Gastric mucous cells
MKI67	Ki-67, MIB-1, PPP1R105	ENSG00000148773	Marker of proliferation Ki-67	P46013	Evidence at protein level	Colon - Mitotic cells (Colon), Heart muscle - Mitotic cells (Heart), Lung - Mitotic cells (Lung), Skin - Mitotic cells (Skin), Stomach - Mitotic cells (Stomach), Thyroid - Mitotic cells (Thyroid)
MKRN3	D15S9, MGC88288, RNF63, ZFP127, ZNF127	ENSG00000179455	Makorin ring finger protein 3	Q13064	Evidence at protein level	Colon - Enteric glia cells
MLKL	FLJ34389	ENSG00000168404	Mixed lineage kinase domain like pseudokinase	Q8NB16	Evidence at protein level	Breast - Endothelial cells, Colon - Endothelial cells, Testis - Endothelial cells
MLLT11	AF1Q	ENSG00000213190	MLLT11 transcription factor 7 cofactor	Q13015	Evidence at protein level	Colon - Colon enteroendocrine cells, Skin - Outer root sheath cells
MMP17	MT4-MMP	ENSG00000198598	Matrix metallopeptidase 17	Q9ULZ9	Evidence at protein level	Colon - Enteric glia cells, Heart muscle - Fibroblasts, Stomach - Fibroblasts
MMP19	MMP18, RASI-1	ENSG00000123342	Matrix metallopeptidase 19	Q99542	Evidence at protein level	Breast - Adipocytes (Breast), Colon - Neutrophils
MMP24	MT5-MMP	ENSG00000125966	Matrix metallopeptidase 24	Q9Y5R2	Evidence at protein level	Adipose visceral - Mesothelial cells, Colon - Smooth muscle cells, Pancreas - Ductal cells, Prostate - Smooth muscle cells, Testis - Spermatogonia
MMP27		ENSG00000137675	Matrix metallopeptidase 27	Q9H306	Evidence at protein level	Breast - Fibroblasts, Colon - Fibroblasts, Stomach - Fibroblasts
MMRN2	EMILIN3, EndoGlyx-1, FLJ13465	ENSG00000173269	Multimerin 2	Q9H8L6	Evidence at protein level	Adipose subcutaneous - Endothelial cells, Adipose visceral - Endothelial cells, Breast - Endothelial cells, Colon - Endothelial cells, Heart muscle - Endothelial cells, Kidney - Endothelial cells, Liver - Vascular Endothelial cells, Lung - Endothelial cells, Pancreas - Endothelial cells, Prostate - Endothelial cells, Skeletal muscle - Endothelial cells, Skin - Endothelial cells, Stomach - Endothe…
MNX1	HB9, HLXB9, HOXHB9, SCRA1	ENSG00000130675	Motor neuron and pancreas homeobox 1	P50219	Evidence at protein level	Colon - Colon enterocytes
MOGAT2	DGAT2L5, FLJ22644, MGAT2	ENSG00000166391	Monoacylglycerol O-acyltransferase 2	Q3SYC2	Evidence at protein level	Colon - Colon enterocytes, Kidney - Proximal tubular cells, Liver - Hepatocytes, Prostate - Prostate glandular cells, Skin - Sebaceous gland cells
MOGAT3	DC7, DGAT2L2, MGAT3	ENSG00000106384	Monoacylglycerol O-acyltransferase 3	Q86VF5	Evidence at protein level	Colon - Colon enterocytes
MOXD1	dJ248E1.1, DKFZP564G202, MOX	ENSG00000079931	Monooxygenase DBH like 1	Q6UVY6	Evidence at protein level	Adipose subcutaneous - Adipose progenitor cells, Colon - Enteric glia cells, Heart muscle - Fibroblasts, Kidney - Fibroblasts, Stomach - Fibroblasts, Testis - Early spermatids, Testis - Late spermatids
MPEG1	MPG1	ENSG00000197629	Macrophage expressed 1	Q2M385	Evidence at protein level	Adipose subcutaneous - Macrophages, Adipose visceral - Macrophages, Breast - Macrophages, Colon - Macrophages, Liver - Kupffer cells, Lung - Macrophages, Pancreas - Macrophages, Skeletal muscle - Macrophages, Stomach - Macrophages, Testis - Macrophages, Thyroid - Macrophages
MPZ	CMT1, CMT1B, CMT2I, CMT2J, HMSNIB, P0	ENSG00000158887	Myelin protein zero	P25189	Evidence at protein level	Colon - Enteric glia cells, Liver - Vascular Endothelial cells
MPZL2	EVA, EVA1	ENSG00000149573	Myelin protein zero like 2	O60487	Evidence at protein level	Colon - Endothelial cells, Kidney - Endothelial cells, Lung - Alveolar cells type 2, Skeletal muscle - Endothelial cells, Testis - Endothelial cells
MRC1	bA541I19.1, CD206, CLEC13D, CLEC13DL, MRC1L1	ENSG00000260314	Mannose receptor C-type 1	P22897	Evidence at protein level	Adipose subcutaneous - Macrophages, Adipose visceral - Macrophages, Breast - Macrophages, Colon - Macrophages, Heart muscle - Macrophages, Kidney - Macrophages, Lung - Macrophages, Pancreas - Macrophages, Prostate - Macrophages, Skeletal muscle - Macrophages, Skin - Macrophages, Stomach - Macrophages, Thyroid - Macrophages
MRGPRF	GPR140, GPR168, MGC21621, mrgF	ENSG00000172935	MAS related GPR family member F	Q96AM1	Evidence at protein level	Breast - Smooth muscle cells, Colon - Smooth muscle cells, Prostate - Smooth muscle cells, Thyroid - Smooth muscle cells
MRGPRX2	MRGX2	ENSG00000183695	MAS related GPR family member X2	Q96LB1	Evidence at protein level	Adipose subcutaneous - Mast cells, Colon - Mast cells, Skin - Mast cells
MRTFB	FLJ31823, MKL2, MRTF-B	ENSG00000186260	Myocardin related transcription factor B	Q9ULH7	Evidence at protein level	Colon - Endothelial cells, Skeletal muscle - Endothelial cells, Stomach - Endothelial cells, Testis - Spermatocytes
MS4A12	FLJ20217, Ms4a10	ENSG00000071203	Membrane spanning 4-domains A12	Q9NXJ0	Evidence at protein level	Colon - Colon enterocytes
MS4A2	APY, FCER1B, IGER	ENSG00000149534	Membrane spanning 4-domains A2	Q01362	Evidence at protein level	Adipose subcutaneous - Mast cells, Adipose visceral - Mast cells, Colon - Mast cells, Kidney - T-cells, Lung - Mast cells, Skin - Mast cells
MS4A4A	CD20L1, MS4A4, MS4A7	ENSG00000110079	Membrane spanning 4-domains A4A	Q96JQ5	Evidence at protein level	Adipose subcutaneous - Macrophages, Adipose visceral - Macrophages, Breast - Macrophages, Colon - Macrophages, Heart muscle - Macrophages, Kidney - Macrophages, Lung - Macrophages, Pancreas - Macrophages, Prostate - Macrophages, Skeletal muscle - Macrophages, Skin - Macrophages, Stomach - Macrophages, Testis - Macrophages, Thyroid - Macrophages
MS4A6A	CD20L3, MS4A6	ENSG00000110077	Membrane spanning 4-domains A6A	Q9H2W1	Evidence at protein level	Adipose subcutaneous - Macrophages, Adipose visceral - Macrophages, Breast - Macrophages, Colon - Macrophages, Heart muscle - Macrophages, Kidney - Macrophages, Pancreas - Macrophages, Prostate - Macrophages, Skeletal muscle - Macrophages, Stomach - Macrophages, Testis - Macrophages, Thyroid - Macrophages
MS4A7	CD20L4, CFFM4, MS4A8	ENSG00000166927	Membrane spanning 4-domains A7	Q9GZW8	Evidence at protein level	Adipose subcutaneous - Macrophages, Adipose visceral - Macrophages, Breast - Macrophages, Colon - Macrophages, Heart muscle - Macrophages, Kidney - Macrophages, Liver - Kupffer cells, Lung - Macrophages, Pancreas - Macrophages, Prostate - Macrophages, Skeletal muscle - Macrophages, Stomach - Macrophages, Testis - Macrophages, Thyroid - Macrophages
MS4A8	CD20L5, MS4A4, MS4A8B	ENSG00000166959	Membrane spanning 4-domains A8	Q9BY19	Evidence at protein level	Colon - Colon enterocytes, Lung - Respiratory ciliated cells, Skeletal muscle - Skeletal myocytes, Stomach - Gastric enteroendocrine cells, Testis - Early spermatids
MSRB1	SELENOR, SELENOX, SelR, SelX, SepR, SEPX1	ENSG00000198736	Methionine sulfoxide reductase B1	Q9NZV6	Evidence at protein level	Breast - Adipocytes (Breast), Colon - Smooth muscle cells, Kidney - Proximal tubular cells, Kidney - Proximal tubular cells, Lung - Neutrophil_2, Prostate - Smooth muscle cells
MSRB2	CBS-1, CBS1, CGI-131, MSRB, PILB	ENSG00000148450	Methionine sulfoxide reductase B2	Q9Y3D2	Evidence at protein level	Colon - Smooth muscle cells, Heart muscle - Cardiomyocytes, Liver - Hepatocytes, Thyroid - Thyroid glandular cells
MSRB3	DFNB74, DKFZp686C1178, FLJ36866	ENSG00000174099	Methionine sulfoxide reductase B3	Q8IXL7	Evidence at protein level	Adipose subcutaneous - Smooth muscle cells, Breast - Smooth muscle cells, Colon - Smooth muscle cells, Kidney - Fibroblasts, Liver - Hepatic stellate cells, Prostate - Smooth muscle cells
MSTN	GDF8	ENSG00000138379	Myostatin	O14793	Evidence at protein level	Colon - Enteric glia cells
MT1A	MT1, MT1S	ENSG00000205362	Metallothionein 1A	P04731	Evidence at protein level	Breast - Adipocytes (Breast), Colon - Neutrophils
MT1M	MT1, MT1K	ENSG00000205364	Metallothionein 1M	Q8N339	Evidence at protein level	Colon - Neutrophils, Skin - Macrophages
MUC1	ADMCKD, ADMCKD1, Ca15-3, CD227, EMA, KL-6, MCD, MCKD, MCKD1, PEM, PUM	ENSG00000185499	Mucin 1, cell surface associated	P15941	Evidence at protein level	Adipose visceral - Mesothelial cells, Breast - Breast glandular cells, Colon - Mitotic cells (Colon), Lung - Alveolar cells type 2, Skin - Sebaceous gland cells, Stomach - Gastric mucous cells, Testis - Early spermatids, Testis - Late spermatids
MUC12	MUC11	ENSG00000205277	Mucin 12, cell surface associated	Q9UKN1	Evidence at protein level	Colon - Colon enterocytes, Testis - Late spermatids
MUC13	DRCC1	ENSG00000173702	Mucin 13, cell surface associated	Q9H3R2	Evidence at protein level	Colon - Colon enterocytes, Kidney - Proximal tubular cells, Stomach - Gastric mucous cells
MUC17		ENSG00000169876	Mucin 17, cell surface associated	Q685J3	Evidence at protein level	Colon - Colon enterocytes
MUC2		ENSG00000198788	Mucin 2, oligomeric mucus/gel-forming		Evidence at protein level	Colon - Colon enterocytes
MUC4		ENSG00000145113	Mucin 4, cell surface associated	Q99102	Evidence at protein level	Colon - Colon enterocytes, Lung - Respiratory ciliated cells, Prostate - Urothelial cells, Testis - Late spermatids
MUC5B	MG1, MUC5	ENSG00000117983	Mucin 5B, oligomeric mucus/gel-forming	Q9HC84	Evidence at protein level	Colon - Colon enterocytes, Lung - Respiratory ciliated cells, Pancreas - Ductal cells, Skin - Eccrine sweat gland cells
MX2	MXB	ENSG00000183486	MX dynamin like GTPase 2	P20592	Evidence at protein level	Colon - Enteric glia cells, Lung - NK-cells (Lung)
MXRA7	FLJ46603, PS1TP1, TMAP1	ENSG00000182534	Matrix remodeling associated 7	P84157	Evidence at protein level	Colon - Smooth muscle cells, Prostate - Smooth muscle cells, Thyroid - Thyroid glandular cells
MYADM		ENSG00000179820	Myeloid associated differentiation marker	Q96S97	Evidence at protein level	Colon - Smooth muscle cells, Prostate - Smooth muscle cells, Skeletal muscle - Fibroblasts, Testis - Spermatocytes, Thyroid - Fibroblasts
MYBL2	B-MYB, BMYB	ENSG00000101057	MYB proto-oncogene like 2	P10244	Evidence at protein level	Colon - Mitotic cells (Colon), Heart muscle - Mitotic cells (Heart), Lung - Mitotic cells (Lung), Skin - Mitotic cells (Skin), Stomach - Mitotic cells (Stomach), Thyroid - Mitotic cells (Thyroid)
MYCT1	FLJ21269, MTLC	ENSG00000120279	MYC target 1	Q8N699	Evidence at protein level	Adipose subcutaneous - Endothelial cells, Adipose visceral - Endothelial cells, Breast - Endothelial cells, Colon - Endothelial cells, Heart muscle - Endothelial cells, Kidney - Endothelial cells, Liver - Sinusoid Endothelial cells, Liver - Vascular Endothelial cells, Prostate - Endothelial cells, Skeletal muscle - Endothelial cells, Skin - Endothelial cells
MYD88		ENSG00000172936	MYD88 innate immune signal transduction adaptor	Q99836	Evidence at protein level	Adipose visceral - Macrophages, Breast - Macrophages, Colon - Macrophages, Stomach - Macrophages, Thyroid - Macrophages
MYH11	SMHC, SMMHC, SMMS-1	ENSG00000133392	Myosin heavy chain 11	P35749	Evidence at protein level	Adipose subcutaneous - Smooth muscle cells, Adipose visceral - Smooth muscle cells, Breast - Smooth muscle cells, Colon - Smooth muscle cells, Heart muscle - Smooth muscle cells, Lung - Smooth muscle cells, Prostate - Smooth muscle cells, Skeletal muscle - Smooth muscle cells, Skin - Smooth muscle cells, Thyroid - Smooth muscle cells
MYH14	DFNA4, FLJ13881, KIAA2034, MHC16, MYH17	ENSG00000105357	Myosin heavy chain 14	Q7Z406	Evidence at protein level	Adipose subcutaneous - Adipocytes (Subcutaneous), Adipose visceral - Adipocytes (Visceral), Colon - Colon enterocytes, Liver - Hepatocytes, Skin - Keratinocyte (other), Stomach - Gastric mucous cells, Testis - Spermatogonia
MYL6	ESMLC, MLC1SM, MLC3NM	ENSG00000092841	Myosin light chain 6	P60660	Evidence at protein level	Colon - Smooth muscle cells, Lung - Smooth muscle cells, Prostate - Smooth muscle cells
MYL9	LC20, MLC2, MRLC1, MYRL2	ENSG00000101335	Myosin light chain 9	P24844	Evidence at protein level	Adipose subcutaneous - Smooth muscle cells, Adipose visceral - Smooth muscle cells, Colon - Smooth muscle cells, Liver - Hepatic stellate cells, Lung - Smooth muscle cells, Prostate - Smooth muscle cells, Skeletal muscle - Smooth muscle cells, Skin - Smooth muscle cells, Thyroid - Smooth muscle cells
MYLK	KRP, MLCK, MLCK1, MLCK108, MLCK210, MYLK-L, MYLK1, smMLCK, Telokin	ENSG00000065534	Myosin light chain kinase	Q15746	Evidence at protein level	Adipose subcutaneous - Smooth muscle cells, Adipose visceral - Smooth muscle cells, Colon - Smooth muscle cells, Heart muscle - Smooth muscle cells, Kidney - Fibroblasts, Prostate - Smooth muscle cells, Skeletal muscle - Smooth muscle cells, Skin - Smooth muscle cells, Thyroid - Smooth muscle cells
MYO1A	BBMI, DFNA48, MYHL	ENSG00000166866	Myosin IA	Q9UBC5	Evidence at protein level	Colon - Colon enterocytes, Pancreas - Ductal cells, Stomach - Gastric mucous cells
MYO1B	myr1	ENSG00000128641	Myosin IB	O43795	Evidence at protein level	Adipose subcutaneous - Endothelial cells, Breast - Endothelial cells, Colon - Endothelial cells, Liver - Hepatocytes, Skeletal muscle - Endothelial cells, Stomach - Endothelial cells, Testis - Spermatogonia
MYO1C	MyoIC, myr2, NMI	ENSG00000197879	Myosin IC	O00159	Evidence at protein level	Adipose subcutaneous - Adipocytes (Subcutaneous), Adipose visceral - Adipocytes (Visceral), Breast - Adipocytes (Breast), Colon - Smooth muscle cells, Prostate - Smooth muscle cells
MYO5B	KIAA1119	ENSG00000167306	Myosin VB	Q9ULV0	Evidence at protein level	Adipose visceral - Mesothelial cells, Colon - Colon enterocytes, Stomach - Gastric mucous cells, Testis - Early spermatids, Thyroid - Thyroid glandular cells
MYOC	GLC1A, JOAG1, TIGR	ENSG00000034971	Myocilin	Q99972	Evidence at protein level	Colon - Fibroblasts
MYOM1		ENSG00000101605	Myomesin 1	P52179	Evidence at protein level	Adipose subcutaneous - Smooth muscle cells, Colon - Smooth muscle cells, Heart muscle - Cardiomyocytes, Prostate - Smooth muscle cells, Skeletal muscle - Skeletal myocytes, Skeletal muscle - Skeletal myocytes
MYOT	LGMD1, LGMD1A, TTID	ENSG00000120729	Myotilin	Q9UBF9	Evidence at protein level	Colon - Enteric glia cells, Skeletal muscle - Skeletal myocytes, Skeletal muscle - Skeletal myocytes
MYT1	MTF1, MYTI, NZF2, PLPB1, ZC2H2C1, ZC2HC4A	ENSG00000196132	Myelin transcription factor 1	Q01538	Evidence at protein level	Colon - Colon enteroendocrine cells, Pancreas - Alpha cells, Pancreas - Beta cells
MYT1L	KIAA1106, NZF1, ZC2H2C2, ZC2HC4B	ENSG00000186487	Myelin transcription factor 1 like	Q9UL68	Evidence at protein level	Colon - Colon enteroendocrine cells, Pancreas - Alpha cells, Pancreas - Beta cells, Testis - Spermatocytes
MZB1	HSPC190, MEDA-7, MGC29506, PACAP, pERp1	ENSG00000170476	Marginal zone B and B1 cell specific protein	Q8WU39	Evidence at protein level	Adipose subcutaneous - Plasma cells, Adipose visceral - Plasma cells, Breast - Plasma cells, Colon - Plasma cells, Heart muscle - Plasma cells, Kidney - Plasma cells, Liver - Plasma cells, Lung - Plasma cells, Pancreas - Plasma cells, Skeletal muscle - Plasma cells, Skin - Plasma cells, Stomach - Plasma cells, Thyroid - Plasma cells
NALCN	bA430M15.1, CanIon, VGCNL1	ENSG00000102452	Sodium leak channel, non-selective	Q8IZF0	Evidence at protein level	Adipose subcutaneous - Smooth muscle cells, Colon - Colon enteroendocrine cells, Liver - Hepatic stellate cells, Skin - Eccrine sweat gland cells, Testis - Peritubular cells
NAMPT	PBEF, PBEF1	ENSG00000105835	Nicotinamide phosphoribosyltransferase	P43490	Evidence at protein level	Colon - Neutrophils
NAP1L3	MB20, MGC26312, NPL3	ENSG00000186310	Nucleosome assembly protein 1 like 3	Q99457	Evidence at protein level	Colon - Colon enteroendocrine cells, Liver - Hepatic stellate cells, Prostate - Fibroblasts, Skeletal muscle - Fibroblasts, Skin - Fibroblast_1, Testis - Sertoli cells
NAT2	AAC2	ENSG00000156006	N-acetyltransferase 2	P11245	Evidence at protein level	Colon - Colon enterocytes
NAT8L	FLJ37478, Hcml3, Shati	ENSG00000185818	N-acetyltransferase 8 like	Q8N9F0	Evidence at protein level	Adipose subcutaneous - Adipocytes (Subcutaneous), Adipose visceral - Adipocytes (Visceral), Breast - Adipocytes (Breast), Colon - Colon enteroendocrine cells, Kidney - Ascending Loop of Henle cells, Skin - Adipocytes (Skin), Testis - Sertoli cells
NCAN	CSPG3	ENSG00000130287	Neurocan	O14594	Evidence at protein level	Colon - Colon enteroendocrine cells, Testis - Spermatocytes, Testis - Spermatogonia
NCAPG	CAP-G, FLJ12450, hCAP-G, YCG1	ENSG00000109805	Non-SMC condensin I complex subunit G	Q9BPX3	Evidence at protein level	Colon - Mitotic cells (Colon), Heart muscle - Mitotic cells (Heart), Lung - Mitotic cells (Lung), Skin - Mitotic cells (Skin), Stomach - Mitotic cells (Stomach), Testis - Spermatocytes, Thyroid - Mitotic cells (Thyroid)
NCAPH	BRRN1, CAP-H, hCAP-H	ENSG00000121152	Non-SMC condensin I complex subunit H	Q15003	Evidence at protein level	Colon - Mitotic cells (Colon), Lung - Mitotic cells (Lung), Skin - Mitotic cells (Skin), Stomach - Mitotic cells (Stomach), Testis - Early spermatids, Testis - Spermatocytes, Thyroid - Mitotic cells (Thyroid)
NCDN	NCDN-1, NCDN-2	ENSG00000020129	Neurochondrin	Q9UBB6	Evidence at protein level	Adipose visceral - Adipose progenitor cells, Colon - Colon enteroendocrine cells
NCF2	NOXA2, p67phox	ENSG00000116701	Neutrophil cytosolic factor 2	P19878	Evidence at protein level	Adipose subcutaneous - Macrophages, Breast - Macrophages, Colon - Macrophages, Liver - Neutrophils, Lung - Neutrophil_2, Prostate - Macrophages, Testis - Macrophages
NCR3	1C7, CD337, LY117, NKp30	ENSG00000204475	Natural cytotoxicity triggering receptor 3	O14931	Evidence at protein level	Adipose subcutaneous - T-cells, Adipose visceral - T-cells, Colon - T-cells, Heart muscle - T-cells, Lung - NK-cells (Lung), Thyroid - T-cells
NCS1	FREQ, NCS-1	ENSG00000107130	Neuronal calcium sensor 1	P62166	Evidence at protein level	Adipose subcutaneous - Smooth muscle cells, Adipose visceral - Smooth muscle cells, Breast - Smooth muscle cells, Colon - Smooth muscle cells, Lung - Smooth muscle cells, Prostate - Smooth muscle cells, Testis - Spermatogonia, Thyroid - Thyroid glandular cells
NDRG1	CAP43, DRG1, NDR1, RTP, TDD5	ENSG00000104419	N-myc downstream regulated 1	Q92597	Evidence at protein level	Colon - Endothelial cells, Testis - Sertoli cells
NDRG4	KIAA1180, SMAP-8	ENSG00000103034	NDRG family member 4	Q9ULP0	Evidence at protein level	Adipose subcutaneous - Adipocytes (Subcutaneous), Colon - Colon enteroendocrine cells, Heart muscle - Cardiomyocytes, Pancreas - Alpha cells, Pancreas - Beta cells, Testis - Sertoli cells
NDUFA4	CI-9k, COXFA4, MISTR1, MLRQ, MRCAF1	ENSG00000189043	NDUFA4 mitochondrial complex associated	O00483	Evidence at protein level	Colon - Smooth muscle cells, Heart muscle - Cardiomyocytes, Skeletal muscle - Skeletal myocytes
NECAB2	EFCBP2	ENSG00000103154	N-terminal EF-hand calcium binding protein 2	Q7Z6G3	Evidence at protein level	Colon - Colon enteroendocrine cells, Kidney - Proximal tubular cells, Liver - Hepatocytes, Pancreas - Alpha cells, Stomach - Gastric enteroendocrine cells
NECTIN2	CD112, HVEB, Nectin-2, PRR2, PVRL2, PVRR2	ENSG00000130202	Nectin cell adhesion molecule 2	Q92692	Evidence at protein level	Adipose subcutaneous - Endothelial cells, Colon - Endothelial cells, Skeletal muscle - Endothelial cells, Testis - Sertoli cells
NEFH	NF-H, NFH	ENSG00000100285	Neurofilament heavy chain	P12036	Evidence at protein level	Adipose subcutaneous - Macrophages, Adipose visceral - Macrophages, Colon - Colon enteroendocrine cells, Lung - Macrophages, Prostate - Prostate glandular cells
NEFL	CMT1F, CMT2E, NF68, NFL, PPP1R110	ENSG00000277586	Neurofilament light chain	P07196	Evidence at protein level	Colon - Colon enteroendocrine cells, Testis - Spermatogonia
NEFM	NEF3, NF-M, NFM	ENSG00000104722	Neurofilament medium chain	P07197	Evidence at protein level	Colon - Colon enteroendocrine cells, Skin - Outer root sheath cells, Testis - Early spermatids, Testis - Late spermatids
NEIL3	FLJ10858, FPG2, hFPG2, hNEI3, ZGRF3	ENSG00000109674	Nei like DNA glycosylase 3	Q8TAT5	Evidence at protein level	Colon - Mitotic cells (Colon), Heart muscle - Mitotic cells (Heart), Lung - Mitotic cells (Lung), Skin - Mitotic cells (Skin), Stomach - Mitotic cells (Stomach), Testis - Spermatocytes, Testis - Spermatogonia, Thyroid - Mitotic cells (Thyroid)
NEK2	NEK2A, NLK1, PPP1R111, RP67	ENSG00000117650	NIMA related kinase 2	P51955	Evidence at protein level	Colon - Mitotic cells (Colon), Heart muscle - Mitotic cells (Heart), Lung - Mitotic cells (Lung), Skin - Mitotic cells (Skin), Stomach - Mitotic cells (Stomach), Testis - Early spermatids, Thyroid - Mitotic cells (Thyroid)
NELL1	FLJ45906, IDH3GL	ENSG00000165973	Neural EGFL like 1	Q92832	Evidence at protein level	Adipose visceral - Mesothelial cells, Colon - Colon enteroendocrine cells, Stomach - Fibroblasts, Testis - Early spermatids, Testis - Late spermatids
NELL2	NRP2	ENSG00000184613	Neural EGFL like 2	Q99435	Evidence at protein level	Adipose visceral - Mesothelial cells, Colon - Colon enteroendocrine cells, Lung - Respiratory ciliated cells, Skin - Outer root sheath cells, Testis - Spermatogonia
NEU4		ENSG00000204099	Neuraminidase 4	Q8WWR8	Evidence at protein level	Colon - Colon enterocytes, Kidney - Ascending Loop of Henle cells
NEURL1	h-neu, neu-1, NEURL, RNF67	ENSG00000107954	Neuralized E3 ubiquitin protein ligase 1	O76050	Evidence at protein level	Colon - Colon enterocytes, Testis - Late spermatids, Thyroid - Parafollicular cells
NEXN	NELIN, nexilin	ENSG00000162614	Nexilin F-actin binding protein	Q0ZGT2	Evidence at protein level	Colon - Smooth muscle cells, Liver - Hepatic stellate cells, Prostate - Smooth muscle cells
NFAM1	CNAIP	ENSG00000235568	NFAT activating protein with ITAM motif 1	Q8NET5	Evidence at protein level	Adipose subcutaneous - Macrophages, Adipose visceral - Macrophages, Breast - Macrophages, Colon - Macrophages, Liver - Kupffer cells, Stomach - Macrophages
NFE2	NF-E2	ENSG00000123405	Nuclear factor, erythroid 2	Q16621	Evidence at protein level	Adipose visceral - Neutrophils, Colon - Neutrophils, Heart muscle - Neutrophils, Liver - Neutrophils, Lung - Neutrophil_2, Skin - Keratinocyte (granular), Stomach - Neutrophils, Testis - Late spermatids
NFIL3	E4BP4, IL3BP1, NF-IL3A, NFIL3A	ENSG00000165030	Nuclear factor, interleukin 3 regulated	Q16649	Evidence at protein level	Colon - Neutrophils
NGB		ENSG00000165553	Neuroglobin	Q9NPG2	Evidence at protein level	Colon - Colon enteroendocrine cells
NGEF	ARHGEF27	ENSG00000066248	Neuronal guanine nucleotide exchange factor	Q8N5V2	Evidence at protein level	Colon - Colon enterocytes, Kidney - Proximal tubular cells, Kidney - Proximal tubular cells, Lung - Respiratory ciliated cells, Skin - Keratinocyte (other), Stomach - Gastric mucous cells, Testis - Sertoli cells
NIM1K	MGC42105, NIM1	ENSG00000177453	NIM1 serine/threonine protein kinase	Q8IY84	Evidence at protein level	Colon - Enteric glia cells
NIPAL1	DKFZp686A06115, NPAL1, SLC57A3	ENSG00000163293	NIPA like domain containing 1	Q6NVV3	Evidence at protein level	Colon - Colon enterocytes, Liver - Hepatocytes, Pancreas - Ductal cells, Skeletal muscle - Skeletal myocytes
NIPAL3	DJ462O23.2, NPAL3, SLC57A5	ENSG00000001461	NIPA like domain containing 3	Q6P499	Evidence at protein level	Colon - Smooth muscle cells, Prostate - Prostate glandular cells, Testis - Sertoli cells, Thyroid - Thyroid glandular cells
NKAIN1	FAM77C, FLJ12650	ENSG00000084628	Sodium/potassium transporting ATPase interacting 1	Q4KMZ8	Evidence at transcript level	Colon - Colon enteroendocrine cells, Skeletal muscle - Skeletal myocytes
NKAIN3	FAM77D, FLJ39630, NKAIN3-IT1	ENSG00000185942	Sodium/potassium transporting ATPase interacting 3	Q8N8D7	Evidence at protein level	Colon - Enteric glia cells
NKG7	GIG1, GMP-17	ENSG00000105374	Natural killer cell granule protein 7	Q16617	Evidence at protein level	Adipose subcutaneous - T-cells, Adipose visceral - T-cells, Breast - T-cells, Colon - T-cells, Heart muscle - T-cells, Kidney - T-cells, Liver - NK-cells (Liver), Lung - NK-cells (Lung), Prostate - T-cells, Skin - T-cells, Thyroid - T-cells
NLGN3	ASPGX1, AUTSX1, HNL3, KIAA1480	ENSG00000196338	Neuroligin 3	Q9NZ94	Evidence at protein level	Colon - Enteric glia cells, Testis - Peritubular cells, Thyroid - Fibroblasts
NLGN4X	HLNX, KIAA1260, NLGN, NLGN4	ENSG00000146938	Neuroligin 4 X-linked	Q8N0W4	Evidence at protein level	Colon - Enteric glia cells, Liver - Hepatic stellate cells, Testis - Spermatogonia
NLRX1	CLR11.3, NOD9	ENSG00000160703	NLR family member X1	Q86UT6	Evidence at protein level	Colon - Smooth muscle cells, Heart muscle - Cardiomyocytes
NMNAT2	C1orf15, KIAA0479, PNAT2	ENSG00000157064	Nicotinamide nucleotide adenylyltransferase 2	Q9BZQ4	Evidence at protein level	Breast - Endothelial cells, Colon - Colon enteroendocrine cells, Pancreas - Alpha cells, Pancreas - Beta cells, Testis - Sertoli cells
NOD1	CARD4, CLR7.1, NLRC1	ENSG00000106100	Nucleotide binding oligomerization domain containing 1	Q9Y239	Evidence at protein level	Colon - Endothelial cells, Heart muscle - Endothelial cells, Kidney - Endothelial cells, Liver - Vascular Endothelial cells, Skeletal muscle - Endothelial cells
NOS1	nNOS, NOS	ENSG00000089250	Nitric oxide synthase 1	P29475	Evidence at protein level	Adipose visceral - Smooth muscle cells, Colon - Colon enteroendocrine cells, Testis - Spermatogonia
NOS3	ECNOS, eNOS	ENSG00000164867	Nitric oxide synthase 3	P29474	Evidence at protein level	Breast - Endothelial cells, Colon - Endothelial cells, Heart muscle - Endothelial cells, Kidney - Endothelial cells, Liver - Vascular Endothelial cells, Prostate - Endothelial cells, Testis - Late spermatids
NOSTRIN	MGC20702	ENSG00000163072	Nitric oxide synthase trafficking	Q8IVI9	Evidence at protein level	Adipose subcutaneous - Endothelial cells, Adipose visceral - Endothelial cells, Breast - Endothelial cells, Colon - Endothelial cells, Heart muscle - Endothelial cells, Kidney - Endothelial cells, Liver - Vascular Endothelial cells, Prostate - Endothelial cells, Skeletal muscle - Endothelial cells
NOTCH4	INT3	ENSG00000204301	Notch receptor 4	Q99466	Evidence at protein level	Adipose visceral - Endothelial cells, Breast - Endothelial cells, Colon - Endothelial cells, Heart muscle - Endothelial cells, Kidney - Endothelial cells, Liver - Vascular Endothelial cells, Pancreas - Endothelial cells, Skin - Endothelial cells, Stomach - Endothelial cells, Testis - Endothelial cells, Thyroid - Endothelial cells
NOVA2	ANOVA, NOVA-2, NOVA3	ENSG00000104967	NOVA alternative splicing regulator 2	Q9UNW9	Evidence at protein level	Adipose visceral - Endothelial cells, Colon - Endothelial cells, Kidney - Endothelial cells, Liver - Vascular Endothelial cells, Lung - Endothelial cells, Pancreas - Endothelial cells, Prostate - Endothelial cells, Thyroid - Endothelial cells
NOX1	GP91-2, MOX1, NOH-1, NOH-1L, NOH1	ENSG00000007952	NADPH oxidase 1	Q9Y5S8	Evidence at protein level	Colon - Colon enterocytes
NPM2		ENSG00000158806	Nucleophosmin/nucleoplasmin 2	Q86SE8	Evidence at protein level	Colon - Colon enteroendocrine cells, Lung - Respiratory ciliated cells, Skin - Keratinocyte (other), Testis - Late spermatids
NPTN	GP55, GP65, np55, np65, SDFR1, SDR1	ENSG00000156642	Neuroplastin	Q9Y639	Evidence at protein level	Adipose visceral - Adipose progenitor cells, Colon - Smooth muscle cells, Kidney - Fibroblasts, Prostate - Smooth muscle cells, Thyroid - Thyroid glandular cells
NPY2R		ENSG00000185149	Neuropeptide Y receptor Y2	P49146	Evidence at protein level	Colon - Colon enteroendocrine cells
NR1I2	BXR, ONR1, PAR2, PXR, SXR	ENSG00000144852	Nuclear receptor subfamily 1 group I member 2	O75469	Evidence at protein level	Colon - Colon enterocytes, Liver - Hepatocytes
NRSN1	p24, VMP	ENSG00000152954	Neurensin 1	Q8IZ57	Evidence at protein level	Colon - Colon enteroendocrine cells
NRXN1	Hs.22998, KIAA0578	ENSG00000179915	Neurexin 1	P58400, Q9ULB1	Evidence at protein level	Adipose subcutaneous - Smooth muscle cells, Adipose visceral - Smooth muscle cells, Colon - Enteric glia cells, Pancreas - Alpha cells, Testis - Early spermatids, Thyroid - Fibroblasts
NSG1	D4S234E, NEEP21, P21	ENSG00000168824	Neuronal vesicle trafficking associated 1	P42857	Evidence at protein level	Adipose visceral - Mesothelial cells, Breast - Breast myoepithelial cells, Colon - Colon enteroendocrine cells, Kidney - Proximal tubular cells, Pancreas - Alpha cells, Pancreas - Beta cells, Skin - Keratinocyte (other)
NSG2	CALY3, HMP19	ENSG00000170091	Neuronal vesicle trafficking associated 2	Q9Y328	Evidence at protein level	Colon - Colon enteroendocrine cells, Pancreas - Alpha cells, Thyroid - Parafollicular cells
NTM	CEPU-1, HNT, IGLON2, NTRI	ENSG00000182667	Neurotrimin	Q9P121	Evidence at protein level	Colon - Enteric glia cells, Skeletal muscle - Fibroblasts, Stomach - Fibroblasts, Thyroid - Fibroblasts
NUAK1	ARK5, KIAA0537	ENSG00000074590	NUAK family kinase 1	O60285	Evidence at protein level	Colon - Endothelial cells, Stomach - Endothelial cells
NUDCD1	CML66, FLJ14991	ENSG00000120526	NudC domain containing 1	Q96RS6	Evidence at protein level	Colon - Endothelial cells, Testis - Early spermatids, Testis - Spermatocytes
NUF2	CDCA1, CT106, NUF2R	ENSG00000143228	NUF2 component of NDC80 kinetochore complex	Q9BZD4	Evidence at protein level	Colon - Mitotic cells (Colon), Heart muscle - Mitotic cells (Heart), Lung - Mitotic cells (Lung), Skin - Mitotic cells (Skin), Stomach - Mitotic cells (Stomach), Testis - Early spermatids, Thyroid - Mitotic cells (Thyroid)
NUSAP1	ANKT, BM037, FLJ13421, LNP, PRO0310p1, Q0310, SAPL	ENSG00000137804	Nucleolar and spindle associated protein 1	Q9BXS6	Evidence at protein level	Colon - Mitotic cells (Colon), Heart muscle - Mitotic cells (Heart), Lung - Mitotic cells (Lung), Skin - Mitotic cells (Skin), Stomach - Mitotic cells (Stomach), Testis - Early spermatids, Thyroid - Mitotic cells (Thyroid)
NXPE1	FAM55A, MGC34290	ENSG00000095110	Neurexophilin and PC-esterase domain family member 1	Q8N323	Evidence at protein level	Colon - Colon enterocytes, Testis - Early spermatids, Testis - Late spermatids
NXPE4	C11orf33, FAM55D, FLJ20127	ENSG00000137634	Neurexophilin and PC-esterase domain family member 4	Q6UWF7	Evidence at protein level	Breast - Plasma cells, Colon - Colon enterocytes
NXPH2	NPH2	ENSG00000144227	Neurexophilin 2	O95156	Evidence at protein level	Adipose visceral - Mesothelial cells, Colon - Colon enteroendocrine cells, Kidney - Intercalated cells
ODAM	APin, FLJ20513	ENSG00000109205	Odontogenic, ameloblast associated	A1E959	Evidence at protein level	Colon - Colon enteroendocrine cells, Stomach - Parietal cells
OGDHL	FLJ10851	ENSG00000197444	Oxoglutarate dehydrogenase L	Q9ULD0	Evidence at protein level	Adipose visceral - Mesothelial cells, Colon - Colon enteroendocrine cells, Heart muscle - Cardiomyocytes, Liver - Hepatocytes
OLFM3	NOE3	ENSG00000118733	Olfactomedin 3	Q96PB7	Evidence at protein level	Colon - Colon enteroendocrine cells
OLFM4	GC1, GW112, OlfD	ENSG00000102837	Olfactomedin 4	Q6UX06	Evidence at protein level	Colon - Colon enterocytes, Lung - Neutrophil_1, Prostate - Urothelial cells
OLFML1	UNQ564	ENSG00000183801	Olfactomedin like 1	Q6UWY5	Evidence at protein level	Adipose subcutaneous - Adipose progenitor cells, Breast - Fibroblasts, Colon - Fibroblasts, Heart muscle - Fibroblasts, Kidney - Fibroblasts, Liver - Hepatic stellate cells, Pancreas - Fibroblasts, Prostate - Fibroblasts, Skin - Fibroblast_1, Stomach - Fibroblasts, Thyroid - Fibroblasts
OMD	osteoadherin, SLRR2C	ENSG00000127083	Osteomodulin	Q99983	Evidence at protein level	Adipose subcutaneous - Mast cells, Adipose visceral - Mesothelial cells, Breast - Fibroblasts, Colon - Fibroblasts, Kidney - Fibroblasts, Liver - Hepatic stellate cells, Pancreas - Fibroblasts, Skin - Fibroblast_2, Thyroid - Fibroblasts
OPRD1		ENSG00000116329	Opioid receptor delta 1	P41143	Evidence at protein level	Colon - Colon enteroendocrine cells, Kidney - Proximal tubular cells, Pancreas - Beta cells
OPRK1	KOR, OPRK	ENSG00000082556	Opioid receptor kappa 1	P41145	Evidence at protein level	Colon - Colon enteroendocrine cells, Prostate - Prostate glandular cells
OR2L13	OR2L14	ENSG00000196071	Olfactory receptor family 2 subfamily L member 13	Q8N349	Evidence at transcript level	Colon - Colon enteroendocrine cells, Testis - Early spermatids, Testis - Late spermatids
OS9	ERLEC2, OS-9	ENSG00000135506	OS9 endoplasmic reticulum lectin	Q13438	Evidence at protein level	Colon - Macrophages, Skin - Fibroblast_2, Thyroid - Thyroid glandular cells
OSBPL3	KIAA0704, ORP-3, ORP3, OSBP3	ENSG00000070882	Oxysterol binding protein like 3	Q9H4L5	Evidence at protein level	Colon - T-cells, Prostate - Urothelial cells
OSM	MGC20461	ENSG00000099985	Oncostatin M	P13725	Evidence at protein level	Colon - Neutrophils
OSTF1	bA235O14.1, OSF, SH3P2	ENSG00000134996	Osteoclast stimulating factor 1	Q92882	Evidence at protein level	Breast - Endothelial cells, Colon - Endothelial cells, Skin - Keratinocyte (other)
OTOGL	C12orf64, FLJ90579	ENSG00000165899	Otogelin like	Q3ZCN5	Evidence at protein level	Colon - Enteric glia cells, Kidney - Proximal tubular cells, Pancreas - Alpha cells, Pancreas - Beta cells, Skin - Sebaceous gland cells
OTOP2		ENSG00000183034	Otopetrin 2	Q7RTS6	Evidence at protein level	Colon - Colon enterocytes, Testis - Late spermatids
OVOL1	HOVO1	ENSG00000172818	Ovo like transcriptional repressor 1	O14753	Evidence at protein level	Colon - Colon enterocytes, Lung - Alveolar cells type 2, Testis - Early spermatids, Testis - Late spermatids, Thyroid - Thyroid glandular cells
OVOL2	bA504H3.3, CHED, CHED1, HOVO2, ZNF339	ENSG00000125850	Ovo like zinc finger 2	Q9BRP0	Evidence at protein level	Colon - Colon enterocytes, Prostate - Prostate basal glandular cells, Stomach - Gastric mucous cells, Testis - Early spermatids
OXCT1	OXCT, SCOT	ENSG00000083720	3-oxoacid CoA-transferase 1	P55809	Evidence at protein level	Adipose subcutaneous - Adipocytes (Subcutaneous), Adipose visceral - Adipocytes (Visceral), Breast - Adipocytes (Breast), Colon - Smooth muscle cells, Heart muscle - Cardiomyocytes, Prostate - Smooth muscle cells, Testis - Spermatocytes
OXNAD1	MGC15763	ENSG00000154814	Oxidoreductase NAD binding domain containing 1	Q96HP4	Evidence at protein level	Colon - T-cells, Prostate - T-cells, Testis - Early spermatids, Testis - Late spermatids
P2RX2	DFNA41, P2X2	ENSG00000187848	Purinergic receptor P2X 2	Q9UBL9	Evidence at protein level	Colon - Fibroblasts, Pancreas - Beta cells, Stomach - Fibroblasts
P2RX3	P2X3	ENSG00000109991	Purinergic receptor P2X 3	P56373	Evidence at protein level	Colon - Colon enteroendocrine cells, Liver - Hepatocytes, Testis - Late spermatids
P2RY10	P2Y10	ENSG00000078589	P2Y receptor family member 10	O00398	Evidence at protein level	Adipose subcutaneous - T-cells, Adipose visceral - T-cells, Breast - T-cells, Colon - T-cells, Kidney - T-cells, Liver - T-cells, Thyroid - T-cells
PABPC1L2A	RBM32A	ENSG00000186288	Poly(A) binding protein cytoplasmic 1 like 2A	Q5JQF8	Evidence at protein level	Colon - Colon enteroendocrine cells, Prostate - Prostate glandular cells, Testis - Late spermatids
PABPC1L2B	RBM32B	ENSG00000184388	Poly(A) binding protein cytoplasmic 1 like 2B	Q5JQF8	Evidence at protein level	Colon - Colon enteroendocrine cells, Prostate - Prostate glandular cells, Skin - Eccrine sweat gland cells
PACSIN1	SDPI	ENSG00000124507	Protein kinase C and casein kinase substrate in neurons 1	Q9BY11	Evidence at protein level	Colon - Colon enteroendocrine cells, Heart muscle - Cardiomyocytes, Kidney - Proximal tubular cells, Skin - Eccrine sweat gland cells, Testis - Spermatogonia
PADI2	KIAA0994, PDI2	ENSG00000117115	Peptidyl arginine deiminase 2	Q9Y2J8	Evidence at protein level	Colon - Colon enterocytes, Heart muscle - Neutrophils, Kidney - Ascending Loop of Henle cells, Liver - Neutrophils, Skin - Eccrine sweat gland cells, Testis - Late spermatids
PAGR1	C16orf53, GAS, MGC4606, PA1	ENSG00000280789	PAXIP1 associated glutamate rich protein 1	Q9BTK6	Evidence at protein level	Colon - Enteric glia cells, Kidney - Fibroblasts, Skeletal muscle - Fibroblasts, Thyroid - Fibroblasts
PAK5	KIAA1264, PAK7	ENSG00000101349	P21 (RAC1) activated kinase 5	Q9P286	Evidence at protein level	Colon - Colon enteroendocrine cells, Kidney - Intercalated cells, Prostate - Prostate basal glandular cells
PALMD	C1orf11, FLJ20271, PALML	ENSG00000099260	Palmdelphin	Q9NP74	Evidence at protein level	Colon - Endothelial cells, Liver - Hepatocytes
PAPPA	ASBABP2, DIPLA1, IGFBP-4ase, PAPA, PAPP-A, PAPPA1	ENSG00000182752	Pappalysin 1	Q13219	Evidence at protein level	Colon - Enteric glia cells
PAPPA2	PAPP-A2, PAPPE, PLAC3	ENSG00000116183	Pappalysin 2	Q9BXP8	Evidence at protein level	Colon - Colon enteroendocrine cells, Pancreas - Alpha cells, Testis - Spermatogonia, Thyroid - Smooth muscle cells
PAQR6	FLJ22672, PRdelta	ENSG00000160781	Progestin and adipoQ receptor family member 6	Q6TCH4	Evidence at protein level	Colon - Enteric glia cells
PARP15	ARTD7, BAL3, FLJ40597, pART7	ENSG00000173200	Poly(ADP-ribose) polymerase family member 15	Q460N3	Evidence at protein level	Adipose visceral - T-cells, Colon - T-cells, Kidney - T-cells, Prostate - T-cells, Thyroid - T-cells
PARVA	FLJ10793, FLJ12254, MXRA2	ENSG00000197702	Parvin alpha	Q9NVD7	Evidence at protein level	Adipose subcutaneous - Adipocytes (Subcutaneous), Breast - Adipocytes (Breast), Colon - Smooth muscle cells, Prostate - Smooth muscle cells
PATL2	Pat1a	ENSG00000229474	PAT1 homolog 2	C9JE40	Evidence at protein level	Adipose subcutaneous - T-cells, Adipose visceral - T-cells, Breast - T-cells, Colon - T-cells, Kidney - T-cells, Liver - T-cells, Prostate - T-cells, Thyroid - T-cells
PAX4	MODY9	ENSG00000106331	Paired box 4	O43316	Evidence at protein level	Colon - Colon enterocytes, Testis - Late spermatids
PBK	CT84, FLJ14385, Nori-3, SPK, TOPK	ENSG00000168078	PDZ binding kinase	Q96KB5	Evidence at protein level	Colon - Mitotic cells (Colon), Heart muscle - Mitotic cells (Heart), Lung - Mitotic cells (Lung), Skin - Mitotic cells (Skin), Stomach - Mitotic cells (Stomach), Testis - Early spermatids, Thyroid - Mitotic cells (Thyroid)
PCBP4	LIP4, MCG10	ENSG00000090097	Poly(rC) binding protein 4	P57723	Evidence at protein level	Colon - Enteric glia cells
PCDH8	ARCADLIN, PAPC	ENSG00000136099	Protocadherin 8	O95206	Evidence at protein level	Colon - Colon enteroendocrine cells, Prostate - Urothelial cells
PCDH9		ENSG00000184226	Protocadherin 9	Q9HC56	Evidence at protein level	Breast - Adipocytes (Breast), Colon - Enteric glia cells, Lung - Alveolar cells type 2
PCDHAC1		ENSG00000248383	Protocadherin alpha subfamily C, 1	Q9H158	Evidence at transcript level	Colon - Colon enteroendocrine cells, Testis - Spermatocytes
PCDHAC2	PCDH-ALPHA-C2	ENSG00000243232	Protocadherin alpha subfamily C, 2	Q9Y5I4	Evidence at protein level	Adipose visceral - Mesothelial cells, Colon - Colon enteroendocrine cells
PCDHB1	PCDH-BETA1	ENSG00000171815	Protocadherin beta 1	Q9Y5F3	Evidence at protein level	Colon - Enteric glia cells, Lung - Respiratory ciliated cells, Testis - Early spermatids
PCDHB2	PCDH-BETA2	ENSG00000112852	Protocadherin beta 2	Q9Y5E7	Evidence at protein level	Colon - Enteric glia cells, Testis - Early spermatids
PCK1	PEPCK-C	ENSG00000124253	Phosphoenolpyruvate carboxykinase 1	P35558	Evidence at protein level	Adipose subcutaneous - Adipocytes (Subcutaneous), Adipose visceral - Adipocytes (Visceral), Breast - Adipocytes (Breast), Colon - Colon enterocytes, Kidney - Proximal tubular cells, Kidney - Proximal tubular cells, Skin - Adipocytes (Skin)
PCLAF	KIAA0101, NS5ATP9, OEATC-1, p15(PAF), PAF15	ENSG00000166803	PCNA clamp associated factor	Q15004	Evidence at protein level	Colon - Mitotic cells (Colon), Heart muscle - Mitotic cells (Heart), Lung - Mitotic cells (Lung), Skin - Mitotic cells (Skin), Testis - Late spermatids
PCLO	ACZ, DKFZp779G1236, KIAA0559	ENSG00000186472	Piccolo presynaptic cytomatrix protein	Q9Y6V0	Evidence at protein level	Colon - Colon enteroendocrine cells, Lung - Alveolar cells type 2, Thyroid - Thyroid glandular cells
PCOLCE2	PCPE2	ENSG00000163710	Procollagen C-endopeptidase enhancer 2	Q9UKZ9	Evidence at protein level	Adipose subcutaneous - Adipocytes (Subcutaneous), Adipose visceral - Adipocytes (Visceral), Breast - Adipocytes (Breast), Colon - Fibroblasts, Kidney - Podocytes, Prostate - Fibroblasts, Skin - Fibroblast_2, Testis - Spermatogonia
PCSK1	NEC1, PC1, PC1/3, PC3, SPC3	ENSG00000175426	Proprotein convertase subtilisin/kexin type 1	P29120	Evidence at protein level	Colon - Colon enteroendocrine cells, Pancreas - Beta cells
PCSK1N	BigLEN, PEN, proSAAS, SAAS, SCG8, SgVIII	ENSG00000102109	Proprotein convertase subtilisin/kexin type 1 inhibitor	Q9UHG2	Evidence at protein level	Adipose subcutaneous - Smooth muscle cells, Colon - Colon enteroendocrine cells, Pancreas - Alpha cells, Pancreas - Beta cells, Thyroid - Parafollicular cells
PCSK7	LPC, PC7, PC8, SPC7	ENSG00000160613	Proprotein convertase subtilisin/kexin type 7	Q16549	Evidence at protein level	Colon - Smooth muscle cells, Stomach - Macrophages, Testis - Spermatocytes
PDCD1	CD279, hSLE1, PD-1, PD1, SLEB2	ENSG00000188389	Programmed cell death 1	Q15116	Evidence at protein level	Adipose subcutaneous - T-cells, Adipose visceral - T-cells, Colon - T-cells, Liver - T-cells, Prostate - T-cells, Skin - T-cells, Thyroid - T-cells
PDE4B	DPDE4	ENSG00000184588	Phosphodiesterase 4B	Q07343	Evidence at protein level	Colon - Endothelial cells
PDE6A	PDEA, RP43	ENSG00000132915	Phosphodiesterase 6A	P16499	Evidence at protein level	Colon - Colon enterocytes, Skin - Sebaceous gland cells, Testis - Early spermatids, Testis - Late spermatids
PDGFA	PDGF-A, PDGF1	ENSG00000197461	Platelet derived growth factor subunit A	P04085	Evidence at protein level	Colon - Enteric glia cells
PDGFB	SIS, SSV	ENSG00000100311	Platelet derived growth factor subunit B	P01127	Evidence at protein level	Adipose subcutaneous - Endothelial cells, Adipose visceral - Endothelial cells, Breast - Endothelial cells, Colon - Enteric glia cells, Heart muscle - Endothelial cells, Kidney - Endothelial cells, Prostate - Endothelial cells
PDHB	E1beta, PDHE1B	ENSG00000168291	Pyruvate dehydrogenase E1 subunit beta	P11177	Evidence at protein level	Breast - Adipocytes (Breast), Colon - Smooth muscle cells, Heart muscle - Cardiomyocytes, Testis - Spermatocytes, Testis - Spermatogonia
PDIA2	PDA2, PDI, PDIP, PDIR	ENSG00000185615	Protein disulfide isomerase family A member 2	Q13087	Evidence at protein level	Colon - Enteric glia cells
PDIA5	FLJ30401, PDIR	ENSG00000065485	Protein disulfide isomerase family A member 5	Q14554	Evidence at protein level	Adipose subcutaneous - Adipose progenitor cells, Adipose visceral - Adipose progenitor cells, Colon - Endothelial cells, Kidney - Endothelial cells, Liver - Hepatocytes, Prostate - Prostate glandular cells, Skeletal muscle - Endothelial cells, Thyroid - Thyroid glandular cells
PDIA6	ERp5, P5, TXNDC7	ENSG00000143870	Protein disulfide isomerase family A member 6	Q15084	Evidence at protein level	Colon - Macrophages, Heart muscle - Macrophages
PDLIM3	ALP	ENSG00000154553	PDZ and LIM domain 3	Q53GG5	Evidence at protein level	Adipose subcutaneous - Smooth muscle cells, Colon - Smooth muscle cells, Lung - Smooth muscle cells, Prostate - Smooth muscle cells, Skin - Smooth muscle cells
PDX1	GSF, IDX-1, IPF1, IUF-1, MODY4, PDX-1, STF-1	ENSG00000139515	Pancreatic and duodenal homeobox 1	P52945	Evidence at protein level	Colon - Colon enterocytes
PDZD3	FLJ22756, IKEPP, NHERF4, PDZK2	ENSG00000172367	PDZ domain containing 3	Q86UT5	Evidence at protein level	Adipose visceral - Mesothelial cells, Colon - Colon enterocytes, Kidney - Proximal tubular cells, Kidney - Proximal tubular cells, Pancreas - Ductal cells, Stomach - Gastric mucous cells
PDZK1IP1	DD96, MAP17, SPAP	ENSG00000162366	PDZK1 interacting protein 1	Q13113	Evidence at protein level	Adipose visceral - Mesothelial cells, Colon - Colon enterocytes, Kidney - Proximal tubular cells, Lung - Alveolar cells type 2, Skin - Keratinocyte (other)
PEAK3	C19orf35, FLJ45778	ENSG00000188305	PEAK family member 3	Q6ZS72	Evidence at protein level	Colon - Macrophages, Pancreas - Macrophages, Stomach - Macrophages, Thyroid - Macrophages
PEAR1	FLJ00193, JEDI, MEGF12	ENSG00000187800	Platelet endothelial aggregation receptor 1	Q5VY43	Evidence at protein level	Adipose subcutaneous - Endothelial cells, Breast - Endothelial cells, Colon - Endothelial cells, Skeletal muscle - Endothelial cells
PECAM1	CD31	ENSG00000261371	Platelet and endothelial cell adhesion molecule 1	P16284	Evidence at protein level	Adipose subcutaneous - Endothelial cells, Adipose visceral - Endothelial cells, Breast - Endothelial cells, Colon - Endothelial cells, Heart muscle - Endothelial cells, Kidney - Endothelial cells, Liver - Vascular Endothelial cells, Lung - Endothelial cells, Pancreas - Endothelial cells, Prostate - Endothelial cells, Skeletal muscle - Endothelial cells, Skin - Endothelial cells, Stomach - Endothe…
PFDN1	PFD1	ENSG00000113068	Prefoldin subunit 1	O60925	Evidence at protein level	Colon - Smooth muscle cells, Thyroid - Thyroid glandular cells
PFN1		ENSG00000108518	Profilin 1	P07737	Evidence at protein level	Colon - Smooth muscle cells, Prostate - Smooth muscle cells, Skeletal muscle - Macrophages
PGAM1	PGAM-B, PGAMA	ENSG00000171314	Phosphoglycerate mutase 1	P18669	Evidence at protein level	Colon - Smooth muscle cells
PGBD5	DKFZp761A0620, FLJ11413	ENSG00000177614	PiggyBac transposable element derived 5	Q8N414	Evidence at protein level	Colon - Colon enteroendocrine cells, Skin - Outer root sheath cells, Testis - Sertoli cells
PGD		ENSG00000142657	Phosphogluconate dehydrogenase	P52209	Evidence at protein level	Adipose subcutaneous - Adipocytes (Subcutaneous), Adipose visceral - Adipocytes (Visceral), Breast - Adipocytes (Breast), Colon - Macrophages, Heart muscle - Macrophages, Skin - Sebaceous gland cells, Thyroid - Thyroid glandular cells
PGRMC1	HPR6.6	ENSG00000101856	Progesterone receptor membrane component 1	O00264	Evidence at protein level	Adipose subcutaneous - Adipocytes (Subcutaneous), Adipose visceral - Adipocytes (Visceral), Colon - Colon enteroendocrine cells, Liver - Hepatocytes, Liver - Hepatocytes, Skin - Sebaceous gland cells, Testis - Leydig cells, Thyroid - Thyroid glandular cells
PGS1	DKFZP762M186	ENSG00000087157	Phosphatidylglycerophosphate synthase 1	Q32NB8	Evidence at protein level	Colon - Endothelial cells, Kidney - Endothelial cells
PHGR1		ENSG00000233041	Proline, histidine and glycine rich 1	C9JFL3	Evidence at protein level	Breast - Breast glandular cells, Colon - Colon enterocytes, Stomach - Gastric mucous cells
PHOX2A	ARIX, CFEOM2, FEOM2, PMX2A	ENSG00000165462	Paired like homeobox 2A	O14813	Evidence at protein level	Colon - Colon enteroendocrine cells, Testis - Spermatogonia
PHOX2B	NBPhox, PMX2B	ENSG00000109132	Paired like homeobox 2B	Q99453	Evidence at protein level	Colon - Colon enteroendocrine cells
PI16	CD364, dJ90K10.5, MGC45378, MSMBBP	ENSG00000164530	Peptidase inhibitor 16	Q6UXB8	Evidence at protein level	Adipose subcutaneous - Adipose progenitor cells, Colon - Fibroblasts, Heart muscle - Fibroblasts, Pancreas - Fibroblasts, Prostate - Fibroblasts, Skin - Fibroblast_1, Stomach - Fibroblasts, Thyroid - Fibroblasts
PI3	cementoin, ELAFIN, ESI, SKALP, WAP3, WFDC14	ENSG00000124102	Peptidase inhibitor 3	P19957	Evidence at protein level	Colon - Colon enterocytes
PID1	FLJ20701, NYGGF4	ENSG00000153823	Phosphotyrosine interaction domain containing 1	Q7Z2X4	Evidence at protein level	Breast - Fibroblasts, Colon - Fibroblasts, Heart muscle - Fibroblasts, Kidney - Fibroblasts, Liver - Hepatocytes, Pancreas - Fibroblasts, Prostate - Fibroblasts
PIEZO2	C18orf30, C18orf58, FAM38B, FAM38B2, FLJ23144, FLJ23403, FLJ34907, HsT748, HsT771	ENSG00000154864	Piezo type mechanosensitive ion channel component 2	Q9H5I5	Evidence at protein level	Breast - Fibroblasts, Colon - Enteric glia cells, Testis - Early spermatids, Testis - Late spermatids, Thyroid - Fibroblasts
PIGR		ENSG00000162896	Polymeric immunoglobulin receptor	P01833	Evidence at protein level	Colon - Colon enterocytes, Lung - Alveolar cells type 2, Skin - Eccrine sweat gland cells
PIK3AP1	BCAP, FLJ35564	ENSG00000155629	Phosphoinositide-3-kinase adaptor protein 1	Q6ZUJ8	Evidence at protein level	Adipose subcutaneous - Macrophages, Adipose visceral - Macrophages, Colon - Macrophages, Heart muscle - Macrophages, Lung - Neutrophil_2, Skeletal muscle - Macrophages, Stomach - Macrophages, Thyroid - Macrophages
PIK3R3	p55	ENSG00000117461	Phosphoinositide-3-kinase regulatory subunit 3	Q92569	Evidence at protein level	Colon - Endothelial cells, Heart muscle - Endothelial cells, Prostate - Endothelial cells, Stomach - Endothelial cells, Testis - Early spermatids, Testis - Spermatocytes
PIK3R5	p101, P101-PI3K	ENSG00000141506	Phosphoinositide-3-kinase regulatory subunit 5	Q8WYR1	Evidence at protein level	Adipose subcutaneous - Macrophages, Adipose visceral - Macrophages, Breast - Macrophages, Colon - Macrophages, Heart muscle - Macrophages, Pancreas - Macrophages, Skeletal muscle - Macrophages, Stomach - Macrophages, Testis - Late spermatids
PIK3R6	C17orf38, FLJ34500, HsT41028, p87PIKAP	ENSG00000276231	Phosphoinositide-3-kinase regulatory subunit 6	Q5UE93	Evidence at protein level	Colon - Mast cells, Testis - Late spermatids, Thyroid - T-cells
PIM1	PIM	ENSG00000137193	Pim-1 proto-oncogene, serine/threonine kinase	P11309	Evidence at protein level	Colon - Neutrophils
PIMREG	CATS, FAM64A, FLJ10156, FLJ10491, RCS1	ENSG00000129195	PICALM interacting mitotic regulator	Q9BSJ6	Evidence at protein level	Colon - Mitotic cells (Colon), Heart muscle - Mitotic cells (Heart), Lung - Mitotic cells (Lung), Skin - Mitotic cells (Skin), Stomach - Mitotic cells (Stomach), Thyroid - Mitotic cells (Thyroid)
PIRT		ENSG00000233670	Phosphoinositide interacting regulator of transient receptor potential channels	P0C851	Evidence at protein level	Colon - Colon enteroendocrine cells
PITPNC1	RDGB-BETA, RDGBB, RDGBB1	ENSG00000154217	Phosphatidylinositol transfer protein cytoplasmic 1	Q9UKF7	Evidence at protein level	Adipose visceral - Endothelial cells, Breast - Endothelial cells, Colon - Endothelial cells, Heart muscle - Endothelial cells, Kidney - Endothelial cells, Lung - Endothelial cells, Skeletal muscle - Endothelial cells, Skin - Endothelial cells
PKIB	PRKACN2	ENSG00000135549	CAMP-dependent protein kinase inhibitor beta	Q9C010	Evidence at protein level	Colon - Colon enterocytes, Lung - Respiratory ciliated cells, Testis - Late spermatids
PKMYT1	MYT1, PPP1R126	ENSG00000127564	Protein kinase, membrane associated tyrosine/threonine 1	Q99640	Evidence at protein level	Colon - Mitotic cells (Colon), Heart muscle - Mitotic cells (Heart), Lung - Mitotic cells (Lung), Skin - Mitotic cells (Skin), Stomach - Mitotic cells (Stomach), Thyroid - Mitotic cells (Thyroid)
PKN3	PKNbeta, UTDP4-1	ENSG00000160447	Protein kinase N3	Q6P5Z2	Evidence at protein level	Adipose visceral - Endothelial cells, Colon - Endothelial cells, Heart muscle - Endothelial cells, Prostate - Endothelial cells, Skin - Endothelial cells
PKNOX2		ENSG00000165495	PBX/knotted 1 homeobox 2	Q96KN3	Evidence at protein level	Colon - Enteric glia cells, Kidney - Fibroblasts, Liver - Hepatic stellate cells
PKP3		ENSG00000184363	Plakophilin 3	Q9Y446	Evidence at protein level	Colon - Colon enterocytes, Kidney - Endothelial cells, Lung - Alveolar cells type 2, Prostate - Prostate basal glandular cells, Stomach - Gastric mucous cells
PLA2G10	GXPLA2	ENSG00000069764	Phospholipase A2 group X	O15496	Evidence at protein level	Colon - Colon enterocytes, Stomach - Gastric mucous cells
PLA2G2A	PLA2B, PLA2L	ENSG00000188257	Phospholipase A2 group IIA	P14555	Evidence at protein level	Colon - Macrophages, Lung - Fibroblast_2, Thyroid - Macrophages
PLA2G4F	PLA2G4F/Z	ENSG00000168907	Phospholipase A2 group IVF	Q68DD2	Evidence at protein level	Colon - Colon enterocytes, Heart muscle - Cardiomyocytes, Lung - Alveolar cells type 2, Prostate - Prostate glandular cells, Skin - Keratinocyte (other), Stomach - Gastric mucous cells
PLA2G5		ENSG00000127472	Phospholipase A2 group V	P39877	Evidence at protein level	Colon - Smooth muscle cells, Prostate - Smooth muscle cells
PLAAT2	FLJ20556, HRASLS2, PLAAT-2	ENSG00000133328	Phospholipase A and acyltransferase 2	Q9NWW9	Evidence at protein level	Breast - Breast glandular cells, Breast - Breast glandular cells, Colon - Colon enterocytes, Kidney - Proximal tubular cells, Liver - Hepatocytes, Stomach - Gastric mucous cells
PLAC8	C15, onzin	ENSG00000145287	Placenta associated 8	Q9NZF1	Evidence at protein level	Adipose subcutaneous - T-cells, Breast - T-cells, Colon - Colon enterocytes, Prostate - T-cells, Stomach - Gastric mucous cells, Thyroid - T-cells
PLD3	HU-K4	ENSG00000105223	Phospholipase D family member 3	Q8IV08	Evidence at protein level	Adipose subcutaneous - Macrophages, Breast - Fibroblasts, Colon - Fibroblasts
PLEK	P47, PLEK1	ENSG00000115956	Pleckstrin	P08567	Evidence at protein level	Adipose subcutaneous - Macrophages, Adipose visceral - Macrophages, Breast - Macrophages, Colon - Macrophages, Heart muscle - Macrophages, Liver - Kupffer cells, Skeletal muscle - Macrophages, Testis - Macrophages
PLEK2		ENSG00000100558	Pleckstrin 2	Q9NYT0	Evidence at protein level	Adipose visceral - Mesothelial cells, Colon - Colon enterocytes, Prostate - Prostate basal glandular cells, Skin - Keratinocyte (other), Stomach - Gastric mucous cells, Testis - Leydig cells, Thyroid - Thyroid glandular cells
PLEKHB1	KPL1, PHR1, PHRET1	ENSG00000021300	Pleckstrin homology domain containing B1	Q9UF11	Evidence at protein level	Colon - Enteric glia cells, Skin - Eccrine sweat gland cells
PLEKHG1	ARHGEF41, KIAA1209	ENSG00000120278	Pleckstrin homology and RhoGEF domain containing G1	Q9ULL1	Evidence at protein level	Adipose visceral - Endothelial cells, Breast - Endothelial cells, Colon - Endothelial cells, Heart muscle - Endothelial cells, Kidney - Endothelial cells, Liver - Vascular Endothelial cells, Lung - Endothelial cells, Prostate - Endothelial cells, Skeletal muscle - Endothelial cells, Stomach - Endothelial cells, Testis - Sertoli cells
PLEKHG6	FLJ10665, MYOGEF	ENSG00000008323	Pleckstrin homology and RhoGEF domain containing G6	Q3KR16	Evidence at protein level	Adipose subcutaneous - Adipocytes (Subcutaneous), Adipose visceral - Adipocytes (Visceral), Breast - Adipocytes (Breast), Colon - Colon enterocytes, Stomach - Gastric mucous cells
PLIN3	M6PRBP1, PP17, TIP47	ENSG00000105355	Perilipin 3	O60664	Evidence at protein level	Adipose visceral - Macrophages, Colon - Macrophages, Heart muscle - Macrophages
PLN	CMD1P, PLB	ENSG00000198523	Phospholamban	P26678	Evidence at protein level	Adipose subcutaneous - Smooth muscle cells, Adipose visceral - Smooth muscle cells, Colon - Smooth muscle cells, Heart muscle - Cardiomyocytes, Lung - Smooth muscle cells, Prostate - Smooth muscle cells, Skeletal muscle - Skeletal myocytes, Thyroid - Smooth muscle cells
PLP1	GPM6C, PLP, SPG2	ENSG00000123560	Proteolipid protein 1	P60201	Evidence at protein level	Adipose visceral - Smooth muscle cells, Colon - Enteric glia cells, Testis - Sertoli cells
PLPP4	DPPL2, PPAPDC1, PPAPDC1A	ENSG00000203805	Phospholipid phosphatase 4	Q5VZY2	Evidence at protein level	Adipose visceral - Mesothelial cells, Colon - Colon enteroendocrine cells, Liver - Hepatic stellate cells
PLPPR5	LPPR5, PAP2, PAP2D, PRG5	ENSG00000117598	Phospholipid phosphatase related 5	Q32ZL2	Evidence at protein level	Colon - Colon enteroendocrine cells, Pancreas - Alpha cells, Testis - Spermatogonia
PLS1		ENSG00000120756	Plastin 1	Q14651	Evidence at protein level	Colon - Colon enterocytes, Liver - Hepatocytes, Lung - Alveolar cells type 2, Stomach - Gastric mucous cells, Testis - Early spermatids, Thyroid - Thyroid glandular cells
PLTP	BPIFE	ENSG00000100979	Phospholipid transfer protein	P55058	Evidence at protein level	Adipose subcutaneous - Macrophages, Adipose visceral - Macrophages, Colon - Macrophages, Lung - Fibroblast_2, Prostate - Fibroblasts, Skeletal muscle - Macrophages, Thyroid - Macrophages
PLVAP	FELS, gp68, PV-1, PV1	ENSG00000130300	Plasmalemma vesicle associated protein	Q9BX97	Evidence at protein level	Adipose visceral - Endothelial cells, Breast - Endothelial cells, Colon - Endothelial cells, Kidney - Endothelial cells, Liver - Vascular Endothelial cells, Pancreas - Endothelial cells, Prostate - Endothelial cells, Skeletal muscle - Endothelial cells, Skin - Endothelial cells, Stomach - Endothelial cells, Thyroid - Endothelial cells
PLXNA3	6.3, Plxn3, PLXN4, SEX, XAP-6	ENSG00000130827	Plexin A3	P51805	Evidence at protein level	Colon - Enteric glia cells
PMEPA1	STAG1, TMEPAI	ENSG00000124225	Prostate transmembrane protein, androgen induced 1	Q969W9	Evidence at protein level	Breast - Adipocytes (Breast), Colon - Enteric glia cells, Prostate - Prostate glandular cells, Thyroid - Fibroblasts
PMP2	FABP8, M-FABP, MP2	ENSG00000147588	Peripheral myelin protein 2	P02689	Evidence at protein level	Colon - Enteric glia cells, Stomach - Fibroblasts, Thyroid - Fibroblasts
PNMA2	MA2, RGAG2	ENSG00000240694	PNMA family member 2	Q9UL42	Evidence at protein level	Adipose visceral - Adipose progenitor cells, Colon - Colon enteroendocrine cells, Heart muscle - Fibroblasts, Pancreas - Alpha cells, Pancreas - Beta cells
PNMA8C		ENSG00000277531	PNMA family member 8C	A0A1B0GUJ8	Evidence at protein level	Colon - Colon enteroendocrine cells, Lung - Respiratory ciliated cells
POF1B	FLJ22792, POF	ENSG00000124429	POF1B actin binding protein	Q8WVV4	Evidence at protein level	Adipose subcutaneous - Smooth muscle cells, Colon - Colon enterocytes, Liver - Cholangiocyte, Stomach - Gastric mucous cells
POLQ	POLH	ENSG00000051341	DNA polymerase theta	O75417	Evidence at protein level	Colon - Mitotic cells (Colon), Lung - Mitotic cells (Lung), Skin - Mitotic cells (Skin), Stomach - Mitotic cells (Stomach), Thyroid - Mitotic cells (Thyroid)
POLR2F	HRBP14.4, RPB6	ENSG00000100142	RNA polymerase II, I and III subunit F	P61218	Evidence at protein level	Colon - Enteric glia cells, Skin - Eccrine sweat gland cells
POLR3G	C31, RPC32, RPC7	ENSG00000113356	RNA polymerase III subunit G	O15318	Evidence at protein level	Colon - Enteric glia cells, Testis - Spermatogonia
PPM1E	CaMKP-N, KIAA1072, POPX1, PP2CH	ENSG00000175175	Protein phosphatase, Mg2+/Mn2+ dependent 1E	Q8WY54	Evidence at protein level	Colon - Colon enteroendocrine cells, Lung - Respiratory ciliated cells, Pancreas - Beta cells, Prostate - Prostate glandular cells, Testis - Early spermatids
PPM1H	ARHCL1, FLJ13253, KIAA1157, NERPP-2C	ENSG00000111110	Protein phosphatase, Mg2+/Mn2+ dependent 1H	Q9ULR3	Evidence at protein level	Colon - Colon enteroendocrine cells, Prostate - Prostate glandular cells, Thyroid - Thyroid glandular cells
PPP1R12A	M130, MBS, MYPT1	ENSG00000058272	Protein phosphatase 1 regulatory subunit 12A	O14974	Evidence at protein level	Adipose subcutaneous - Smooth muscle cells, Colon - Smooth muscle cells, Prostate - Smooth muscle cells
PPP1R12B	MGC131980, MGC87886, MYPT2, PP1bp55	ENSG00000077157	Protein phosphatase 1 regulatory subunit 12B	O60237	Evidence at protein level	Adipose subcutaneous - Smooth muscle cells, Colon - Smooth muscle cells, Heart muscle - Cardiomyocytes, Liver - Hepatic stellate cells, Prostate - Smooth muscle cells
PPP1R14A	CPI-17, PPP1INL	ENSG00000167641	Protein phosphatase 1 regulatory inhibitor subunit 14A	Q96A00	Evidence at protein level	Colon - Smooth muscle cells, Lung - Smooth muscle cells, Prostate - Smooth muscle cells, Skeletal muscle - Smooth muscle cells, Thyroid - Smooth muscle cells
PPP1R14C	CPI17-like, KEPI, NY-BR-81	ENSG00000198729	Protein phosphatase 1 regulatory inhibitor subunit 14C	Q8TAE6	Evidence at protein level	Colon - Colon enterocytes, Heart muscle - Cardiomyocytes, Lung - Alveolar cells type 2, Pancreas - Alpha cells, Pancreas - Beta cells, Skeletal muscle - Skeletal myocytes, Skin - Keratinocyte (other), Testis - Sertoli cells, Thyroid - Thyroid glandular cells
PPP1R14D	CPI17-like, FLJ20251, GBPI-1, MGC119014, MGC119016	ENSG00000166143	Protein phosphatase 1 regulatory inhibitor subunit 14D	Q9NXH3	Evidence at protein level	Colon - Colon enterocytes, Kidney - Proximal tubular cells
PPP1R9B	PPP1R6, PPP1R9, SPINO, Spn	ENSG00000108819	Protein phosphatase 1 regulatory subunit 9B	Q96SB3	Evidence at protein level	Colon - Endothelial cells, Liver - Vascular Endothelial cells, Testis - Sertoli cells
PPP2R1A	PP2A-Aalpha, PP2AA, PR65A	ENSG00000105568	Protein phosphatase 2 scaffold subunit Aalpha	P30153	Evidence at protein level	Colon - Smooth muscle cells, Skin - Keratinocyte (other), Thyroid - Thyroid glandular cells
PPP2R2C	B55gamma, IMYPNO, MGC33570, PR52, PR55G	ENSG00000074211	Protein phosphatase 2 regulatory subunit Bgamma	Q9Y2T4	Evidence at protein level	Colon - Colon enteroendocrine cells, Pancreas - Alpha cells, Pancreas - Beta cells, Skin - Keratinocyte (other), Testis - Late spermatids
PRAP1	UPA	ENSG00000165828	Proline rich acidic protein 1	Q96NZ9	Evidence at protein level	Colon - Colon enterocytes, Kidney - Proximal tubular cells, Kidney - Proximal tubular cells, Liver - Hepatocytes
PRC1	ASE1	ENSG00000198901	Protein regulator of cytokinesis 1	O43663	Evidence at protein level	Colon - Mitotic cells (Colon), Lung - Mitotic cells (Lung), Skin - Mitotic cells (Skin), Stomach - Mitotic cells (Stomach), Testis - Spermatocytes
PRDM1	BLIMP1, PRDI-BF1	ENSG00000057657	PR/SET domain 1	O75626	Evidence at protein level	Colon - T-cells, Prostate - T-cells
PRDM16	KIAA1675, KMT8F, MEL1, MGC166915, PFM13	ENSG00000142611	PR/SET domain 16	Q9HAZ2	Evidence at protein level	Adipose subcutaneous - Smooth muscle cells, Adipose visceral - Smooth muscle cells, Colon - Enteric glia cells, Skeletal muscle - Smooth muscle cells
PRDX3	AOP-1, AOP1, MER5, SP-22	ENSG00000165672	Peroxiredoxin 3	P30048	Evidence at protein level	Colon - Smooth muscle cells, Liver - Hepatocytes, Thyroid - Thyroid glandular cells
PRF1	HPLH2, P1, PFP	ENSG00000180644	Perforin 1	P14222	Evidence at protein level	Adipose subcutaneous - T-cells, Adipose visceral - T-cells, Breast - T-cells, Colon - T-cells, Heart muscle - T-cells, Lung - NK-cells (Lung), Pancreas - T-cells, Prostate - T-cells, Thyroid - T-cells
PRIMA1	PRIMA	ENSG00000175785	Proline rich membrane anchor 1	Q86XR5	Evidence at protein level	Adipose subcutaneous - Smooth muscle cells, Colon - Enteric glia cells
PRKCH	PKC-L, PKCL, PRKCL	ENSG00000027075	Protein kinase C eta	P24723	Evidence at protein level	Adipose subcutaneous - Endothelial cells, Adipose visceral - Endothelial cells, Colon - Endothelial cells, Heart muscle - Endothelial cells, Kidney - Endothelial cells, Lung - Endothelial cells, Skeletal muscle - Endothelial cells, Thyroid - Endothelial cells
PRKD2	DKFZP586E0820, HSPC187, PKD2	ENSG00000105287	Protein kinase D2	Q9BZL6	Evidence at protein level	Adipose subcutaneous - Endothelial cells, Colon - Endothelial cells, Kidney - Endothelial cells, Liver - Vascular Endothelial cells, Skeletal muscle - Endothelial cells
PRKX	PKX1	ENSG00000183943	Protein kinase cAMP-dependent X-linked catalytic subunit	P51817	Evidence at protein level	Colon - Endothelial cells, Heart muscle - Endothelial cells, Testis - Sertoli cells
PRMT8	HRMT1L3, HRMT1L4	ENSG00000111218	Protein arginine methyltransferase 8	Q9NR22	Evidence at protein level	Colon - Colon enteroendocrine cells, Lung - Respiratory ciliated cells, Testis - Early spermatids, Testis - Late spermatids
PROKR1	GPR73, GPR73a, PKR1, ZAQ	ENSG00000169618	Prokineticin receptor 1	Q8TCW9	Evidence at protein level	Colon - Colon enteroendocrine cells
PRPH	NEF4, PRPH1	ENSG00000135406	Peripherin	P41219	Evidence at protein level	Adipose visceral - Mesothelial cells, Breast - Smooth muscle cells, Colon - Colon enteroendocrine cells, Lung - Respiratory ciliated cells, Testis - Early spermatids, Testis - Late spermatids, Thyroid - Fibroblasts
PRR15		ENSG00000176532	Proline rich 15	Q8IV56	Evidence at protein level	Adipose visceral - Mesothelial cells, Breast - Breast glandular cells, Colon - Colon enterocytes, Lung - Respiratory ciliated cells, Stomach - Gastric mucous cells
PRR15L	ATAD4, MGC11242	ENSG00000167183	Proline rich 15 like	Q9BU68	Evidence at protein level	Adipose visceral - Mesothelial cells, Breast - Breast glandular cells, Colon - Colon enterocytes, Skin - Eccrine sweat gland cells, Testis - Early spermatids, Thyroid - Thyroid glandular cells
PRR29	C17orf72, DKFZp761M2312, FLJ11724	ENSG00000224383	Proline rich 29	P0C7W0	Evidence at transcript level	Adipose subcutaneous - Endothelial cells, Breast - Endothelial cells, Colon - Endothelial cells, Heart muscle - Endothelial cells, Liver - Vascular Endothelial cells, Lung - Respiratory ciliated cells, Testis - Early spermatids
PRRG1	PRGP1	ENSG00000130962	Proline rich and Gla domain 1	O14668	Evidence at protein level	Breast - Endothelial cells, Colon - Endothelial cells, Skin - Endothelial cells
PRSS16	TSSP	ENSG00000112812	Serine protease 16	Q9NQE7	Evidence at protein level	Adipose visceral - Mesothelial cells, Colon - Colon enterocytes, Skin - Keratinocyte (other), Thyroid - Thyroid glandular cells
PRSS22	BSSP-4, hBSSP-4, SP001LA	ENSG00000005001	Serine protease 22	Q9GZN4	Evidence at protein level	Colon - Colon enterocytes, Kidney - Endothelial cells, Liver - Cholangiocyte, Lung - Alveolar cells type 2, Stomach - Gastric mucous cells
PRSS23	SIG13, SPUVE	ENSG00000150687	Serine protease 23	O95084	Evidence at protein level	Colon - Smooth muscle cells, Kidney - Fibroblasts, Liver - Vascular Endothelial cells
PRSS3	PRSS4, TRY3, TRY4	ENSG00000010438	Serine protease 3	P35030	Evidence at protein level	Colon - Colon enterocytes, Stomach - Gastric mucous cells, Testis - Late spermatids
PRSS36	FLJ90661	ENSG00000178226	Serine protease 36	Q5K4E3	Evidence at protein level	Adipose subcutaneous - Macrophages, Adipose visceral - Macrophages, Colon - Macrophages, Heart muscle - Macrophages, Kidney - Macrophages, Lung - Macrophages, Skeletal muscle - Macrophages, Stomach - Macrophages, Thyroid - Macrophages
PRSS8	CAP1	ENSG00000052344	Serine protease 8	Q16651	Evidence at protein level	Colon - Colon enterocytes, Lung - Alveolar cells type 2, Prostate - Prostate glandular cells, Skin - Keratinocyte (granular), Thyroid - Thyroid glandular cells
PSD2	DKFZp761B0514, EFA6C	ENSG00000146005	Pleckstrin and Sec7 domain containing 2	Q9BQI7	Evidence at protein level	Colon - Enteric glia cells, Testis - Spermatocytes
PSD4	EFA6B, TIC	ENSG00000125637	Pleckstrin and Sec7 domain containing 4	Q8NDX1	Evidence at protein level	Colon - T-cells, Prostate - Prostate glandular cells, Testis - Sertoli cells
PTAFR		ENSG00000169403	Platelet activating factor receptor	P25105	Evidence at protein level	Adipose subcutaneous - Macrophages, Adipose visceral - Macrophages, Colon - Macrophages, Heart muscle - Macrophages, Liver - Kupffer cells, Lung - Macrophages, Skeletal muscle - Macrophages, Stomach - Macrophages, Thyroid - Macrophages
PTGES3L		ENSG00000267060	Prostaglandin E synthase 3 like	E9PB15	Evidence at transcript level	Adipose subcutaneous - Smooth muscle cells, Adipose visceral - Smooth muscle cells, Colon - Smooth muscle cells, Prostate - Smooth muscle cells, Testis - Early spermatids
PTGFRN	CD315, CD9P-1, EWI-F, FLJ11001, FPRP, KIAA1436, SMAP-6	ENSG00000134247	Prostaglandin F2 receptor inhibitor	Q9P2B2	Evidence at protein level	Adipose subcutaneous - Adipose progenitor cells, Breast - Breast myoepithelial cells, Colon - Smooth muscle cells, Lung - Fibroblast_2, Skeletal muscle - Fibroblasts, Thyroid - Fibroblasts
PTK6	BRK	ENSG00000101213	Protein tyrosine kinase 6	Q13882	Evidence at protein level	Colon - Colon enterocytes, Prostate - Urothelial cells, Skin - Keratinocyte (other), Stomach - Gastric mucous cells
PTPDC1	FLJ37312, PTP9Q22	ENSG00000158079	Protein tyrosine phosphatase domain containing 1	A2A3K4	Evidence at protein level	Colon - Enteric glia cells
PTPN7	HEPTP, LC-PTP	ENSG00000143851	Protein tyrosine phosphatase non-receptor type 7	P35236	Evidence at protein level	Adipose subcutaneous - T-cells, Adipose visceral - T-cells, Breast - T-cells, Colon - T-cells, Heart muscle - T-cells, Liver - T-cells, Prostate - T-cells, Testis - Sertoli cells, Thyroid - T-cells
PTPRB	PTPB	ENSG00000127329	Protein tyrosine phosphatase receptor type B	P23467	Evidence at protein level	Adipose subcutaneous - Endothelial cells, Adipose visceral - Endothelial cells, Breast - Endothelial cells, Colon - Endothelial cells, Kidney - Endothelial cells, Liver - Sinusoid Endothelial cells, Liver - Vascular Endothelial cells, Prostate - Endothelial cells, Skeletal muscle - Endothelial cells, Skin - Endothelial cells, Stomach - Endothelial cells, Testis - Endothelial cells, Thyroid - Endo…
PTPRN	IA-2, ICA512	ENSG00000054356	Protein tyrosine phosphatase receptor type N	Q16849	Evidence at protein level	Colon - Colon enteroendocrine cells, Pancreas - Alpha cells, Pancreas - Beta cells, Thyroid - Parafollicular cells
PTPRN2	IA-2beta, ICAAR, KIAA0387, phogrin	ENSG00000155093	Protein tyrosine phosphatase receptor type N2	Q92932	Evidence at protein level	Colon - Colon enteroendocrine cells, Heart muscle - Fibroblasts, Pancreas - Exocrine glandular cells, Prostate - Prostate glandular cells
PTPRR	EC-PTP, PCPTP1, PTP-SL, PTPBR7, PTPRQ	ENSG00000153233	Protein tyrosine phosphatase receptor type R	Q15256	Evidence at protein level	Colon - Colon enteroendocrine cells
PTPRZ1	phosphacan, PTP18, PTPRZ, PTPZ, RPTPB	ENSG00000106278	Protein tyrosine phosphatase receptor type Z1	P23471	Evidence at protein level	Adipose visceral - Mesothelial cells, Colon - Enteric glia cells, Prostate - Urothelial cells, Skin - Keratinocyte (other), Testis - Spermatogonia
PTTG1	EAP1, ECRAR, HPTTG, PTTG, securin, TUTR1	ENSG00000164611	PTTG1 regulator of sister chromatid separation, securin	O95997	Evidence at protein level	Colon - Mitotic cells (Colon), Lung - Mitotic cells (Lung), Skin - Mitotic cells (Skin), Stomach - Mitotic cells (Stomach), Testis - Early spermatids
PURG	PURG-A, PURG-B	ENSG00000172733	Purine rich element binding protein G	Q9UJV8	Evidence at protein level	Colon - Enteric glia cells, Testis - Early spermatids, Testis - Late spermatids
PYGB		ENSG00000100994	Glycogen phosphorylase B	P11216	Evidence at protein level	Adipose visceral - Adipocytes (Visceral), Breast - Breast glandular cells (progenitors), Colon - Smooth muscle cells, Heart muscle - Cardiomyocytes
PYGM	GSD5	ENSG00000068976	Glycogen phosphorylase, muscle associated	P11217	Evidence at protein level	Colon - Smooth muscle cells, Heart muscle - Cardiomyocytes, Kidney - Fibroblasts, Prostate - Smooth muscle cells, Skeletal muscle - Skeletal myocytes, Skeletal muscle - Skeletal myocytes
PYHIN1	IFIX, MGC23885	ENSG00000163564	Pyrin and HIN domain family member 1	Q6K0P9	Evidence at protein level	Adipose visceral - T-cells, Colon - T-cells, Heart muscle - T-cells, Kidney - T-cells, Lung - NK-cells (Lung), Prostate - T-cells, Thyroid - T-cells
PYY	PYY1	ENSG00000131096	Peptide YY	P10082	Evidence at protein level	Colon - Colon enterocytes
RAB19	RAB19B	ENSG00000146955	RAB19, member RAS oncogene family	A4D1S5	Evidence at protein level	Colon - Colon enterocytes, Skin - Eccrine sweat gland cells
RAB20	FLJ20429	ENSG00000139832	RAB20, member RAS oncogene family	Q9NX57	Evidence at protein level	Colon - Macrophages
RAB25	CATX-8	ENSG00000132698	RAB25, member RAS oncogene family	P57735	Evidence at protein level	Colon - Colon enterocytes, Liver - Cholangiocyte, Lung - Alveolar cells type 2, Skin - Keratinocyte (other), Stomach - Gastric mucous cells, Thyroid - Thyroid glandular cells
RAB39B	MRX72, WSN	ENSG00000155961	RAB39B, member RAS oncogene family	Q96DA2	Evidence at protein level	Colon - Colon enteroendocrine cells
RAB3B		ENSG00000169213	RAB3B, member RAS oncogene family	P20337	Evidence at protein level	Colon - Colon enteroendocrine cells, Kidney - Intercalated cells, Lung - Respiratory ciliated cells, Pancreas - Alpha cells, Pancreas - Beta cells, Prostate - Prostate glandular cells
RAB44	dJ431A14.3, RASD3, RASL13	ENSG00000255587	RAB44, member RAS oncogene family	Q7Z6P3	Evidence at protein level	Adipose subcutaneous - Mast cells, Adipose visceral - Mast cells, Breast - Fibroblasts, Colon - Mast cells
RAB5C	RAB5CL, RABL	ENSG00000108774	RAB5C, member RAS oncogene family	P51148	Evidence at protein level	Colon - Macrophages, Stomach - Macrophages
RAB9B	RAB9L	ENSG00000123570	RAB9B, member RAS oncogene family	Q9NP90	Evidence at protein level	Adipose subcutaneous - Smooth muscle cells, Colon - Smooth muscle cells, Heart muscle - Cardiomyocytes, Prostate - Smooth muscle cells
RAD51	BRCC5, FANCR, HsRad51, HsT16930, RAD51A, RECA	ENSG00000051180	RAD51 recombinase	Q06609	Evidence at protein level	Colon - Mitotic cells (Colon), Lung - Mitotic cells (Lung), Skin - Mitotic cells (Skin), Stomach - Mitotic cells (Stomach), Testis - Early spermatids, Thyroid - Mitotic cells (Thyroid)
RAD51AP1	PIR51	ENSG00000111247	RAD51 associated protein 1	Q96B01	Evidence at protein level	Colon - Mitotic cells (Colon), Lung - Mitotic cells (Lung), Skin - Mitotic cells (Skin), Stomach - Mitotic cells (Stomach), Testis - Early spermatids
RAD54L	hHR54, hRAD54, RAD54A	ENSG00000085999	RAD54 like	Q92698	Evidence at protein level	Colon - Mitotic cells (Colon), Lung - Mitotic cells (Lung), Skin - Mitotic cells (Skin), Stomach - Mitotic cells (Stomach), Testis - Spermatocytes
RALGPS2	FLJ10244, FLJ25604, KIAA0351	ENSG00000116191	Ral GEF with PH domain and SH3 binding motif 2	Q86X27	Evidence at protein level	Colon - Enteric glia cells, Liver - Hepatocytes, Testis - Early spermatids
RALYL	HNRPCL3	ENSG00000184672	RALY RNA binding protein like	Q86SE5	Evidence at protein level	Colon - Colon enteroendocrine cells, Heart muscle - Cardiomyocytes, Kidney - Proximal tubular cells, Thyroid - Parafollicular cells
RAMP3		ENSG00000122679	Receptor activity modifying protein 3	O60896	Evidence at protein level	Breast - Endothelial cells, Colon - Endothelial cells, Heart muscle - Endothelial cells, Kidney - Endothelial cells, Liver - Sinusoid Endothelial cells, Prostate - Endothelial cells, Skeletal muscle - Endothelial cells, Skin - Endothelial cells, Testis - Endothelial cells
RAPGEF3	bcm910, cAMP-GEFI, EPAC	ENSG00000079337	Rap guanine nucleotide exchange factor 3	O95398	Evidence at protein level	Adipose visceral - Endothelial cells, Breast - Endothelial cells, Colon - Endothelial cells, Liver - Vascular Endothelial cells, Skin - Endothelial cells
RAPGEF4	cAMP-GEFII, CGEF2	ENSG00000091428	Rap guanine nucleotide exchange factor 4	Q8WZA2	Evidence at protein level	Colon - Endothelial cells, Kidney - Endothelial cells, Liver - Hepatocytes, Lung - Endothelial cells, Prostate - Endothelial cells, Skeletal muscle - Endothelial cells, Skin - Keratinocyte (granular), Stomach - Parietal cells
RAPGEFL1	Link-GEFII	ENSG00000108352	Rap guanine nucleotide exchange factor like 1	Q9UHV5	Evidence at protein level	Colon - Colon enterocytes, Kidney - Endothelial cells, Prostate - Urothelial cells, Skin - Keratinocyte (other), Stomach - Gastric mucous cells
RAPSN	CMS1D, CMS1E, RNF205	ENSG00000165917	Receptor associated protein of the synapse	Q13702	Evidence at protein level	Colon - Enteric glia cells, Heart muscle - Cardiomyocytes
RASAL1	RASAL	ENSG00000111344	RAS protein activator like 1	O95294	Evidence at protein level	Colon - Colon enterocytes, Liver - Cholangiocyte, Prostate - Urothelial cells, Stomach - Gastric mucous cells
RASEF	FLJ31614, RAB45, TSG	ENSG00000165105	RAS and EF-hand domain containing	Q8IZ41	Evidence at protein level	Colon - Colon enterocytes, Liver - Cholangiocyte, Lung - Alveolar cells type 2, Prostate - Prostate glandular cells, Skin - Outer root sheath cells, Stomach - Gastric mucous cells, Testis - Spermatogonia, Thyroid - Thyroid glandular cells
RASGEF1C	FLJ35841	ENSG00000146090	RasGEF domain family member 1C	Q8N431	Evidence at transcript level	Colon - Enteric glia cells, Testis - Early spermatids
RASGRP1	CalDAG-GEFII, RASGRP	ENSG00000172575	RAS guanyl releasing protein 1	O95267	Evidence at protein level	Adipose subcutaneous - T-cells, Adipose visceral - T-cells, Breast - T-cells, Colon - T-cells, Liver - T-cells, Prostate - T-cells, Skin - Keratinocyte (other), Thyroid - T-cells
RASGRP4		ENSG00000171777	RAS guanyl releasing protein 4	Q8TDF6	Evidence at protein level	Adipose subcutaneous - Macrophages, Breast - Macrophages, Colon - Macrophages, Kidney - Macrophages, Lung - Neutrophil_2, Thyroid - Macrophages
RASIP1	FLJ20401, RAIN	ENSG00000105538	Ras interacting protein 1	Q5U651	Evidence at protein level	Adipose subcutaneous - Endothelial cells, Adipose visceral - Endothelial cells, Breast - Endothelial cells, Colon - Endothelial cells, Kidney - Endothelial cells, Liver - Vascular Endothelial cells, Lung - Endothelial cells, Prostate - Endothelial cells, Thyroid - Endothelial cells
RASSF6		ENSG00000169435	Ras association domain family member 6	Q6ZTQ3	Evidence at protein level	Adipose visceral - Mesothelial cells, Colon - Colon enterocytes, Stomach - Gastric mucous cells
RBBP7	RbAp46	ENSG00000102054	RB binding protein 7, chromatin remodeling factor	Q16576	Evidence at protein level	Colon - Smooth muscle cells, Thyroid - Thyroid glandular cells
RBBP8NL	C20orf151, dJ908M14.3	ENSG00000130701	RBBP8 N-terminal like	Q8NC74	Evidence at protein level	Colon - Colon enterocytes, Kidney - Ascending Loop of Henle cells, Testis - Late spermatids
RBP5	CRBPIII	ENSG00000139194	Retinol binding protein 5	P82980	Evidence at protein level	Colon - Endothelial cells, Kidney - Proximal tubular cells, Liver - Hepatocytes, Skin - Fibroblast_1, Thyroid - T-cells
RBP7	CRBPIV	ENSG00000162444	Retinol binding protein 7	Q96R05	Evidence at protein level	Adipose visceral - Endothelial cells, Breast - Endothelial cells, Colon - Endothelial cells
RBPMS2		ENSG00000166831	RNA binding protein, mRNA processing factor 2	Q6ZRY4	Evidence at protein level	Colon - Smooth muscle cells, Prostate - Smooth muscle cells, Skeletal muscle - Smooth muscle cells, Testis - Spermatogonia
RCSD1	CapZIP, MGC21854, MK2S4	ENSG00000198771	RCSD domain containing 1	Q6JBY9	Evidence at protein level	Colon - T-cells, Skeletal muscle - Skeletal myocytes
RECK	hRECK, ST15	ENSG00000122707	Reversion inducing cysteine rich protein with kazal motifs	O95980	Evidence at protein level	Breast - Fibroblasts, Colon - Fibroblasts, Lung - Fibroblast_1, Prostate - Fibroblasts, Testis - Early spermatids, Thyroid - Fibroblasts
REG4	GISP, REG-IV, RELP	ENSG00000134193	Regenerating family member 4	Q9BYZ8	Evidence at protein level	Colon - Colon enterocytes, Stomach - Gastric mucous cells, Testis - Early spermatids, Testis - Late spermatids
REM1	GES, REM	ENSG00000088320	RRAD and GEM like GTPase 1	O75628	Evidence at protein level	Breast - Endothelial cells, Colon - Enteric glia cells, Liver - Hepatic stellate cells
RET	CDHF12, CDHR16, HSCR1, MEN2A, MEN2B, MTC1, PTC, RET51	ENSG00000165731	Ret proto-oncogene	P07949	Evidence at protein level	Colon - Colon enteroendocrine cells, Testis - Spermatogonia
RETNLB	FIZZ2, HXCP2, RELMb	ENSG00000163515	Resistin like beta	Q9BQ08	Evidence at protein level	Colon - Colon enterocytes
RFTN1	FLJ23866, KIAA0084, MIG2, Raftlin	ENSG00000131378	Raftlin, lipid raft linker 1	Q14699	Evidence at protein level	Breast - Endothelial cells, Colon - Endothelial cells, Heart muscle - Endothelial cells
RFTN2	C2orf11, FLJ30574, Raftlin-2	ENSG00000162944	Raftlin family member 2	Q52LD8	Evidence at protein level	Colon - Enteric glia cells, Liver - Hepatic stellate cells, Thyroid - Fibroblasts
RFX6	dJ955L16.1, MGC33442, RFXDC1	ENSG00000185002	Regulatory factor X6	Q8HWS3	Evidence at protein level	Breast - Breast glandular cells, Colon - Colon enterocytes, Pancreas - Alpha cells, Pancreas - Beta cells, Stomach - Gastric enteroendocrine cells, Testis - Spermatogonia
RGS11		ENSG00000076344	Regulator of G protein signaling 11	O94810	Evidence at protein level	Colon - Enteric glia cells, Liver - Hepatic stellate cells, Skeletal muscle - Fibroblasts, Thyroid - Fibroblasts
RGS13		ENSG00000127074	Regulator of G protein signaling 13	O14921	Evidence at protein level	Adipose subcutaneous - Mast cells, Adipose visceral - Mast cells, Colon - Mast cells, Lung - Mast cells, Skin - Mast cells
RGS4	SCZD9	ENSG00000117152	Regulator of G protein signaling 4	P49798	Evidence at protein level	Colon - Colon enteroendocrine cells, Heart muscle - Fibroblasts
RHBDF1	C16orf8, Dist1, EGFR-RS, FLJ2235, iRhom1	ENSG00000007384	Rhomboid 5 homolog 1	Q96CC6	Evidence at protein level	Colon - Enteric glia cells
RHEX	C1orf186, FLJ16052	ENSG00000263961	Regulator of hemoglobinization and erythroid cell expansion	Q6ZWK4	Evidence at protein level	Adipose subcutaneous - Mast cells, Adipose visceral - Mast cells, Colon - Mast cells
RIMBP2	KIAA0318, MGC15831, PPP1R133, RBP2, RIM-BP2	ENSG00000060709	RIMS binding protein 2	O15034	Evidence at protein level	Colon - Colon enteroendocrine cells, Pancreas - Alpha cells, Pancreas - Beta cells, Stomach - Gastric enteroendocrine cells, Testis - Early spermatids
RIMS2	KIAA0751, OBOE, RAB3IP3, RIM2	ENSG00000176406	Regulating synaptic membrane exocytosis 2	Q9UQ26	Evidence at protein level	Adipose visceral - Mesothelial cells, Colon - Colon enteroendocrine cells, Pancreas - Alpha cells, Pancreas - Beta cells, Skin - Outer root sheath cells
RIPOR3	C20orf175, C20orf176, dJ530I15.2, dJ530I15.3, FAM65C	ENSG00000042062	RIPOR family member 3	Q96MK2	Evidence at protein level	Colon - Endothelial cells
RIT2	RIBA, RIN	ENSG00000152214	Ras like without CAAX 2	Q99578	Evidence at protein level	Colon - Colon enteroendocrine cells
RMDN1	CGI-90, FAM82B, FLJ20665, RMD1	ENSG00000176623	Regulator of microtubule dynamics 1	Q96DB5	Evidence at protein level	Colon - Smooth muscle cells, Heart muscle - Cardiomyocytes
RNASE1	RAC1, RNS1	ENSG00000129538	Ribonuclease A family member 1, pancreatic	P07998	Evidence at protein level	Adipose subcutaneous - Macrophages, Adipose visceral - Macrophages, Breast - Macrophages, Colon - Macrophages, Pancreas - Exocrine glandular cells, Skeletal muscle - Macrophages, Testis - Sertoli cells, Thyroid - Macrophages
RNASE6	RAD1, RNaseK6, RNS6	ENSG00000169413	Ribonuclease A family member k6	Q93091	Evidence at protein level	Adipose subcutaneous - Macrophages, Adipose visceral - Macrophages, Breast - Macrophages, Colon - Macrophages, Heart muscle - Macrophages, Kidney - Macrophages, Liver - Kupffer cells, Lung - Macrophages, Pancreas - Macrophages, Prostate - Macrophages, Skeletal muscle - Macrophages, Skin - Macrophages, Stomach - Macrophages, Testis - Macrophages, Thyroid - Macrophages
RNF122	FLJ12526	ENSG00000133874	Ring finger protein 122	Q9H9V4	Evidence at protein level	Colon - Neutrophils
RNF128	FLJ23516, GRAIL	ENSG00000133135	Ring finger protein 128	Q8TEB7	Evidence at protein level	Colon - Colon enterocytes, Liver - Hepatocytes, Testis - Spermatogonia, Thyroid - Thyroid glandular cells
RNF144A	hUIP4, KIAA0161, RNF144, UBCE7IP4	ENSG00000151692	Ring finger protein 144A	P50876	Evidence at protein level	Colon - Enteric glia cells, Testis - Spermatogonia
RNF175	FLJ34190	ENSG00000145428	Ring finger protein 175	Q8N4F7	Evidence at protein level	Colon - Colon enteroendocrine cells, Kidney - Macrophages, Liver - Neutrophils, Testis - Early spermatids, Testis - Late spermatids
RNF186	FLJ20225	ENSG00000178828	Ring finger protein 186	Q9NXI6	Evidence at protein level	Colon - Colon enterocytes, Kidney - Proximal tubular cells, Kidney - Proximal tubular cells
RNF216	TRIAD3, UBCE7IP1, ZIN	ENSG00000011275	Ring finger protein 216	Q9NWF9	Evidence at protein level	Colon - Smooth muscle cells, Prostate - Smooth muscle cells, Testis - Spermatocytes
ROBO4	ECSM4, FLJ20798, MRB	ENSG00000154133	Roundabout guidance receptor 4	Q8WZ75	Evidence at protein level	Adipose subcutaneous - Endothelial cells, Adipose visceral - Endothelial cells, Breast - Endothelial cells, Colon - Endothelial cells, Heart muscle - Endothelial cells, Kidney - Endothelial cells, Liver - Vascular Endothelial cells, Lung - Endothelial cells, Pancreas - Endothelial cells, Prostate - Endothelial cells, Skeletal muscle - Endothelial cells, Stomach - Endothelial cells, Testis - Endot…
RPH3A	exophilin-1, KIAA0985, rabphilin	ENSG00000089169	Rabphilin 3A	Q9Y2J0	Evidence at protein level	Colon - Colon enteroendocrine cells, Testis - Early spermatids, Testis - Late spermatids
RPL10L		ENSG00000165496	Ribosomal protein L10 like	Q96L21	Evidence at protein level	Colon - Colon enterocytes, Testis - Early spermatids, Testis - Late spermatids
RPN1	OST1	ENSG00000163902	Ribophorin I	P04843	Evidence at protein level	Colon - Macrophages, Heart muscle - Macrophages, Testis - Spermatocytes, Testis - Spermatogonia, Thyroid - Thyroid glandular cells
RRM2	C2orf48, FLJ25102	ENSG00000171848	Ribonucleotide reductase regulatory subunit M2	P31350	Evidence at protein level	Colon - Mitotic cells (Colon), Heart muscle - Mitotic cells (Heart), Lung - Mitotic cells (Lung), Skin - Mitotic cells (Skin), Stomach - Mitotic cells (Stomach), Testis - Spermatocytes, Thyroid - Mitotic cells (Thyroid)
RSU1	FLJ31034, RSP-1	ENSG00000148484	Ras suppressor protein 1	Q15404	Evidence at protein level	Colon - Smooth muscle cells
RTBDN	FLJ36353	ENSG00000132026	Retbindin	Q9BSG5	Evidence at protein level	Colon - Colon enteroendocrine cells, Pancreas - Alpha cells, Pancreas - Beta cells
RTN1	NSP	ENSG00000139970	Reticulon 1	Q16799	Evidence at protein level	Adipose visceral - Adipocytes (Visceral), Colon - Colon enteroendocrine cells
RUNX3	AML2, CBFA3, PEBP2A3	ENSG00000020633	RUNX family transcription factor 3	Q13761	Evidence at protein level	Adipose subcutaneous - T-cells, Adipose visceral - T-cells, Colon - T-cells, Heart muscle - T-cells, Kidney - T-cells, Prostate - T-cells, Skin - Eccrine sweat gland cells, Testis - Spermatogonia, Thyroid - T-cells
RXRG	NR2B3, RXR-gamma, RXRgamma	ENSG00000143171	Retinoid X receptor gamma	P48443	Evidence at protein level	Colon - Enteric glia cells, Pancreas - Beta cells, Skeletal muscle - Skeletal myocytes, Stomach - Fibroblasts, Thyroid - Fibroblasts
S100A12	CAAF1, CAGC, CGRP, ENRAGE, MRP6, p6	ENSG00000163221	S100 calcium binding protein A12	P80511	Evidence at protein level	Adipose visceral - Neutrophils, Colon - Neutrophils, Heart muscle - Neutrophils, Liver - Neutrophils, Lung - Neutrophil_2, Skeletal muscle - Neutrophils, Stomach - Neutrophils, Thyroid - Neutrophils
S100A14	BCMP84, S100A15	ENSG00000189334	S100 calcium binding protein A14	Q9HCY8	Evidence at protein level	Colon - Colon enterocytes, Heart muscle - Cardiomyocytes, Lung - Alveolar cells type 2, Prostate - Urothelial cells, Skin - Keratinocyte (other), Stomach - Gastric mucous cells
S100A8	60B8AG, CAGA, CFAG, CGLA, MRP-8, MRP8, P8, S100-A8	ENSG00000143546	S100 calcium binding protein A8	P05109	Evidence at protein level	Adipose visceral - Neutrophils, Colon - Neutrophils, Heart muscle - Neutrophils, Liver - Neutrophils, Lung - Neutrophil_2, Skeletal muscle - Neutrophils, Thyroid - Neutrophils
S100A9	60B8AG, CAGB, CFAG, CGLB, LIAG, MAC387, MIF, MRP-14, MRP14, NIF, P14, S100-A9	ENSG00000163220	S100 calcium binding protein A9	P06702	Evidence at protein level	Breast - Macrophages, Colon - Neutrophils, Liver - Neutrophils, Lung - Neutrophil_2, Skeletal muscle - Neutrophils, Thyroid - Neutrophils
S100B	S100beta	ENSG00000160307	S100 calcium binding protein B	P04271	Evidence at protein level	Adipose subcutaneous - Adipocytes (Subcutaneous), Adipose visceral - Adipocytes (Visceral), Breast - Adipocytes (Breast), Colon - Enteric glia cells, Stomach - Fibroblasts
S1PR1	CD363, D1S3362, edg-1, EDG1	ENSG00000170989	Sphingosine-1-phosphate receptor 1	P21453	Evidence at protein level	Adipose subcutaneous - Endothelial cells, Adipose visceral - Endothelial cells, Breast - Endothelial cells, Colon - Endothelial cells, Heart muscle - Endothelial cells, Kidney - Endothelial cells, Lung - Endothelial cells, Pancreas - Endothelial cells, Prostate - Endothelial cells, Skeletal muscle - Endothelial cells, Skin - Endothelial cells, Stomach - Endothelial cells, Testis - Endothelial cel…
SAMD3	bA73O6.2, FLJ34032	ENSG00000164483	Sterile alpha motif domain containing 3	Q8N6K7	Evidence at protein level	Adipose subcutaneous - T-cells, Adipose visceral - T-cells, Breast - T-cells, Colon - T-cells, Heart muscle - T-cells, Kidney - T-cells, Liver - NK-cells (Liver), Lung - NK-cells (Lung), Pancreas - Alpha cells, Prostate - T-cells, Testis - Early spermatids, Thyroid - T-cells
SAPCD2	C9orf140, p42.3	ENSG00000186193	Suppressor APC domain containing 2	Q86UD0	Evidence at protein level	Colon - Mitotic cells (Colon), Heart muscle - Mitotic cells (Heart), Lung - Mitotic cells (Lung), Prostate - Prostate glandular cells
SASH3	753P9, CXorf9, HACS2, SH3D6C, SLY	ENSG00000122122	SAM and SH3 domain containing 3	O75995	Evidence at protein level	Adipose subcutaneous - Macrophages, Adipose visceral - Macrophages, Breast - Macrophages, Colon - Macrophages, Heart muscle - Macrophages, Skeletal muscle - Macrophages, Stomach - Macrophages
SATB2	FLJ21474, KIAA1034	ENSG00000119042	SATB homeobox 2	Q9UPW6	Evidence at protein level	Colon - Colon enterocytes, Testis - Spermatocytes, Testis - Spermatogonia
SCAMP2		ENSG00000140497	Secretory carrier membrane protein 2	O15127	Evidence at protein level	Adipose subcutaneous - Macrophages, Adipose visceral - Macrophages, Colon - Macrophages, Heart muscle - Macrophages
SCAMP5	MGC24969	ENSG00000198794	Secretory carrier membrane protein 5	Q8TAC9	Evidence at protein level	Colon - Colon enteroendocrine cells
SCARF1	KIAA0149, SREC, SREC1	ENSG00000074660	Scavenger receptor class F member 1	Q14162	Evidence at protein level	Adipose subcutaneous - Endothelial cells, Adipose visceral - Endothelial cells, Breast - Endothelial cells, Colon - Endothelial cells, Kidney - Endothelial cells, Pancreas - Endothelial cells, Prostate - Endothelial cells, Skin - Endothelial cells
SCG2	CHGC, SgII, SN	ENSG00000171951	Secretogranin II	P13521	Evidence at protein level	Colon - Colon enteroendocrine cells, Pancreas - Alpha cells, Thyroid - Parafollicular cells
SCG3	FLJ90833, SgIII	ENSG00000104112	Secretogranin III	Q8WXD2	Evidence at protein level	Colon - Colon enteroendocrine cells, Pancreas - Alpha cells, Pancreas - Beta cells, Testis - Spermatocytes, Thyroid - Parafollicular cells
SCG5	7B2, SGNE1, SgV	ENSG00000166922	Secretogranin V	P05408	Evidence at protein level	Colon - Colon enteroendocrine cells, Liver - Hepatocytes, Pancreas - Alpha cells, Pancreas - Beta cells, Testis - Early spermatids, Thyroid - Parafollicular cells
SCGB2A1	LPHC, MGB2, MGC71973, UGB3	ENSG00000124939	Secretoglobin family 2A member 1	O75556	Evidence at protein level	Colon - Colon enterocytes, Lung - Respiratory ciliated cells, Pancreas - Alpha cells, Skin - Eccrine sweat gland cells, Stomach - Gastric mucous cells
SCGN	CALBL, DJ501N12.8, SECRET, SEGN	ENSG00000079689	Secretagogin, EF-hand calcium binding protein	O76038	Evidence at protein level	Colon - Colon enteroendocrine cells, Testis - Spermatogonia
SCIMP	C17orf87, DTFT5783, FLJ32580, MGC163426, MGC163428, UNQ5783	ENSG00000161929	SLP adaptor and CSK interacting membrane protein	Q6UWF3	Evidence at protein level	Adipose subcutaneous - Macrophages, Adipose visceral - Macrophages, Colon - Macrophages, Heart muscle - Macrophages, Kidney - Macrophages, Liver - Kupffer cells, Lung - Macrophages, Pancreas - Macrophages, Prostate - Macrophages, Skeletal muscle - Macrophages, Stomach - Macrophages
SCML4	dJ47M23.1	ENSG00000146285	Scm polycomb group protein like 4	Q8N228	Evidence at protein level	Adipose subcutaneous - T-cells, Adipose visceral - T-cells, Colon - T-cells, Kidney - T-cells, Lung - T-cells, Prostate - T-cells, Skin - T-cells, Testis - Late spermatids, Thyroid - T-cells
SCN11A	NaN, Nav1.9, SCN12A, SNS-2	ENSG00000168356	Sodium voltage-gated channel alpha subunit 11	Q9UI33	Evidence at protein level	Colon - Colon enteroendocrine cells
SCN1A	FEB3, GEFSP2, HBSCI, NAC1, Nav1.1, SCN1, SMEI	ENSG00000144285	Sodium voltage-gated channel alpha subunit 1	P35498	Evidence at protein level	Colon - Colon enteroendocrine cells, Heart muscle - Cardiomyocytes, Lung - Alveolar cells type 2
SCN2A	HBSCI, HBSCII, Nav1.2, SCN2A1, SCN2A2	ENSG00000136531	Sodium voltage-gated channel alpha subunit 2	Q99250	Evidence at protein level	Adipose visceral - Mesothelial cells, Colon - Colon enteroendocrine cells, Testis - Peritubular cells
SCN5A	CDCD2, CMD1E, CMPD2, HB1, HB2, HBBD, HH1, ICCD, IVF, LQT3, Nav1.5, PFHB1, SSS1	ENSG00000183873	Sodium voltage-gated channel alpha subunit 5	Q14524	Evidence at protein level	Breast - Breast myoepithelial cells, Colon - Colon enteroendocrine cells, Heart muscle - Cardiomyocytes
SCN7A	NaG, Nav2.1, Nav2.2, SCN6A	ENSG00000136546	Sodium voltage-gated channel alpha subunit 7	Q01118	Evidence at protein level	Colon - Enteric glia cells, Prostate - Fibroblasts
SCNN1A	ENaCalpha, SCNN1	ENSG00000111319	Sodium channel epithelial 1 subunit alpha	P37088	Evidence at protein level	Adipose visceral - Mesothelial cells, Breast - Breast glandular cells, Colon - Colon enterocytes, Lung - Alveolar cells type 2, Prostate - Prostate basal glandular cells, Stomach - Gastric mucous cells, Thyroid - Thyroid glandular cells
SCRG1	SCRG-1	ENSG00000164106	Stimulator of chondrogenesis 1	O75711	Evidence at protein level	Adipose subcutaneous - Smooth muscle cells, Colon - Smooth muscle cells, Heart muscle - Fibroblasts, Lung - Fibroblast_2, Prostate - Smooth muscle cells, Thyroid - Smooth muscle cells
SDC1	CD138, SDC, SYND1, syndecan	ENSG00000115884	Syndecan 1	P18827	Evidence at protein level	Colon - Colon enterocytes, Lung - Alveolar cells type 2, Stomach - Gastric mucous cells, Testis - Spermatogonia
SDC2	CD362, fibroglycan, HSPG, HSPG1, SYND2	ENSG00000169439	Syndecan 2	P34741	Evidence at protein level	Colon - Fibroblasts, Liver - Hepatocytes, Skeletal muscle - Fibroblasts, Thyroid - Thyroid glandular cells
SDC3	N-syndecan, SYND3	ENSG00000162512	Syndecan 3	O75056	Evidence at protein level	Colon - Smooth muscle cells, Liver - Kupffer cells
SDCBP2	SITAC18, ST-2	ENSG00000125775	Syndecan binding protein 2	Q9H190	Evidence at protein level	Colon - Colon enterocytes, Prostate - Urothelial cells, Skin - Keratinocyte (granular), Stomach - Gastric mucous cells, Testis - Late spermatids
SDK2	FLJ10832, KIAA1514	ENSG00000069188	Sidekick cell adhesion molecule 2	Q58EX2	Evidence at protein level	Colon - Enteric glia cells, Liver - Hepatic stellate cells, Testis - Early spermatids
SEC11A	SEC11L1, sid2895, SPC18, SPCS4A	ENSG00000140612	SEC11 homolog A, signal peptidase complex subunit	P67812	Evidence at protein level	Colon - Endothelial cells, Thyroid - Thyroid glandular cells
SEC14L1	PRELID4A, SEC14L	ENSG00000129657	SEC14 like lipid binding 1	Q92503	Evidence at protein level	Adipose visceral - Endothelial cells, Breast - Endothelial cells, Colon - Endothelial cells, Heart muscle - Endothelial cells, Liver - Vascular Endothelial cells, Prostate - Endothelial cells, Skin - Endothelial cells, Testis - Early spermatids, Testis - Late spermatids
SEC14L6		ENSG00000214491	SEC14 like lipid binding 6	B5MCN3	Evidence at transcript level	Adipose visceral - Mesothelial cells, Colon - Enteric glia cells, Prostate - Fibroblasts, Skin - Sebaceous gland cells, Testis - Sertoli cells
SEC23A		ENSG00000100934	SEC23 homolog A, COPII coat complex component	Q15436	Evidence at protein level	Colon - Smooth muscle cells, Prostate - Smooth muscle cells
SELP	CD62, CD62P, GMP140, GRMP, PADGEM, PSEL	ENSG00000174175	Selectin P	P16109	Evidence at protein level	Breast - Endothelial cells, Colon - Endothelial cells, Prostate - Endothelial cells, Skin - Endothelial cells
SELPLG	CD162, PSGL-1	ENSG00000110876	Selectin P ligand	Q14242	Evidence at protein level	Adipose subcutaneous - Macrophages, Adipose visceral - Macrophages, Colon - Macrophages, Heart muscle - Macrophages, Kidney - Macrophages, Liver - Kupffer cells, Pancreas - Macrophages, Skeletal muscle - Macrophages, Stomach - Macrophages, Thyroid - Macrophages
SEMA3B	LUCA-1, SemA, sema5, SEMAA, semaV	ENSG00000012171	Semaphorin 3B	Q13214	Evidence at protein level	Adipose visceral - Mesothelial cells, Colon - Enteric glia cells, Lung - Alveolar cells type 1, Skin - Fibroblast_1
SEMA3F	Sema4, SEMAK	ENSG00000001617	Semaphorin 3F	Q13275	Evidence at protein level	Adipose visceral - Endothelial cells, Colon - Endothelial cells, Heart muscle - Endothelial cells, Kidney - Endothelial cells, Liver - Vascular Endothelial cells, Lung - Endothelial cells, Skin - Keratinocyte (other)
SEMA3G	FLJ00014, sem2	ENSG00000010319	Semaphorin 3G	Q9NS98	Evidence at protein level	Adipose subcutaneous - Adipocytes (Subcutaneous), Adipose visceral - Endothelial cells, Colon - Endothelial cells, Heart muscle - Endothelial cells, Prostate - Endothelial cells, Stomach - Endothelial cells
SEMA4D	C9orf164, CD100, coll-4, FLJ39737, SEMAJ	ENSG00000187764	Semaphorin 4D	Q92854	Evidence at protein level	Adipose subcutaneous - T-cells, Colon - T-cells, Skin - Keratinocyte (granular), Testis - Spermatogonia
SEPTIN3	SEP3, SEPT3	ENSG00000100167	Septin 3	Q9UH03	Evidence at protein level	Colon - Colon enteroendocrine cells, Pancreas - Alpha cells, Pancreas - Beta cells, Testis - Late spermatids
SEPTIN7	CDC10, CDC3, SEPT7, SEPT7A	ENSG00000122545	Septin 7	Q16181	Evidence at protein level	Colon - Smooth muscle cells, Testis - Spermatogonia, Thyroid - Fibroblasts
SEPTIN9	AF17q25, KIAA0991, MSF, MSF1, PNUTL4, SEPT9, SeptD1	ENSG00000184640	Septin 9	Q9UHD8	Evidence at protein level	Colon - Smooth muscle cells, Testis - Sertoli cells
SERINC2	FKSG84, PRO0899, TDE2, TDE2L	ENSG00000168528	Serine incorporator 2	Q96SA4	Evidence at protein level	Breast - Breast glandular cells, Colon - Colon enterocytes, Stomach - Gastric mucous cells
SERPINE1	PAI, PAI1, PLANH1	ENSG00000106366	Serpin family E member 1	P05121	Evidence at protein level	Colon - Neutrophils
SERTM1	C13orf36	ENSG00000180440	Serine rich and transmembrane domain containing 1	A2A2V5	Evidence at protein level	Adipose visceral - Mesothelial cells, Colon - Colon enteroendocrine cells, Heart muscle - Cardiomyocytes, Lung - Alveolar cells type 1, Pancreas - Alpha cells, Testis - Late spermatids
SEZ6		ENSG00000063015	Seizure related 6 homolog	Q53EL9	Evidence at protein level	Colon - Colon enteroendocrine cells, Pancreas - Alpha cells, Pancreas - Beta cells
SEZ6L		ENSG00000100095	Seizure related 6 homolog like	Q9BYH1	Evidence at protein level	Colon - Colon enteroendocrine cells, Heart muscle - Fibroblasts, Pancreas - Alpha cells, Pancreas - Beta cells, Skin - Outer root sheath cells, Testis - Late spermatids
SEZ6L2	FLJ90517, PSK-1	ENSG00000174938	Seizure related 6 homolog like 2	Q6UXD5	Evidence at protein level	Adipose visceral - Mesothelial cells, Colon - Colon enteroendocrine cells, Liver - Cholangiocyte, Prostate - Prostate glandular cells, Testis - Sertoli cells
SFN	YWHAS	ENSG00000175793	Stratifin	P31947	Evidence at protein level	Colon - Colon enterocytes, Stomach - Gastric mucous cells
SFRP2	FRP-2, SARP1, SDF-5	ENSG00000145423	Secreted frizzled related protein 2	Q96HF1	Evidence at protein level	Adipose subcutaneous - Adipose progenitor cells, Breast - Fibroblasts, Colon - Fibroblasts, Lung - Fibroblast_2, Prostate - Fibroblasts, Skeletal muscle - Fibroblasts, Skin - Fibroblast_1, Stomach - Fibroblasts, Thyroid - Fibroblasts
SGIP1	DKFZp761D221	ENSG00000118473	SH3GL interacting endocytic adaptor 1	Q9BQI5	Evidence at protein level	Colon - Enteric glia cells, Skin - Endothelial cells
SGO1	NY-BR-85, SGOL1	ENSG00000129810	Shugoshin 1	Q5FBB7	Evidence at protein level	Colon - Mitotic cells (Colon), Lung - Mitotic cells (Lung), Skin - Mitotic cells (Skin), Stomach - Mitotic cells (Stomach), Testis - Spermatocytes, Thyroid - Mitotic cells (Thyroid)
SH2B3	IDDM20, LNK	ENSG00000111252	SH2B adaptor protein 3	Q9UQQ2	Evidence at protein level	Adipose visceral - Endothelial cells, Breast - Endothelial cells, Colon - Endothelial cells, Kidney - Endothelial cells, Lung - Endothelial cells, Testis - Early spermatids
SH2D1A	DSHP, EBVS, IMD5, LYP, MTCP1, SAP, XLP, XLPD	ENSG00000183918	SH2 domain containing 1A	O60880	Evidence at protein level	Adipose subcutaneous - T-cells, Adipose visceral - T-cells, Breast - T-cells, Colon - T-cells, Heart muscle - T-cells, Kidney - T-cells, Prostate - T-cells, Skin - T-cells, Thyroid - T-cells
SH2D3C	NSP3	ENSG00000095370	SH2 domain containing 3C	Q8N5H7	Evidence at protein level	Adipose subcutaneous - Endothelial cells, Adipose visceral - Endothelial cells, Breast - Endothelial cells, Colon - Endothelial cells, Heart muscle - Endothelial cells, Kidney - Endothelial cells, Liver - Vascular Endothelial cells, Pancreas - Endothelial cells, Prostate - Endothelial cells, Skeletal muscle - Endothelial cells
SH2D6	FLJ35993, SLNK	ENSG00000152292	SH2 domain containing 6		Evidence at transcript level	Colon - Colon enterocytes, Kidney - Proximal tubular cells, Kidney - Proximal tubular cells
SH3BGRL	MGC117402	ENSG00000131171	SH3 domain binding glutamate rich protein like	O75368	Evidence at protein level	Colon - Smooth muscle cells
SH3GL2	CNSA2, EEN-B1, SH3D2A, SH3P4	ENSG00000107295	SH3 domain containing GRB2 like 2, endophilin A1	Q99962	Evidence at protein level	Adipose visceral - Mesothelial cells, Colon - Colon enteroendocrine cells, Kidney - Proximal tubular cells, Kidney - Proximal tubular cells, Lung - Alveolar cells type 1, Pancreas - Alpha cells, Pancreas - Beta cells, Stomach - Parietal cells
SHANK3	KIAA1650, prosap2, PSAP2, SPANK-2	ENSG00000251322	SH3 and multiple ankyrin repeat domains 3		Evidence at protein level	Adipose visceral - Endothelial cells, Breast - Endothelial cells, Colon - Endothelial cells, Kidney - Endothelial cells, Liver - Vascular Endothelial cells, Pancreas - Endothelial cells, Prostate - Endothelial cells, Skeletal muscle - Endothelial cells, Skin - Endothelial cells, Testis - Endothelial cells, Thyroid - Endothelial cells
SHC4	RaLP, SHCD	ENSG00000185634	SHC adaptor protein 4	Q6S5L8	Evidence at protein level	Colon - Enteric glia cells, Skin - Eccrine sweat gland cells, Testis - Sertoli cells
SHD		ENSG00000105251	Src homology 2 domain containing transforming protein D	Q96IW2	Evidence at protein level	Colon - Colon enterocytes, Liver - Hepatocytes
SHE		ENSG00000169291	Src homology 2 domain containing E	Q5VZ18	Evidence at protein level	Adipose subcutaneous - Endothelial cells, Adipose visceral - Endothelial cells, Breast - Endothelial cells, Colon - Endothelial cells, Heart muscle - Endothelial cells, Kidney - Endothelial cells, Pancreas - Endothelial cells, Prostate - Endothelial cells, Skeletal muscle - Endothelial cells, Stomach - Endothelial cells, Testis - Early spermatids, Testis - Spermatocytes
SHFL	C19orf66, FLJ11286, IRAV, RyDEN, SFL	ENSG00000130813	Shiftless antiviral inhibitor of ribosomal frameshifting	Q9NUL5	Evidence at protein level	Adipose subcutaneous - Adipose progenitor cells, Colon - Enteric glia cells, Heart muscle - Fibroblasts
SHH	HHG1, HLP3, HPE3, MCOPCB5, SMMCI, TPT, TPTPS	ENSG00000164690	Sonic hedgehog signaling molecule	Q15465	Evidence at protein level	Colon - Colon enterocytes, Lung - Alveolar cells type 2, Pancreas - Ductal cells, Skin - Inner root sheath cells, Stomach - Gastric mucous cells, Testis - Early spermatids, Testis - Late spermatids
SHISA3	hShisa3	ENSG00000178343	Shisa family member 3	A0PJX4	Evidence at protein level	Breast - Endothelial cells, Colon - Fibroblasts, Stomach - Fibroblasts
SHISA6	FLJ45455	ENSG00000188803	Shisa family member 6	Q6ZSJ9	Evidence at protein level	Colon - Fibroblasts
SHISA9		ENSG00000237515	Shisa family member 9	B4DS77	Evidence at protein level	Colon - Enteric glia cells, Prostate - Prostate glandular cells
SHMT1	cSHMT, MGC15229, MGC24556, SHMT	ENSG00000176974	Serine hydroxymethyltransferase 1	P34896	Evidence at protein level	Adipose subcutaneous - Adipocytes (Subcutaneous), Adipose visceral - Adipocytes (Visceral), Breast - Adipocytes (Breast), Colon - Macrophages, Kidney - Proximal tubular cells, Kidney - Proximal tubular cells, Liver - Hepatocytes, Testis - Early spermatids, Thyroid - Thyroid glandular cells
SHMT2	mSHMT, SHMT	ENSG00000182199	Serine hydroxymethyltransferase 2	P34897	Evidence at protein level	Colon - Macrophages
SI		ENSG00000090402	Sucrase-isomaltase	P14410	Evidence at protein level	Colon - Colon enterocytes, Testis - Early spermatids, Testis - Late spermatids
SIGLEC1	CD169, dJ1009E24.1, FLJ00051, FLJ00055, FLJ00073, FLJ32150, sialoadhesin, SIGLEC-1, SN	ENSG00000088827	Sialic acid binding Ig like lectin 1	Q9BZZ2	Evidence at protein level	Adipose subcutaneous - Macrophages, Adipose visceral - Macrophages, Breast - Macrophages, Colon - Macrophages, Heart muscle - Macrophages, Kidney - Macrophages, Liver - Kupffer cells, Lung - Macrophages, Pancreas - Macrophages, Prostate - Macrophages, Skeletal muscle - Macrophages, Testis - Macrophages, Thyroid - Macrophages
SIGLEC10	MGC126774, PRO940, SIGLEC-10, SLG2	ENSG00000142512	Sialic acid binding Ig like lectin 10	Q96LC7	Evidence at protein level	Colon - Macrophages, Heart muscle - Macrophages, Kidney - Macrophages, Pancreas - Macrophages, Prostate - Macrophages, Thyroid - Macrophages
SIGLEC14		ENSG00000254415	Sialic acid binding Ig like lectin 14	Q08ET2	Evidence at protein level	Adipose subcutaneous - Macrophages, Breast - Macrophages, Colon - Macrophages, Pancreas - Macrophages, Prostate - Macrophages, Stomach - Macrophages, Thyroid - Macrophages
SIGLEC6	CD327, CD33L, CD33L1, OB-BP1, SIGLEC-6	ENSG00000105492	Sialic acid binding Ig like lectin 6	O43699	Evidence at protein level	Adipose subcutaneous - Mast cells, Adipose visceral - Mast cells, Colon - Mast cells, Lung - Mast cells, Skin - Mast cells
SIGLEC7	CD328, p75/AIRM1, QA79, SIGLEC-7, SIGLEC19P, SIGLECP2	ENSG00000168995	Sialic acid binding Ig like lectin 7	Q9Y286	Evidence at protein level	Adipose subcutaneous - Macrophages, Adipose visceral - Macrophages, Breast - Macrophages, Colon - Macrophages, Heart muscle - Macrophages, Lung - Macrophages, Pancreas - Macrophages, Prostate - Macrophages, Skeletal muscle - Macrophages, Stomach - Macrophages, Thyroid - Macrophages
SIGLEC8	MGC59785, SAF2, SIGLEC-8, SIGLEC8L	ENSG00000105366	Sialic acid binding Ig like lectin 8	Q9NYZ4	Evidence at protein level	Adipose subcutaneous - Mast cells, Colon - Mast cells, Pancreas - Macrophages, Skin - Mast cells
SIRPB2	dJ776F14.2, PTPN1L, PTPNS1L3	ENSG00000196209	Signal regulatory protein beta 2	Q5JXA9	Evidence at protein level	Adipose subcutaneous - Macrophages, Adipose visceral - Macrophages, Breast - Macrophages, Colon - Macrophages, Heart muscle - Macrophages, Kidney - Macrophages, Pancreas - Macrophages, Prostate - Macrophages, Skeletal muscle - Macrophages, Skin - Macrophages, Stomach - Macrophages, Thyroid - Macrophages
SIRPG	bA77C3.1, CD172g, SIRP-B2, SIRPB2, SIRPgamma	ENSG00000089012	Signal regulatory protein gamma	Q9P1W8	Evidence at protein level	Adipose subcutaneous - T-cells, Adipose visceral - T-cells, Colon - T-cells, Kidney - T-cells, Liver - T-cells, Lung - T-cells, Pancreas - T-cells, Prostate - T-cells, Stomach - T-cells, Testis - Early spermatids, Testis - Late spermatids
SIT1	SIT	ENSG00000137078	Signaling threshold regulating transmembrane adaptor 1	Q9Y3P8	Evidence at protein level	Colon - T-cells, Lung - T-cells, Prostate - T-cells, Skin - T-cells
SKA1	C18orf24, MGC10200	ENSG00000154839	Spindle and kinetochore associated complex subunit 1	Q96BD8	Evidence at protein level	Colon - Mitotic cells (Colon), Lung - Mitotic cells (Lung), Skin - Mitotic cells (Skin), Stomach - Mitotic cells (Stomach), Testis - Early spermatids, Testis - Spermatocytes, Thyroid - Mitotic cells (Thyroid)
SKA3	C13orf3, MGC4832, RAMA1	ENSG00000165480	Spindle and kinetochore associated complex subunit 3	Q8IX90	Evidence at protein level	Colon - Mitotic cells (Colon), Heart muscle - Mitotic cells (Heart), Lung - Mitotic cells (Lung), Skin - Mitotic cells (Skin), Stomach - Mitotic cells (Stomach), Testis - Spermatocytes, Thyroid - Mitotic cells (Thyroid)
SLA	hSLAP, SLA1, SLAP, SLAP-1	ENSG00000155926	Src like adaptor	Q13239	Evidence at protein level	Adipose subcutaneous - Macrophages, Adipose visceral - Macrophages, Breast - Macrophages, Colon - Macrophages, Heart muscle - Macrophages, Lung - Neutrophil_2, Pancreas - Macrophages, Prostate - Macrophages, Skeletal muscle - Macrophages, Skin - Macrophages, Stomach - Macrophages
SLA2	C20orf156, FLJ21992, SLAP-2	ENSG00000101082	Src like adaptor 2	Q9H6Q3	Evidence at protein level	Adipose subcutaneous - T-cells, Adipose visceral - T-cells, Breast - T-cells, Colon - T-cells, Kidney - T-cells, Lung - NK-cells (Lung), Prostate - T-cells, Skin - T-cells, Thyroid - T-cells
SLAMF6	CD352, KALI, KALIb, Ly108, NTB-A, NTBA, SF2000	ENSG00000162739	SLAM family member 6	Q96DU3	Evidence at protein level	Breast - Plasma cells, Colon - T-cells, Liver - T-cells, Lung - T-cells, Prostate - T-cells, Stomach - T-cells, Testis - Late spermatids
SLC10A4	MGC29802	ENSG00000145248	Solute carrier family 10 member 4	Q96EP9	Evidence at protein level	Colon - Colon enteroendocrine cells, Testis - Early spermatids
SLC11A1	LSH, NRAMP, NRAMP1	ENSG00000018280	Solute carrier family 11 member 1	P49279	Evidence at protein level	Adipose subcutaneous - Macrophages, Breast - Macrophages, Colon - Neutrophils, Liver - Neutrophils, Prostate - Macrophages, Skin - Macrophages, Thyroid - Neutrophils
SLC12A7	DKFZP434F076, KCC4	ENSG00000113504	Solute carrier family 12 member 7	Q9Y666	Evidence at protein level	Colon - Endothelial cells, Heart muscle - Cardiomyocytes, Testis - Sertoli cells
SLC13A2	NaDC-1	ENSG00000007216	Solute carrier family 13 member 2	Q13183	Evidence at protein level	Colon - Colon enterocytes, Kidney - Proximal tubular cells, Kidney - Proximal tubular cells, Liver - Hepatocytes, Pancreas - Ductal cells, Prostate - Urothelial cells, Skin - Eccrine sweat gland cells
SLC15A1	HPECT1, HPEPT1, PEPT1	ENSG00000088386	Solute carrier family 15 member 1	P46059	Evidence at protein level	Colon - Colon enterocytes, Liver - Hepatocytes, Prostate - Prostate glandular cells
SLC16A1	MCT, MCT1	ENSG00000155380	Solute carrier family 16 member 1	P53985	Evidence at protein level	Adipose visceral - Mesothelial cells, Colon - Smooth muscle cells
[truncated: 355 more rows]
