# Supplementary material for: Patient‐specific pharmacogenomics demonstrates xCT as predictive therapeutic target in colon cancer with possible implications in tumor connectivity
Source: Mol Oncol. 2025 Sep 24;20(2):428–46. doi: 10.1002/1878-0261.70129 (PMC12936422; doi:10.1002/1878-0261.70129)
Supplement: Supplementary file 8 — Table S5. Tissue colon cell types. Extracted from HPA for 12 colon cell types. [file MOL2-20-428-s006.xlsx]

## Sheet: Venn-results
Table S5. Venn diagram of the 100 top codependent CRISPR-Cas9 from DEPMAP
VENN results of top 100 Crispr list
Names of genes	total	elements
SLC3A2 (Cri) SLC7A11 (Cri) SLC7A5 (Cri)	14	CAD MTHFD1 GLS RPIA GART SDHB ATIC FLVCR1 SLC3A2 ASNS GCLC SDHA PPCDC ACO2
SLC3A2 (Cri) SLC7A5 (Cri)	51	RAB10 IPMK SDHC GMPS AZIN1 GNPNAT1 ITPK1 MTHFD2 AP2M1 GFPT1 ETNK1 TRPM7 UMPS RABIF SLC4A7 ADSS2 PFAS CTPS1 ALAD SLC20A1 AP2S1 TFRC UROD PAICS DHODH SLC7A1 CPOX PGM3 NAMPT NMNAT1 PGD GMPPB ALAS1 IMPDH2 TMX2 FPGS OGDH COASY MAT2A TAF6L SDHD COL26A1 SLC7A5 AHCY YRDC IPPK ADSL MTR IDH3A RFK PPAT
SLC7A11 (Cri) SLC7A5 (Cri)	3	TKT UROS GSS
SLC3A2 (Cri) SLC7A11 (Cri)	13	PRH2 GCLM SH2D6 FOLR2 KRT16 SLC7A11 GOT1 RAB36 LDLRAP1 PAX5 CD79A EBF1 EIF2AK4
SLC7A5 (Cri)	33	ATP6V1H AMD1.00 FH SLC25A3 TAF5L DTYMK PDSS2 ATP6V0C SLC12A7 WNK1 TTC7A DLST PMM2 MED24 DLD MTCH2 PPCS PMVK PDXK MPI CHKA UXS1 PSMB5 UGP2 LIAS ATP6V1G1 ATP6V1A AHCYL1 DHFR PCYT1A ATP1A1 COQ10B MBNL1
SLC3A2 (Cri)	23	PNCK GPT2 CFL1 SLC7A6 RWDD4 OR4K1 THAP4 EIF1AY OBP2A CBY3 INHBB LSMÂ 6.00 AMDÂ 1.00 TMEM120A PPOX WDR20 PANK1 LCE2C PLAAT1 SDHAF2 SP8 FAM200B SIRPA
SLC7A11 (Cri)	71	SYK PRXL2B GOT2 CD79B NFYC RNASEH2A FNIP1 LRP8 CYYR1 BCL2 FAAP100 SLC25A13 C12orf66 UTY PRAMEF19 FANCA ACOT1 CYB561A3 SOD2 AK2 ERCC1 BCOR ZNF557 HAVCR1 C15orf41 PKD1 EEFSEC ATXN2L CARS2 SCGB2A1 ECE2 TEDC1 C5orf58 RNASEH2C DOLK ADIPOR2 SH3GL1 SKIV2L PC LRPAP1 USP9Y FOXO1 P3H3 CCDC28A SLC16A1 KCNQ5 THOC1 KLHL17 CCND3 ANKH SLC6A18 BRIP1 LRP11 WDR37 CHST12 OXSM TRMT61A ZNF441 PPP4C THAP11 ZFAT DCPS S…
Venn of 100 Crispr list
Names of genes	total	elements
CD44 (Cri) SLC3A2 (Cri) SLC7A11 (Cri)	1	SDHA
CD44 (Cri) SLC3A2 (Cri)	4	SDHC EIF1AY LCE2C CBY3
SLC3A2 (Cri) SLC7A11 (Cri)	26	PRH2 GLS MTHFD1 SH2D6 RPIA GOT1 SDHB FLVCR1 LDLRAP1 PPCDC EBF1 CD79A GCLM CAD FOLR2 KRT16 GART SLC7A11 RAB36 ATIC SLC3A2 ASNS PAX5 GCLC ACO2 EIF2AK4
CD44 (Cri)	95	CD44 RWDD2B ZNF626 ZNF577 NDUFB1 FLRT3 CCT4 CKAP2L SEMG1 APIP VBP1 TRIO NECTIN1 KRTAP9-3 EXT1 CSDC2 WWTR1 RMND5A GNRH1 CAT RPL36A SLC1A2 PRR30 CEND1 SMURF1 AUP1 QSER1 STK25 ALG5 EXT2 RGS16 TIGAR CTDNEP1 RPS10 GPRIN3 ACR CCDC153 OR10J1 NFIX CMIP NME7 TNPO1 UFM1 RNF146 SNRPB2 MEIOB PFDN4 CEMIP2 PSPC1 PRSS50 ATOH8 TIPARP RPS6KA4 TMEM120B VDAC1 PFDN1 OST4 PAMR1 DRGX PSG1 MEX3C EFNB2 PFDN5 PELI1 ZNF22…
SLC3A2 (Cri)	70	PNCK AZIN1 SLC7A6 ITPK1 MTHFD2 AP2M1 OR4K1 THAP4 GFPT1 UMPS TRPM7 RABIF PFAS ADSS2 UROD PAICS SLC7A1 CPOX LSMÂ 6.00 NAMPT NMNAT1 TMEM120A GMPPB PPOX PANK1 IMPDH2 TMX2 FPGS OGDH SDHD COL26A1 SLC7A5 YRDC IPPK SDHAF2 SP8 SIRPA RAB10 IPMK GMPS GPT2 CFL1 GNPNAT1 RWDD4 ETNK1 OBP2A SLC4A7 CTPS1 ALAD SLC20A1 AP2S1 TFRC DHODH PGM3 INHBB AMDÂ 1.00 PGD WDR20 ALAS1 COASY MAT2A TAF6L AHCY ADSL PLAAT1 MTR IDH3…
SLC7A11 (Cri)	74	GOT2 NFYC TKT RNASEH2A FAAP100 SLC25A13 C12orf66 UTY PRAMEF19 FANCA ACOT1 SOD2 ERCC1 C15orf41 PKD1 CARS2 TEDC1 RNASEH2C DOLK ADIPOR2 USP9Y THOC1 KLHL17 ANKH GSS BRIP1 WDR37 OXSM THAP11 ST13 HCN2 TPI1 RPS4Y2 CREB1 SLC25A51 SYK PRXL2B CD79B FNIP1 LRP8 CYYR1 BCL2 CYB561A3 AK2 BCOR ZNF557 HAVCR1 UROS EEFSEC ATXN2L SCGB2A1 ECE2 C5orf58 SH3GL1 SKIV2L PC LRPAP1 FOXO1 P3H3 CCDC28A SLC16A1 KCNQ5 CCND3 SLC…
List of overlap (27 genes for survival analysis)
OFFICIAL_GENE_SYMBOL	Gene Name
ACO2	aconitase 2(ACO2)
ASNS	asparagine synthetase (glutamine-hydrolyzing)(ASNS)
ATIC	5-aminoimidazole-4-carboxamide ribonucleotide formyltransferase/IMP cyclohydrolase(ATIC)
CAD	carbamoyl-phosphate synthetase 2, aspartate transcarbamylase, and dihydroorotase(CAD)
CD79A	CD79a molecule(CD79A)
EBF1	EBF transcription factor 1(EBF1)
EIF2AK4	eukaryotic translation initiation factor 2 alpha kinase 4(EIF2AK4)
FLVCR1	FLVCR choline and heme transporter 1(FLVCR1)
FOLR2	folate receptor beta(FOLR2)
GART	phosphoribosylglycinamide formyltransferase, phosphoribosylglycinamide synthetase, phosphoribosylaminoimidazole synthetase(GART)
GCLC	glutamate-cysteine ligase catalytic subunit(GCLC)
GCLM	glutamate-cysteine ligase modifier subunit(GCLM)
GLS	glutaminase(GLS)
GOT1	glutamic-oxaloacetic transaminase 1(GOT1)
KRT16	keratin 16(KRT16)
LDLRAP1	low density lipoprotein receptor adaptor protein 1(LDLRAP1)
MTHFD1	methylenetetrahydrofolate dehydrogenase, cyclohydrolase and formyltetrahydrofolate synthetase 1(MTHFD1)
PAX5	paired box 5(PAX5)
PPCDC	phosphopantothenoylcysteine decarboxylase(PPCDC)
PRH2	proline rich protein HaeIII subfamily 2(PRH2)
RAB36	RAB36, member RAS oncogene family(RAB36)
RPIA	ribose 5-phosphate isomerase A(RPIA)
SDHA	succinate dehydrogenase complex flavoprotein subunit A(SDHA)
SDHB	succinate dehydrogenase complex iron sulfur subunit B(SDHB)
SH2D6	SH2 domain containing 6(SH2D6)

## Sheet: Detailed
Names	total	elements
Cri (+SLC3A2) Cri (+SLC7A11) Cri (+SLC7A5)	15	CAD
		MTHFD1
		GLS
		ETNK1
		RPIA
		UMPS
		TFRC
		SDHB
		ATIC
		FLVCR1
		SLC3A2
		GCLC
		SDHA
		PPCDC
		ACO2
Cri (+SLC7A11) Cri (+SLC7A5)	2	UROS
		GSS
Cri (+SLC3A2) Cri (+SLC7A5)	49	RAB10
		IPMK
		SDHC
		GMPS
		AZIN1
		GNPNAT1
		ITPK1
		MTHFD2
		AP2M1
		GFPT1
		TRPM7
		RABIF
		SLC4A7
		ADSS2
		PFAS
		GART
		CTPS1
		ALAD
		SLC20A1
		AP2S1
		UROD
		PAICS
		DHODH
		SLC7A1
		CPOX
		PGM3
		NAMPT
		NMNAT1
		PGD
		GMPPB
		ALAS1
		IMPDH2
		TMX2
		FPGS
		OGDH
		COASY
		MAT2A
		TAF6L
		SDHD
		SLC7A5
		COL26A1
		AHCY
		YRDC
		IPPK
		ADSL
		MTR
		IDH3A
		RFK
		PPAT
Cri (+SLC3A2) Cri (+SLC7A11)	12	PRH2
		GCLM
		SH2D6
		FOLR2
		KRT16
		SLC7A11
		GOT1
		RAB36
		LDLRAP1
		PAX5
		CD79A
		EBF1
Cri (+SLC7A5)	33	ATP6V1H
		AMD1.00
		FH
		TKT
		SLC25A3
		TAF5L
		DTYMK
		PDSS2
		ATP6V0C
		SLC12A7
		WNK1
		TTC7A
		DLST
		PMM2
		MED24
		DLD
		MTCH2
		PPCS
		PMVK
		PDXK
		MPI
		CHKA
		UXS1
		UGP2
		LIAS
		ATP6V1G1
		ATP6V1A
		AHCYL1
		DHFR
		PCYT1A
		ATP1A1
		COQ10B
		MBNL1
Cri (+SLC7A11)	55	SYK
		PRXL2B
		CD79B
		RNASEH2A
		FNIP1
		LRP8
		BCL2
		FAAP100
		SEPHS2
		ODF3B
		ACOT1
		FANCA
		SOD2
		AK2
		ERCC1
		BCOR
		HAVCR1
		C15orf41
		EEFSEC
		PRDX6
		CARS2
		ATXN2L
		TMEM189
		TEDC1
		DOLK
		ADIPOR2
		SH3GL1
		SKIV2L
		LRPAP1
		USP9Y
		FOXO1
		SLC16A1
		CTBP1
		KCNQ5
		ANKH
		CCND3
		SLC6A18
		BRIP1
		WDR37
		AIFM2
		TRIM28
		NDRG3
		SEPSECS
		OXSM
		TRMT61A
		THAP11
		ZFAT
		DCPS
		C1orf109
		RPL4
		HCN2
		TPI1
		PAGE2B
		METTL1
		MYB
Cri (+SLC3A2)	13	PNCK
		CFL1
		SLC7A6
		THAP4
		OBP2A
		CBY3
		TMEM120A
		PPOX
		WDR20
		AMD1
		LCE2C
		SDHAF2
		SIRPA
