# Supplementary material for: Patient‐specific pharmacogenomics demonstrates xCT as predictive therapeutic target in colon cancer with possible implications in tumor connectivity
Source: Mol Oncol. 2025 Sep 24;20(2):428–46. doi: 10.1002/1878-0261.70129 (PMC12936422; doi:10.1002/1878-0261.70129)
Supplement: Supplementary file 9 — Table S6. Venn diagram of the 100 top codependent CRISPR‐Cas9 from DEPMAP. [file MOL2-20-428-s007.xlsx]

## Sheet: Genotype mode (5)
Table S6. MuTarget results for COAD for genotype mode-Damaging mutations in SLC7A11, SLC3A2, ATIC, TFRC and UMPS (14 samples)
MuTarget (Genotype)	Expression of	Mean mutant (n=14)	Mean wild (n=382)	FC (mutant/wild)	Direction	p-value	p-value (fdr)
1	SELENBP1	1702	9099.38	5.26	down	3.17e-06	0.0148
2	SGK2	171.93	658.81	3.85	down	5.24e-06	0.0148
3	GNLY	715.79	181.15	3.95	up	6.63e-06	0.0148
4	OXCT1	1636.93	740.33	2.21	up	7.71e-06	0.0148
5	PRDM8	323.93	94.12	3.44	up	7.83e-06	0.0148
6	MAB21L4	92.79	352.38	3.85	down	9.15e-06	0.0148
7	CELP	22	161.07	7.14	down	1.25e-05	0.0148
8	VIL1	4409.79	10197.4	2.33	down	1.59e-05	0.0148
9	IYD	379.86	1097.46	2.86	down	1.73e-05	0.0148
10	RUBCNL	656.43	2655.3	4	down	1.73e-05	0.0148
11	CFTR	1884.36	5427.84	2.86	down	1.85e-05	0.0148
12	GRIN2B	57.93	202.99	3.45	down	2e-05	0.0148
13	CYP2B6	159.71	885.84	5.56	down	2.04e-05	0.0148
14	IHH	828.21	2356.25	2.86	down	2.06e-05	0.0148
15	NKD1	418	2800.94	6.67	down	2.21e-05	0.0148
16	PLA2G4F	188.71	593.15	3.12	down	2.33e-05	0.0148
17	RPS6KA6	40.07	201.51	5	down	2.48e-05	0.0148
18	SLC39A5	656.21	2264.25	3.45	down	2.62e-05	0.0148
19	MOGAT3	182.21	630.46	3.45	down	2.65e-05	0.0148
20	FREM2	16.79	170.9	10	down	2.72e-05	0.0148
21	NCMAP	36.86	119.37	3.23	down	2.91e-05	0.0148
22	PRSS8	3617.36	7440.49	2.04	down	3.06e-05	0.0148
23	RNF43	3384.14	8050.58	2.38	down	3.13e-05	0.0148
24	A1CF	224.71	661.73	2.94	down	3.21e-05	0.0148
25	SLC13A2	20	256.7	12.5	down	3.61e-05	0.0148
26	KCNK5	647.14	1329.46	2.04	down	3.62e-05	0.0148
27	AREG	915.29	2798.34	3.03	down	3.65e-05	0.0148
28	GPR39	135.93	278.17	2.04	down	3.75e-05	0.0148
29	HUNK	239.93	1030.7	4.35	down	3.79e-05	0.0148
30	FABP1	1614	11679.7	7.14	down	3.85e-05	0.0148
31	PRAP1	685.43	2686.38	3.85	down	3.87e-05	0.0148
32	LZTS3	448.57	1187.76	2.63	down	3.97e-05	0.0148
33	ATP10B	2462.43	5647.1	2.27	down	4.77e-05	0.0162
34	CLCN2	477.57	1005.69	2.13	down	5.05e-05	0.0162
35	NAALADL2	159.64	456.77	2.86	down	5.31e-05	0.0162
36	QPRT	531.07	2310.1	4.35	down	5.36e-05	0.0162
37	FGFR4	1397	3310.62	2.38	down	5.64e-05	0.0162
38	SLC38A11	8.79	115.93	12.5	down	5.65e-05	0.0162
39	GUCA2A	36.07	415.34	11.11	down	5.9e-05	0.0162
40	SPIRE2	893.79	1804.25	2	down	6.12e-05	0.0162
41	CTTNBP2	118.07	349.86	2.94	down	7.18e-05	0.0182
42	COL9A1	20.71	140.25	6.67	down	7.73e-05	0.0188
43	TCF7	759.5	1575.3	2.08	down	8.42e-05	0.0192
44	PPP1R14D	386.43	1013.72	2.63	down	8.54e-05	0.0192
45	HRCT1	50.57	172.29	3.45	down	9.06e-05	0.0192
46	SLC26A3	319.29	4627.32	14.29	down	9.47e-05	0.0193
47	PGAP3	833.57	1723.12	2.08	down	9.71e-05	0.0195
48	CEACAM1	2649.21	6154.81	2.33	down	0.000113	0.0213
49	CCL20	647.43	1736.28	2.7	down	0.000126	0.0215
50	ARMC2	46.14	105.58	2.27	down	0.000132	0.0215
51	LAG3	317	118.66	2.67	up	0.000146	0.022
52	LOC101928881	65.71	151.04	2.27	down	0.000147	0.022
53	GZMA	396.36	160.14	2.48	up	0.000149	0.022
54	APOL3	1222.29	540.1	2.26	up	0.000153	0.0221
55	CCL5	1562.21	522.95	2.99	up	0.000154	0.0221
56	AXIN2	1574.07	4422.13	2.78	down	0.000158	0.0224
57	TNNC2	140	422.57	3.03	down	0.000159	0.0224
58	CEACAM7	502.71	4533.96	9.09	down	0.000165	0.0226
59	NKG7	474.21	143.47	3.31	up	0.000166	0.0226
60	ACE2	487.5	1429.42	2.94	down	0.000172	0.0226
61	CAB39L	202.71	707.11	3.45	down	0.000173	0.0226
62	ENPP3	240.64	554.98	2.33	down	0.000178	0.0226
63	MEP1A	742.14	2866.68	3.85	down	0.000179	0.0226
64	GFI1	303.36	115.88	2.62	up	0.000191	0.0233
65	LOC400867	24.36	121.77	5	down	0.000199	0.0236
66	PTPRO	388.29	1798.09	4.55	down	0.000199	0.0236
67	NEK3	543.07	1091.82	2	down	0.000201	0.0236
68	DUOX2	630.57	4919.17	7.69	down	0.000202	0.0236
69	CDHR2	359.57	1248.48	3.45	down	0.000207	0.0241
70	FSCN1	4981.07	1847.87	2.7	up	0.000218	0.0242
71	LHFPL3-AS2	22	134.23	6.25	down	0.00022	0.0242
72	ADAMTSL2	107.71	280.07	2.63	down	0.000231	0.0248
73	POU5F1B	72.07	241.32	3.33	down	0.000238	0.025
74	TG	61.93	309.16	5	down	0.00024	0.025
75	SMIM2-AS1	49.5	122.83	2.5	down	0.000268	0.0267
76	MTMR11	1031.43	2265.79	2.17	down	0.000284	0.0277
77	SLC2A12	111.29	224.44	2	down	0.000288	0.0277
78	UBE2L6	4834.07	2219.81	2.18	up	0.00029	0.0277
79	CEL	117.93	1060.46	9.09	down	0.000292	0.0277
80	LOC105372629	84.21	254.26	3.03	down	0.000294	0.0277
81	CHP2	225	623.43	2.78	down	0.000313	0.0285
82	ASCL2	1147.5	3233.38	2.86	down	0.000319	0.0288
83	SEMA5A	728.36	1650.7	2.27	down	0.000342	0.03
84	GJB5	415.71	124.57	3.34	up	0.000346	0.03
85	LOC283177	96.21	248.95	2.56	down	0.000349	0.03
86	LOC105375431	99.36	273.73	2.78	down	0.000351	0.03
87	SPIN3	45.64	105.96	2.33	down	0.000352	0.03
88	MYO15B	1912.64	4000.87	2.08	down	0.000359	0.03
89	DPEP1	1646.64	7073.79	4.35	down	0.000359	0.03
90	PLAGL1	328.71	746.94	2.27	down	0.000374	0.0301
91	ANO9	1902.86	4099.75	2.17	down	0.000374	0.0301
92	RARRES3	2634.93	951.41	2.77	up	0.000377	0.0301
93	RASSF10	67.43	212.6	3.12	down	0.000379	0.0301
94	RNF157	376.93	937.81	2.5	down	0.000383	0.0301
95	SCNN1B	23.43	193.12	8.33	down	0.000391	0.0305
96	PPP1R14C	245.64	605.35	2.44	down	0.000417	0.031
97	C1QA	3930.14	1795.38	2.19	up	0.000417	0.031
98	GNG4	354.21	1261.38	3.57	down	0.000428	0.0312
99	AGT	298.29	784.49	2.63	down	0.00043	0.0312
100	CXCL9	2633.29	1031.99	2.55	up	0.000434	0.0312
101	HAS3	206.71	549.48	2.63	down	0.00044	0.0313
102	SOWAHA	181.71	461.32	2.56	down	0.000456	0.0317
103	C1QB	5113.07	2373.74	2.15	up	0.000477	0.0324
104	HAVCR2	488.93	237.49	2.06	up	0.000507	0.0332
105	RAB27B	905.79	398.36	2.27	up	0.000507	0.0332
106	ABCB1	286.57	1133.25	4	down	0.000512	0.0332
107	FCGR3A	2013.07	873.28	2.31	up	0.000514	0.0332
108	HLA-DPB1	7907.79	3158.37	2.5	up	0.000516	0.0332
109	CXCL13	366.14	182.36	2.01	up	0.00053	0.0332
110	SLC15A1	19.36	119.11	6.25	down	0.00053	0.0332
111	LY6G6F-LY6G6D	101.29	275.79	2.7	down	0.000552	0.0339
112	BCYRN1	45.64	104.21	2.27	down	0.000561	0.0341
113	NR1I2	604.86	1272.01	2.08	down	0.000569	0.0344
114	SPHK1	968.64	386.99	2.5	up	0.000579	0.0349
115	FARP1	1359.29	2722.26	2	down	0.000582	0.0349
116	PAH	18.57	122.58	6.67	down	0.000585	0.0349
117	UGT2A3	31.43	363.76	11.11	down	0.000589	0.035
118	GGT7	360.79	787.43	2.17	down	0.000594	0.035
119	TNNT1	442.29	128.64	3.44	up	0.000605	0.0351
120	ARHGAP10	435.86	215.87	2.02	up	0.000613	0.0352
121	ACTL10	118.71	239.75	2	down	0.000626	0.0356
122	HLA-DRA	29944.6	11468.1	2.61	up	0.000627	0.0356
123	DDC	843.5	1951.65	2.33	down	0.000646	0.0362
124	EPDR1	460.5	950.45	2.08	down	0.000654	0.0365
125	NOTUM	135.79	2212.16	16.67	down	0.000669	0.0366
126	CRB2	83.57	170.87	2.04	down	0.000672	0.0366
127	CD74	74576	31006.1	2.41	up	0.000678	0.0368
128	SULT1B1	536.21	1569	2.94	down	0.000687	0.0371
129	EREG	454.29	1647.77	3.57	down	0.000689	0.0371
130	SLC3A1	133.36	370.83	2.78	down	0.000711	0.0378
131	LOC102723878	79.64	242.59	3.03	down	0.000742	0.0388
132	AZGP1	1033.21	2183.83	2.13	down	0.000749	0.0388
133	AKR1C3	733.57	1820.26	2.5	down	0.000755	0.039
134	GBP4	4584.79	1091.88	4.2	up	0.000771	0.0394
135	PRF1	503.14	230.45	2.18	up	0.000788	0.0399
136	CDHR5	1434.5	3279.75	2.27	down	0.000792	0.0399
137	APCDD1	773.43	2698.71	3.45	down	0.000799	0.0399
138	NPFFR1	42.07	113.41	2.7	down	0.000812	0.0405
139	MICB	479.71	212.52	2.26	up	0.000816	0.0405
140	SLC17A4	42.79	130.36	3.03	down	0.000819	0.0405
141	USP18	343.86	168.85	2.04	up	0.000837	0.041
142	LRRC2	75.29	156.38	2.08	down	0.000841	0.0411
143	SLC5A9	28.57	113.04	4	down	0.000851	0.0411
144	HLA-DPA1	9985.29	4100.5	2.44	up	0.000855	0.0411
145	PIGZ	358.14	842.57	2.33	down	0.00087	0.0414
146	SLC6A4	36.07	120	3.33	down	0.000879	0.0415
147	CRYBG2	270.86	593.18	2.17	down	0.000896	0.0417
148	FREM1	156.36	607.31	3.85	down	0.000904	0.0419
149	TDGF1	353.43	823.07	2.33	down	0.000947	0.0431
150	EMID1	106.14	238.06	2.22	down	0.000963	0.0431
151	TFAP2A	636.79	195.37	3.26	up	0.00098	0.0436
152	NFATC1	419.86	192.12	2.19	up	0.00102	0.0441
153	RBP2	31.71	161.4	5	down	0.00103	0.0443
154	CCL18	2366.07	600.57	3.94	up	0.00105	0.0444
155	SLC6A6	1698.79	3583.9	2.13	down	0.00106	0.0444
156	SHH	402.36	806.6	2	down	0.00108	0.0448
157	ABCC6	135.79	284.55	2.08	down	0.0011	0.045
158	TMEM211	33.93	112.34	3.33	down	0.00114	0.046
159	SESN1	592.64	1600.46	2.7	down	0.00115	0.0461
160	ENGASE	1207.21	2517.07	2.08	down	0.00117	0.0466
161	PMEPA1	2704.14	5793.1	2.13	down	0.00119	0.0469
162	GRM8	110.57	467.79	4.17	down	0.00122	0.0475
163	MUC12	1251.79	4815.95	3.85	down	0.00122	0.0475
164	DUOXA2	193.93	1058.55	5.56	down	0.00123	0.0476
165	FOXD2	173.93	370.52	2.13	down	0.00127	0.0476
166	MYH7B	35.71	153.48	4.35	down	0.00133	0.0486
167	HLA-DMA	3562.21	1367.2	2.61	up	0.00138	0.0497
168	WARS	13459.1	5488.97	2.45	up	0.0014	0.0497
169	LRRC19	249.71	583.42	2.33	down	0.0014	0.0497
170	ANKRD40CL	155.5	321.51	2.08	down	0.00143	0.0498
171	CD7	420.93	209.75	2.01	up	0.00144	0.0499

## Sheet: GO -Genotype
Table S6. GO annotation of the MuTarget results for COAD for genotype mode (mutations in SLC7A11, SLC3A2, ATIC, TFRC and UMPS; 14 samples)
Down regulated results
GO_ids	GO_terms	All_genes_in_GO	Significant_genes_in_GO	Chi_pvalues	for downregulated set
GO:0006590	thyroid hormone generation	12	3	1.03e-13
GO:0007588	excretion	15	3	4.71e-11
GO:0006814	sodium ion transport	52	5	1.49e-09
GO:0006821	chloride transport	37	4	1.87e-08
GO:0030178	negative regulation of Wnt signaling pathway	38	4	3.13e-08
GO:0006811	ion transport	315	12	7.78e-08
GO:2000379	positive regulation of reactive oxygen species metabolic process	24	3	4.87e-07
GO:1902476	chloride transmembrane transport	45	4	6.08e-07
GO:0042310	vasoconstriction	10	2	1.55e-06
GO:0055085	transmembrane transport	364	12	1.9e-06
GO:0007267	cell-cell signaling	108	6	2.18e-06
GO:0006805	xenobiotic metabolic process	54	4	8.97e-06
GO:0019229	regulation of vasoconstriction	12	2	1.48e-05
GO:0035729	cellular response to hepatocyte growth factor stimulus	13	2	3.53e-05
GO:0048557	embryonic digestive tract morphogenesis	13	2	3.53e-05
GO:0006820	anion transport	14	2	7.47e-05
GO:0031641	regulation of myelination	15	2	0.000143
GO:0030878	thyroid gland development	16	2	0.000254
GO:1904659	glucose transmembrane transport	16	2	0.000254
GO:0042325	regulation of phosphorylation	16	2	0.000254
UP regulated results
GO_ids	GO_terms	All_genes_in_GO	Significant_genes_in_GO	Chi_pvalues
GO:0002504	antigen processing and presentation of peptide or polysaccharide antigen via MHC class II	10	3	9.2e-53
GO:0002250	adaptive immune response	101	7	4.43e-34
GO:0006955	immune response	199	9	7.91e-29
GO:0019882	antigen processing and presentation	36	4	1.19e-28
GO:0042102	positive regulation of T cell proliferation	44	4	1.76e-23
GO:0006968	cellular defense response	26	3	1.1e-20
GO:0010820	positive regulation of T cell chemotaxis	10	2	8.41e-20
GO:0019886	antigen processing and presentation of exogenous peptide antigen via MHC class II	86	5	1.62e-19
GO:0061844	antimicrobial humoral immune response mediated by antimicrobial peptide	28	3	3.01e-19
GO:0032729	positive regulation of interferon-gamma production	30	3	5.32e-18
GO:0002376	immune system process	361	9	3.13e-15
GO:0070098	chemokine-mediated signaling pathway	38	3	2.57e-14
GO:0006956	complement activation	16	2	1.04e-12
GO:0030595	leukocyte chemotaxis	18	2	2.17e-11
GO:0045089	positive regulation of innate immune response	18	2	2.17e-11
GO:0050870	positive regulation of T cell activation	19	2	7.82e-11
GO:0030593	neutrophil chemotaxis	52	3	1.39e-10
GO:0007267	cell-cell signaling	108	4	1.25e-09
GO:0006954	inflammatory response	249	6	1.33e-09
GO:0006958	complement activation, classical pathway	22	2	1.83e-09
GO:0071222	cellular response to lipopolysaccharide	112	4	2.75e-09
GO:0060333	interferon-gamma-mediated signaling pathway	60	3	3.17e-09
GO:0006952	defense response	62	3	6.12e-09
GO:0030449	regulation of complement activation	26	2	4e-08
GO:0034612	response to tumor necrosis factor	28	2	1.35e-07
GO:0071346	cellular response to interferon-gamma	76	3	2.32e-07
GO:0032480	negative regulation of type I interferon production	30	2	3.87e-07
GO:0050776	regulation of immune response	83	3	9.09e-07

## Sheet: Target mode (SLC7A11)
Table S6. MuTarget results for COAD for target mode. The expression of SLC7A11 idicate the most correalted damaging genes.
MuTarget (Target)	Mutation of	Mean expression (mutant)	Mean expression (wild)	Number of mutant	Number of wild	FC (mutant/wild)	Direction	p-value	p-value (fdr)
31	KIAA1217	3038.67	706.78	9	387	4.3	up	0.000793	0.0107
58	CLCN3	3064.12	712.27	8	388	4.3	up	0.00236	0.0165
52	ABLIM2	2855.5	716.57	8	388	3.98	up	0.00185	0.0148
59	ZNF540	2845	716.78	8	388	3.97	up	0.00246	0.017
93	TEK	2758.25	718.57	8	388	3.84	up	0.00921	0.0339
6	PCDH19	2723	714.12	9	387	3.81	up	8.82e-05	0.0051
85	CHD8	2650.31	695.61	13	383	3.81	up	0.00695	0.0291
40	MYOCD	2587.08	697.75	13	383	3.71	up	0.00117	0.0128
8	NCOR2	2545.38	699.17	13	383	3.64	up	8.99e-05	0.0051
17	WDFY4	2515.3	714.3	10	386	3.52	up	0.000345	0.00892
9	KMT2B	2254.33	676.08	21	375	3.33	up	0.00012	0.00614
21	PPP1R9A	2324.8	719.23	10	386	3.23	up	0.000413	0.00906
33	NOL4L	2298.6	719.91	10	386	3.19	up	0.000868	0.0112
19	LRRCC1	2217.56	725.88	9	387	3.06	up	0.000379	0.00892
14	REV3L	2189.5	722.74	10	386	3.03	up	0.000237	0.00808
71	DAZAP1	2190.44	726.51	9	387	3.02	up	0.00415	0.0224
38	PEAR1	2153.7	723.67	10	386	2.98	up	0.00103	0.0117
32	FLNB	2107.85	714.02	13	383	2.95	up	0.000798	0.0107
92	MEGF8	2083.62	714.84	13	383	2.91	up	0.00907	0.0336
47	ADCY10	2074.89	729.19	9	387	2.85	up	0.00165	0.0148
24	CCDC108	2051.75	733.14	8	388	2.8	up	0.000526	0.00942
55	BTBD7	2043	729.94	9	387	2.8	up	0.00201	0.015
13	MIS18BP1	2025.5	726.99	10	386	2.79	up	0.00021	0.00767
26	ARAP3	2037.56	730.06	9	387	2.79	up	0.000612	0.0104
37	SENP6	2035.78	730.1	9	387	2.79	up	0.00103	0.0117
29	XYLT2	1859.59	695.08	22	374	2.68	up	0.000683	0.0106
12	ZGRF1	1942.67	732.27	9	387	2.65	up	0.000201	0.00767
62	EPHA2	1921.1	729.69	10	386	2.63	up	0.00276	0.0179
42	GNG12	1921.22	732.77	9	387	2.62	up	0.0013	0.0133
5	HNF1A	1919.88	735.86	8	388	2.61	up	8.82e-05	0.0051
11	TMPO	1921.88	735.82	8	388	2.61	up	0.00015	0.00638
50	RAI1	1912.11	732.98	9	387	2.61	up	0.00179	0.0148
43	NOS3	1889.11	733.51	9	387	2.58	up	0.00139	0.0139
2	CHD9	1840.33	717.24	15	381	2.57	up	2.34e-05	0.00399
23	STAB1	1879.6	730.77	10	386	2.57	up	0.000479	0.00906
22	DNAH12	1831.71	720.49	14	382	2.54	up	0.000462	0.00906
30	RAPGEF6	1871.25	736.86	8	388	2.54	up	0.000781	0.0107
1	COL7A1	1823.18	729.39	11	385	2.5	up	1.92e-05	0.00399
16	ROCK1	1836.44	734.74	9	387	2.5	up	0.000335	0.00892
63	TNRC6B	1796.6	718.96	15	381	2.5	up	0.00309	0.0188
90	TTC3	1840.62	737.49	8	388	2.5	up	0.00803	0.0309
76	HECTD4	1807.33	727.04	12	384	2.49	up	0.0055	0.0263
56	TEP1	1812.67	735.29	9	387	2.47	up	0.00203	0.015
39	ZNF469	1756.35	715.08	17	379	2.46	up	0.00111	0.0123
15	PLAGL2	1807.62	738.17	8	388	2.45	up	0.000319	0.00892
91	ZFHX3	1759.09	731.23	11	385	2.41	up	0.0082	0.0309
74	KIAA0556	1765.56	736.39	9	387	2.4	up	0.00449	0.023
88	GUF1	1762	736.47	9	387	2.39	up	0.00791	0.0309
36	HCN4	1761.62	739.12	8	388	2.38	up	0.00103	0.0117
28	CEP192	1735.73	731.89	11	385	2.37	up	0.000675	0.0106
44	ZNF638	1735.75	739.65	8	388	2.35	up	0.00143	0.0141
48	ASPM	1669.44	716.46	18	378	2.33	up	0.00167	0.0148
87	BCORL1	1685.43	725.85	14	382	2.32	up	0.00775	0.0309
69	CCDC88A	1711	740.16	8	388	2.31	up	0.00365	0.021
86	BAHCC1	1690.4	735.67	10	386	2.3	up	0.00769	0.0309
46	UBR5	1677.82	733.55	11	385	2.29	up	0.0016	0.0146
53	CACNA1A	1651.18	719.79	17	379	2.29	up	0.00188	0.0148
25	TRIOBP	1676	738.47	9	387	2.27	up	0.000534	0.00942
64	UBQLN2	1654.25	731.83	12	384	2.26	up	0.00309	0.0188
73	RAD51AP2	1616.21	716.62	19	377	2.26	up	0.00426	0.0224
89	SGOL2	1676.25	740.88	8	388	2.26	up	0.00795	0.0309
61	RPL22	1644.5	732.13	12	384	2.25	up	0.0026	0.0175
57	ZBTB20	1591.14	713.22	21	375	2.23	up	0.00229	0.0163
79	MECOM	1612.13	726.22	15	381	2.22	up	0.00583	0.0266
45	PTPRQ	1609.82	735.49	11	385	2.19	up	0.00154	0.0146
67	KIAA1549	1610.64	735.47	11	385	2.19	up	0.00348	0.0205
84	ARHGAP21	1609	742.27	8	388	2.17	up	0.00672	0.0284
75	CEP162	1587.27	736.14	11	385	2.16	up	0.00503	0.0249
10	DNAH9	1566.8	728.01	15	381	2.15	up	0.000139	0.00638
78	PKHD1L1	1596.38	742.53	8	388	2.15	up	0.00575	0.0266
83	DNAH8	1549.95	719.95	19	377	2.15	up	0.00659	0.0283
7	ASH1L	1570.92	734.43	12	384	2.14	up	8.95e-05	0.0051
20	ATM	1504.41	705.29	27	369	2.13	up	0.000384	0.00892
66	SMCHD1	1575.67	740.8	9	387	2.13	up	0.00334	0.0199
70	PLEKHA6	1534	720.76	19	377	2.13	up	0.00394	0.0221
72	TTK	1574.8	738.66	10	386	2.13	up	0.00422	0.0224
35	FBN3	1552.85	732.86	13	383	2.12	up	0.00101	0.0117
54	WNT1	1567.3	738.86	10	386	2.12	up	0.00198	0.015
81	FHOD3	1542.07	728.98	15	381	2.12	up	0.00614	0.0272
4	RNF43	1487.85	706.5	27	369	2.11	up	7.69e-05	0.0051
51	MVK	1535.67	729.23	15	381	2.11	up	0.00181	0.0148
80	SETD2	1563.12	743.21	8	388	2.1	up	0.00583	0.0266
18	TEX15	1540.5	735.38	12	384	2.09	up	0.000353	0.00892
49	IQSEC2	1538.62	743.72	8	388	2.07	up	0.00175	0.0148
60	TEAD2	1513.08	736.24	12	384	2.06	up	0.00249	0.017
3	CCDC168	1458.84	712.67	25	371	2.05	up	5.08e-05	0.0051
34	CSMD3	1481.6	721.38	20	376	2.05	up	0.000893	0.0112
27	ADAM21	1504.25	744.43	8	388	2.02	up	0.00067	0.0106
68	ST8SIA6	1498.88	744.54	8	388	2.01	up	0.0036	0.0209
77	FAT1	1486.73	739.01	11	385	2.01	up	0.00562	0.0264
41	CHD7	1472.69	735.58	13	383	2	up	0.00129	0.0133
65	TRIP11	1493	744.66	8	388	2	up	0.00311	0.0188
82	CSMD1	1475.64	739.32	11	385	2	up	0.00617	0.0272
