# Supplementary material for: Patient‐specific pharmacogenomics demonstrates xCT as predictive therapeutic target in colon cancer with possible implications in tumor connectivity
Source: Mol Oncol. 2025 Sep 24;20(2):428–46. doi: 10.1002/1878-0261.70129 (PMC12936422; doi:10.1002/1878-0261.70129)
Supplement: Supplementary file 10 — Table S7. MuTarget results for COAD for target mode. Table S8. DEMs of all miRNA based on sample and DE for miRNA‐seq analysis. [file MOL2-20-428-s009.xlsx]

## Sheet: DE_colon_miRNA_Tissue_R1
Table S7. DEMs of all miRNA based on sample and DE for miRNA-seq analysis
	miRNA_names	precursor	logFC	logCPM	LR	PValue	FDR	color		up	down	Unchanged
327	hsa-miR-139-5p	hsa-mir-139	-2.35189	8.63435	99.3713	2.09334e-23	4.69956e-21	Down		20	40	389
631	hsa-miR-30a-3p	hsa-mir-30a	-1.6302	7.67988	96.3266	9.74144e-23	1.45797e-20	Down
305	hsa-miR-133a-3p	hsa-mir-133a-1	-3.01307	5.89391	83.0255	8.10005e-20	7.27385e-18	Down
307	hsa-miR-133a-3p	hsa-mir-133a-2	-3.01307	5.89391	83.0255	8.10005e-20	7.27385e-18	Down
630	hsa-miR-30a-5p	hsa-mir-30a	-1.51599	10.2606	82.1106	1.28681e-19	9.62964e-18	Down
339	hsa-miR-145-5p	hsa-mir-145	-2.22268	9.9964	75.604	3.46662e-18	2.22359e-16	Down
451	hsa-miR-195-3p	hsa-mir-195	-1.68569	7.49004	68.0228	1.61618e-16	8.76718e-15	Down
254	hsa-miR-129-5p	hsa-mir-129-1	-3.03147	6.81611	66.3742	3.72961e-16	1.52866e-14	Down
256	hsa-miR-129-5p	hsa-mir-129-2	-3.03053	6.81436	66.366	3.74505e-16	1.52866e-14	Down
637	hsa-miR-30c-2-3p	hsa-mir-30c-2	-1.63843	4.39726	65.8313	4.9122e-16	1.83798e-14	Down
78	hsa-miR-10b-5p	hsa-mir-10b	-1.48631	13.1988	62.9141	2.1592e-15	7.45754e-14	Down
1709	hsa-miR-504-5p	hsa-mir-504	-1.91546	6.41298	60.799	6.32087e-15	2.02719e-13	Down
328	hsa-miR-139-3p	hsa-mir-139	-2.29435	5.01462	59.2432	1.39343e-14	3.70096e-13	Down
25	hsa-miR-1-3p	hsa-mir-1-2	-2.32985	9.04976	53.7588	2.26675e-13	5.35669e-12	Down
23	hsa-miR-1-3p	hsa-mir-1-1	-2.33093	8.946	53.0758	3.20921e-13	7.20468e-12	Down
357	hsa-miR-149-5p	hsa-mir-149	-1.30306	6.11841	52.2709	4.83495e-13	1.03376e-11	Down
450	hsa-miR-195-5p	hsa-mir-195	-1.51786	7.63761	50.456	1.21869e-12	2.48724e-11	Down
1004	hsa-miR-378g	hsa-mir-378g	-1.47942	4.92182	48.7546	2.90079e-12	5.63723e-11	Down
1006	hsa-miR-378i	hsa-mir-378i	-1.83751	9.12602	48.0697	4.11343e-12	7.38772e-11	Down
1003	hsa-miR-378f	hsa-mir-378f	-1.60442	4.92199	47.513	5.46396e-12	9.08637e-11	Down
999	hsa-miR-378c	hsa-mir-378c	-1.5907	7.03273	47.1816	6.47066e-12	1.00893e-10	Down
996	hsa-miR-378a-5p	hsa-mir-378a	-1.53861	5.72168	47.1677	6.51648e-12	1.00893e-10	Down
1001	hsa-miR-378d	hsa-mir-378d-2	-1.6168	3.60996	46.5402	8.97592e-12	1.3434e-10	Down
997	hsa-miR-378a-3p	hsa-mir-378a	-1.62631	13.0731	46.3575	9.85282e-12	1.42707e-10	Down
832	hsa-miR-338-5p	hsa-mir-338	-1.69247	5.85159	45.4609	1.55717e-11	2.1849e-10	Down
1086	hsa-miR-422a	hsa-mir-422a	-1.59593	4.76148	44.8504	2.12678e-11	2.89371e-10	Down
79	hsa-miR-10b-3p	hsa-mir-10b	-1.26604	4.79257	43.8186	3.60271e-11	4.62176e-10	Down
532	hsa-miR-218-5p	hsa-mir-218-1	-1.55808	7.89051	42.1548	8.43256e-11	1.04614e-09	Down
534	hsa-miR-218-5p	hsa-mir-218-2	-1.55567	7.87471	42.1117	8.62073e-11	1.04614e-09	Down
340	hsa-miR-145-3p	hsa-mir-145	-1.45329	10.1033	41.7622	1.03077e-10	1.21421e-09	Down
525	hsa-miR-215-3p	hsa-mir-215	-2.96153	5.44016	36.34	1.65723e-09	1.61064e-08	Down
2832	hsa-miR-9-5p	hsa-mir-9-3	-1.71451	7.10531	34.2665	4.80575e-09	4.16314e-08	Down
2828	hsa-miR-9-5p	hsa-mir-9-1	-1.71448	7.10529	34.2618	4.81739e-09	4.16314e-08	Down
2830	hsa-miR-9-5p	hsa-mir-9-2	-1.7144	7.10525	34.2602	4.82146e-09	4.16314e-08	Down
335	hsa-miR-143-5p	hsa-mir-143	-1.32233	7.92971	33.3297	7.77862e-09	6.46778e-08	Down
2093	hsa-miR-585-3p	hsa-mir-585	-1.61602	3.01478	30.962	2.63133e-08	2.00249e-07	Down
833	hsa-miR-338-3p	hsa-mir-338	-1.49693	3.21567	27.0941	1.93786e-07	1.33862e-06	Down
524	hsa-miR-215-5p	hsa-mir-215	-2.314	11.5315	24.0234	9.51706e-07	5.69755e-06	Down
489	hsa-miR-204-5p	hsa-mir-204	-2.10687	5.7829	21.964	2.77812e-06	1.55922e-05	Down
2885	hsa-miR-99a-5p	hsa-mir-99a	-1.82269	12.7454	20.4277	6.1928e-06	3.19606e-05	Down
397	hsa-miR-181c-3p	hsa-mir-181c	1.19682	2.62726	60.1192	8.92849e-15	2.6726e-13	Unchanged
603	hsa-miR-29c-5p	hsa-mir-29c	-0.925146	4.93704	48.68	3.01322e-12	5.63723e-11	Unchanged
2075	hsa-miR-574-3p	hsa-mir-574	-0.856078	7.96966	38.1464	6.56324e-10	7.01641e-09	Unchanged
602	hsa-miR-29b-2-5p	hsa-mir-29b-2	-0.941146	2.6984	37.316	1.00455e-09	1.04894e-08	Unchanged
588	hsa-miR-28-3p	hsa-mir-28	-0.853464	10.655	37.1763	1.07917e-09	1.10124e-08	Unchanged
1667	hsa-miR-497-5p	hsa-mir-497	-1.14126	5.39838	34.8864	3.4951e-09	3.26937e-08	Unchanged
819	hsa-miR-328-3p	hsa-mir-328	-1.15818	8.64298	34.0044	5.49881e-09	4.65843e-08	Unchanged
1090	hsa-miR-424-3p	hsa-mir-424	1.03302	5.99299	31.9175	1.6086e-08	1.28975e-07	Unchanged
1660	hsa-miR-493-5p	hsa-mir-493	1.02678	6.95779	31.1071	2.44177e-08	1.92343e-07	Unchanged
571	hsa-miR-25-5p	hsa-mir-25	1.02756	4.91429	29.8745	4.60926e-08	3.44926e-07	Unchanged
336	hsa-miR-143-3p	hsa-mir-143	-1.08919	15.9446	28.9098	7.58301e-08	5.49157e-07	Unchanged
398	hsa-miR-181d-5p	hsa-mir-181d	0.953679	6.8298	28.4281	9.72425e-08	6.93046e-07	Unchanged
417	hsa-miR-18a-3p	hsa-mir-18a	1.09237	4.59652	27.2395	1.79753e-07	1.26108e-06	Unchanged
634	hsa-miR-30c-5p	hsa-mir-30c-1	-0.708133	11.1879	26.7822	2.2772e-07	1.50605e-06	Unchanged
636	hsa-miR-30c-5p	hsa-mir-30c-2	-0.70829	11.1896	26.7791	2.28088e-07	1.50605e-06	Unchanged
572	hsa-miR-25-3p	hsa-mir-25	0.701934	11.1408	25.7643	3.85754e-07	2.5102e-06	Unchanged
1299	hsa-miR-450a-5p	hsa-mir-450a-2	1.09575	4.18946	25.712	3.96349e-07	2.5423e-06	Unchanged
1297	hsa-miR-450a-5p	hsa-mir-450a-1	1.09565	4.18438	25.6301	4.13548e-07	2.61525e-06	Unchanged
604	hsa-miR-29c-3p	hsa-mir-29c	-0.80474	4.57454	24.5047	7.41279e-07	4.6227e-06	Unchanged
2074	hsa-miR-574-5p	hsa-mir-574	-0.688036	7.3046	24.4162	7.76123e-07	4.77369e-06	Unchanged
635	hsa-miR-30c-1-3p	hsa-mir-30c-1	-0.600484	3.74551	24.313	8.18863e-07	4.96851e-06	Unchanged
260	hsa-miR-1292-5p	hsa-mir-1292	0.931255	3.24791	23.5795	1.19857e-06	7.08105e-06	Unchanged
198	hsa-miR-125a-5p	hsa-mir-125a	-1.07419	12.9056	22.8622	1.74038e-06	1.01485e-05	Unchanged
386	hsa-miR-17-5p	hsa-mir-17	1.10654	9.19234	22.5933	2.0018e-06	1.15232e-05	Unchanged
587	hsa-miR-28-5p	hsa-mir-28	-0.628718	8.49563	22.4872	2.11549e-06	1.20235e-05	Unchanged
583	hsa-miR-27a-5p	hsa-mir-27a	1.18706	8.60678	21.5413	3.46298e-06	1.9196e-05	Unchanged
501	hsa-miR-20a-5p	hsa-mir-20a	1.09696	9.57466	21.2673	3.99484e-06	2.18742e-05	Unchanged
641	hsa-miR-30e-3p	hsa-mir-30e	-0.656031	9.03524	20.8453	4.97912e-06	2.59957e-05	Unchanged
1661	hsa-miR-493-3p	hsa-mir-493	0.811626	6.57221	20.4037	6.27069e-06	3.19947e-05	Unchanged
633	hsa-miR-30b-3p	hsa-mir-30b	-0.623911	3.71216	20.0728	7.45484e-06	3.76092e-05	Unchanged
794	hsa-miR-32-5p	hsa-mir-32	1.15593	5.88908	19.5973	9.56059e-06	4.71726e-05	Unchanged
577	hsa-miR-26a-5p	hsa-mir-26a-1	-0.585738	15.7625	18.4665	1.72917e-05	8.41721e-05	Unchanged
579	hsa-miR-26a-5p	hsa-mir-26a-2	-0.58541	15.7631	18.4509	1.74343e-05	8.41721e-05	Unchanged
568	hsa-miR-24-2-5p	hsa-mir-24-2	0.563046	7.05391	18.3941	1.79615e-05	8.57949e-05	Unchanged
73	hsa-miR-106b-5p	hsa-mir-106b	0.812004	5.83707	18.0529	2.14855e-05	0.000101547	Unchanged
355	hsa-miR-148b-5p	hsa-mir-148b	0.5504	4.60016	17.6579	2.64409e-05	0.000122135	Unchanged
599	hsa-miR-29b-1-5p	hsa-mir-29b-1	0.772378	2.41186	17.6564	2.64622e-05	0.000122135	Unchanged
74	hsa-miR-106b-3p	hsa-mir-106b	0.757693	8.62689	17.6424	2.66575e-05	0.000122135	Unchanged
2856	hsa-miR-941	hsa-mir-941-1	0.672497	9.03461	17.0236	3.69179e-05	0.000160933	Unchanged
2857	hsa-miR-941	hsa-mir-941-2	0.672497	9.03461	17.0236	3.69179e-05	0.000160933	Unchanged
2858	hsa-miR-941	hsa-mir-941-3	0.672497	9.03461	17.0236	3.69179e-05	0.000160933	Unchanged
2859	hsa-miR-941	hsa-mir-941-4	0.672497	9.03461	17.0236	3.69179e-05	0.000160933	Unchanged
2860	hsa-miR-941	hsa-mir-941-5	0.672497	9.03461	17.0236	3.69179e-05	0.000160933	Unchanged
330	hsa-miR-140-3p	hsa-mir-140	-0.581442	8.9156	16.8601	4.02378e-05	0.000173719	Unchanged
606	hsa-miR-301a-5p	hsa-mir-301a	0.820352	2.51766	16.4407	5.01964e-05	0.000214649	Unchanged
598	hsa-miR-29a-3p	hsa-mir-29a	0.607673	11.3591	16.0985	6.01321e-05	0.00025471	Unchanged
1175	hsa-miR-4326	hsa-mir-4326	0.801046	4.07427	16.04	6.20173e-05	0.000260241	Unchanged
1970	hsa-miR-550a-3-5p	hsa-mir-550a-1	0.688481	3.34868	15.9376	6.54645e-05	0.000269666	Unchanged
1973	hsa-miR-550a-3-5p	hsa-mir-550a-2	0.688481	3.34868	15.9376	6.54645e-05	0.000269666	Unchanged
1968	hsa-miR-550a-5p	hsa-mir-550a-1	0.686098	3.35988	15.6059	7.80114e-05	0.000313333	Unchanged
1971	hsa-miR-550a-5p	hsa-mir-550a-2	0.686098	3.35988	15.6059	7.80114e-05	0.000313333	Unchanged
2245	hsa-miR-6511b-3p	hsa-mir-6511b-1	-0.848914	2.20845	15.6023	7.81587e-05	0.000313333	Unchanged
1951	hsa-miR-548o-3p	hsa-mir-548o-2	0.811013	4.52173	15.4723	8.37228e-05	0.000331433	Unchanged
1950	hsa-miR-548o-3p	hsa-mir-548o	0.81129	4.52264	15.4627	8.41501e-05	0.000331433	Unchanged
563	hsa-miR-23b-3p	hsa-mir-23b	-0.67942	10.7769	15.2696	9.32028e-05	0.000363896	Unchanged
2839	hsa-miR-92a-3p	hsa-mir-92a-1	0.753633	13.6545	15.1349	0.000100097	0.000387444	Unchanged
1738	hsa-miR-511-5p	hsa-mir-511	-0.739535	6.89839	15.0684	0.000103686	0.000396314	Unchanged
203	hsa-miR-125b-2-3p	hsa-mir-125b-2	-1.61198	4.3475	15.0599	0.000104154	0.000396314	Unchanged
387	hsa-miR-17-3p	hsa-mir-17	0.924553	3.00558	14.8484	0.000116506	0.00043959	Unchanged
2669	hsa-miR-708-3p	hsa-mir-708	1.04778	3.56276	14.5742	0.000134745	0.000504172	Unchanged
2845	hsa-miR-93-3p	hsa-mir-93	0.6164	3.35874	14.461	0.00014309	0.000530972	Unchanged
565	hsa-miR-24-1-5p	hsa-mir-24-1	-0.521835	5.36312	14.3796	0.00014941	0.000549879	Unchanged
632	hsa-miR-30b-5p	hsa-mir-30b	-0.565001	6.65877	14.3488	0.000151878	0.000554418	Unchanged
2840	hsa-miR-92a-3p	hsa-mir-92a-2	0.728064	13.5199	14.2535	0.000159766	0.000578506	Unchanged
354	hsa-miR-148a-3p	hsa-mir-148a	1.01573	16.4233	14.1938	0.000164913	0.000592366	Unchanged
985	hsa-miR-375-3p	hsa-mir-375	-1.52593	13.1625	13.9823	0.000184543	0.000657618	Unchanged
488	hsa-miR-203b-3p	hsa-mir-203b	1.35324	2.48679	13.7582	0.000207913	0.000735061	Unchanged
1013	hsa-miR-381-3p	hsa-mir-381	-0.817139	8.55693	13.5848	0.000228024	0.000799866	Unchanged
981	hsa-miR-374b-3p	hsa-mir-374b	0.669285	2.39709	13.4119	0.000250038	0.000870286	Unchanged
14	hsa-let-7e-3p	hsa-let-7e	-0.858175	3.17778	12.8817	0.000331803	0.001146	Unchanged
1315	hsa-miR-452-5p	hsa-mir-452	0.848214	6.10946	12.8516	0.000337199	0.00115574	Unchanged
2168	hsa-miR-618	hsa-mir-618	0.742876	3.82796	12.8266	0.000341729	0.00116239	Unchanged
297	hsa-miR-130b-3p	hsa-mir-130b	0.69347	2.95752	12.7182	0.000362115	0.00122248	Unchanged
233	hsa-miR-1278	hsa-mir-1278	0.776317	2.05248	12.5303	0.000400402	0.00134165	Unchanged
26	hsa-miR-100-5p	hsa-mir-100	-0.970717	11.4652	12.1563	0.000489225	0.00162712	Unchanged
356	hsa-miR-148b-3p	hsa-mir-148b	0.572854	10.2825	11.8805	0.000567246	0.00187275	Unchanged
353	hsa-miR-148a-5p	hsa-mir-148a	0.924413	7.57188	11.8612	0.000573146	0.00187841	Unchanged
410	hsa-miR-186-5p	hsa-mir-186	-0.490948	9.20678	11.6324	0.000648113	0.00210872	Unchanged
2866	hsa-miR-95-3p	hsa-mir-95	0.799669	8.91506	11.4881	0.000700423	0.00226252	Unchanged
1641	hsa-miR-485-5p	hsa-mir-485	-0.847166	4.99244	11.4345	0.000720938	0.00231215	Unchanged
1085	hsa-miR-421	hsa-mir-421	0.700709	4.76164	11.3686	0.000746981	0.00237868	Unchanged
459	hsa-miR-197-3p	hsa-mir-197	-0.451295	8.50071	11.2837	0.000781913	0.00246431	Unchanged
475	hsa-miR-19b-3p	hsa-mir-19b-2	0.74966	6.10437	11.2767	0.000784846	0.00246431	Unchanged
474	hsa-miR-19b-3p	hsa-mir-19b-1	0.744511	6.09652	11.1084	0.000859377	0.00267959	Unchanged
584	hsa-miR-27a-3p	hsa-mir-27a	0.489619	13.2359	10.9346	0.000943825	0.0029226	Unchanged
50	hsa-miR-10399-3p	hsa-mir-10399	0.501091	2.94396	10.8938	0.000964868	0.0029673	Unchanged
389	hsa-miR-181a-3p	hsa-mir-181a-1	0.529027	3.86694	10.8257	0.00100101	0.0030575	Unchanged
472	hsa-miR-19a-3p	hsa-mir-19a	0.816482	5.54555	10.7619	0.00103613	0.00314339	Unchanged
2198	hsa-miR-642a-5p	hsa-mir-642a	-1.12588	2.76935	10.6421	0.00110544	0.00333115	Unchanged
352	hsa-miR-147b-3p	hsa-mir-147b	-1.1941	5.10337	10.5446	0.00116527	0.00348805	Unchanged
2110	hsa-miR-598-3p	hsa-mir-598	-0.571255	3.25039	10.1623	0.00143343	0.00426231	Unchanged
843	hsa-miR-342-3p	hsa-mir-342	-0.669613	7.53647	10.1121	0.00147298	0.00435112	Unchanged
1346	hsa-miR-454-5p	hsa-mir-454	0.561942	2.05079	10.0293	0.00154072	0.00452145	Unchanged
1699	hsa-miR-501-5p	hsa-mir-501	0.597919	3.36882	10.0022	0.00156356	0.0045587	Unchanged
204	hsa-miR-126-5p	hsa-mir-126	-0.51704	5.37407	9.96565	0.00159488	0.00462001	Unchanged
2810	hsa-miR-877-5p	hsa-mir-877	0.760198	2.8175	9.8931	0.001659	0.00477494	Unchanged
844	hsa-miR-345-5p	hsa-mir-345	0.490916	5.83142	9.86434	0.00168513	0.00481925	Unchanged
2871	hsa-miR-98-5p	hsa-mir-98	0.610134	9.17808	9.83874	0.00170875	0.00485587	Unchanged
206	hsa-miR-1260a	hsa-mir-1260a	-0.513385	2.25279	9.5539	0.00199525	0.00563438	Unchanged
582	hsa-miR-26b-3p	hsa-mir-26b	-0.356889	3.10253	9.46796	0.00209092	0.00586763	Unchanged
815	hsa-miR-324-3p	hsa-mir-324	-0.418995	2.9957	9.41903	0.00214745	0.00598885	Unchanged
202	hsa-miR-125b-5p	hsa-mir-125b-2	-0.941615	10.5152	9.25242	0.00235185	0.00651839	Unchanged
200	hsa-miR-125b-5p	hsa-mir-125b-1	-0.936365	10.5205	9.17761	0.00244993	0.00674352	Unchanged
236	hsa-miR-128-3p	hsa-mir-128-1	0.440892	11.3769	9.16779	0.00246311	0.00674352	Unchanged
545	hsa-miR-221-3p	hsa-mir-221	0.457045	10.347	8.95387	0.00276882	0.00753456	Unchanged
640	hsa-miR-30e-5p	hsa-mir-30e	-0.549222	9.9317	8.90308	0.0028469	0.00770035	Unchanged
562	hsa-miR-23b-5p	hsa-mir-23b	-0.500564	4.8167	8.85935	0.00291591	0.00783979	Unchanged
365	hsa-miR-152-3p	hsa-mir-152	-0.58607	9.15416	8.82858	0.00296549	0.0079117	Unchanged
179	hsa-miR-1247-5p	hsa-mir-1247	1.45071	5.04289	8.82096	0.0029779	0.0079117	Unchanged
221	hsa-miR-127-3p	hsa-mir-127	-0.647436	10.2382	8.63491	0.00329781	0.0087101	Unchanged
1650	hsa-miR-487b-3p	hsa-mir-487b	-0.619997	3.37019	8.43571	0.00367923	0.00966066	Unchanged
1645	hsa-miR-486-5p	hsa-mir-486-2	-0.870388	9.58013	8.39864	0.00375502	0.00980235	Unchanged
1643	hsa-miR-486-5p	hsa-mir-486-1	-0.872035	9.57801	8.33092	0.0038976	0.0101157	Unchanged
586	hsa-miR-27b-3p	hsa-mir-27b	-0.367555	12.5907	8.19753	0.00419474	0.0108244	Unchanged
831	hsa-miR-337-3p	hsa-mir-337	-0.815659	2.72415	8.15145	0.00430267	0.0110394	Unchanged
811	hsa-miR-323a-3p	hsa-mir-323a	-0.670958	3.84948	8.09726	0.00443323	0.0113098	Unchanged
296	hsa-miR-130b-5p	hsa-mir-130b	0.519926	7.0897	8.03607	0.0045855	0.0116224	Unchanged
2844	hsa-miR-93-5p	hsa-mir-93	0.582233	9.35601	8.02739	0.00460753	0.0116224	Unchanged
851	hsa-miR-34c-5p	hsa-mir-34c	0.51872	3.14544	7.94964	0.00480968	0.0120645	Unchanged
828	hsa-miR-335-5p	hsa-mir-335	0.566154	3.98937	7.74413	0.00538874	0.0134419	Unchanged
2097	hsa-miR-589-5p	hsa-mir-589	0.465711	4.7929	7.58914	0.00587211	0.0145667	Unchanged
1695	hsa-miR-500a-5p	hsa-mir-500a	0.478181	2.66087	7.33838	0.00674976	0.0165866	Unchanged
887	hsa-miR-363-3p	hsa-mir-363	-0.85996	7.92219	7.33559	0.00676024	0.0165866	Unchanged
795	hsa-miR-32-3p	hsa-mir-32	0.561974	2.5585	7.3182	0.00682599	0.0166569	Unchanged
581	hsa-miR-26b-5p	hsa-mir-26b	-0.361914	11.6374	7.27867	0.00697781	0.0168796	Unchanged
237	hsa-miR-128-3p	hsa-mir-128-2	0.411214	10.8969	7.2749	0.00699246	0.0168796	Unchanged
834	hsa-miR-339-5p	hsa-mir-339	0.496062	6.2261	7.25767	0.00705989	0.0169513	Unchanged
445	hsa-miR-193b-5p	hsa-mir-193b	-0.535702	2.32405	7.1652	0.00743315	0.0177526	Unchanged
2280	hsa-miR-664a-5p	hsa-mir-664a	-0.420888	3.71376	6.91249	0.00855955	0.0202401	Unchanged
363	hsa-miR-151b	hsa-mir-151b	-0.435191	2.83544	6.91139	0.00856484	0.0202401	Unchanged
9	hsa-let-7c-5p	hsa-let-7c	-0.880501	10.317	6.70414	0.00961895	0.0226121	Unchanged
2887	hsa-miR-99b-5p	hsa-mir-99b	-0.552648	11.3335	6.60556	0.0101661	0.0236892	Unchanged
842	hsa-miR-342-5p	hsa-mir-342	-0.578525	5.79354	6.60266	0.0101827	0.0236892	Unchanged
543	hsa-miR-22-3p	hsa-mir-22	-0.426625	10.7508	6.45124	0.0110875	0.0256613	Unchanged
549	hsa-miR-223-3p	hsa-mir-223	0.573693	6.06265	6.36714	0.0116253	0.0267679	Unchanged
638	hsa-miR-30d-5p	hsa-mir-30d	-0.320176	13.9212	6.33282	0.0118523	0.0271516	Unchanged
1180	hsa-miR-433-3p	hsa-mir-433	-0.512166	4.47639	6.21614	0.0126591	0.0288525	Unchanged
295	hsa-miR-130a-3p	hsa-mir-130a	-0.515774	4.06093	6.02504	0.0141043	0.031984	Unchanged
2102	hsa-miR-592	hsa-mir-592	1.01239	3.4132	5.99554	0.0143421	0.0323598	Unchanged
1646	hsa-miR-486-3p	hsa-mir-486-2	-0.629744	2.46062	5.85493	0.0155335	0.0348727	Unchanged
2281	hsa-miR-664a-3p	hsa-mir-664a	-0.361363	4.20273	5.80498	0.0159808	0.0356985	Unchanged
486	hsa-miR-203a-3p	hsa-mir-203a	1.01192	10.1503	5.79217	0.0160977	0.0357815	Unchanged
331	hsa-miR-141-5p	hsa-mir-141	0.818767	4.43947	5.74878	0.0165001	0.0364954	Unchanged
334	hsa-miR-142-3p	hsa-mir-142	0.752627	8.04865	5.73394	0.0166401	0.0366245	Unchanged
1922	hsa-miR-548d-5p	hsa-mir-548d-2	0.440942	1.97272	5.69047	0.0170573	0.0373596	Unchanged
359	hsa-miR-150-5p	hsa-mir-150	-0.617024	8.98804	5.63055	0.0176501	0.0384538	Unchanged
821	hsa-miR-329-3p	hsa-mir-329-1	-0.497507	3.33803	5.60746	0.0178842	0.0384538	Unchanged
823	hsa-miR-329-3p	hsa-mir-329-2	-0.497507	3.33803	5.60746	0.0178842	0.0384538	Unchanged
223	hsa-miR-1271-5p	hsa-mir-1271	-0.4435	3.36249	5.60597	0.0178994	0.0384538	Unchanged
2842	hsa-miR-92b-5p	hsa-mir-92b	0.507037	3.84969	5.58897	0.0180739	0.0386437	Unchanged
337	hsa-miR-144-5p	hsa-mir-144	-0.496321	2.54976	5.45928	0.0194647	0.0410928	Unchanged
544	hsa-miR-221-5p	hsa-mir-221	0.297038	6.10714	5.45752	0.0194843	0.0410928	Unchanged
2183	hsa-miR-628-3p	hsa-mir-628	-0.482013	2.31664	5.45666	0.0194939	0.0410928	Unchanged
548	hsa-miR-223-5p	hsa-mir-223	0.495293	5.97092	5.41464	0.0199686	0.0418967	Unchanged
2178	hsa-miR-625-3p	hsa-mir-625	0.536471	7.41139	5.39752	0.0201654	0.0421129	Unchanged
847	hsa-miR-34a-5p	hsa-mir-34a	0.459639	5.47276	5.17172	0.0229575	0.0475021	Unchanged
8	hsa-let-7b-3p	hsa-let-7b	-0.352219	7.10596	5.16758	0.0230123	0.0475021	Unchanged
442	hsa-miR-192-3p	hsa-mir-192	-0.882802	2.13872	5.16372	0.0230634	0.0475021	Unchanged
267	hsa-miR-1296-5p	hsa-mir-1296	-0.456424	2.94828	5.15489	0.0231809	0.0475262	Unchanged
449	hsa-miR-194-3p	hsa-mir-194-2	-0.834926	8.22019	5.12191	0.0236255	0.0482176	Unchanged
1984	hsa-miR-552-3p	hsa-mir-552	1.25298	7.30782	5.08336	0.0241566	0.0490783	Unchanged
867	hsa-miR-3614-5p	hsa-mir-3614	-0.52259	2.58776	5.04944	0.0246339	0.0498227	Unchanged
901	hsa-miR-365a-3p	hsa-mir-365a	-0.444488	5.15692	4.85771	0.0275229	0.055416	Unchanged
903	hsa-miR-365b-3p	hsa-mir-365b	-0.444013	5.15785	4.84375	0.0277465	0.0556169	Unchanged
547	hsa-miR-222-3p	hsa-mir-222	0.321756	11.4822	4.81023	0.0282913	0.0563561	Unchanged
740	hsa-miR-3173-5p	hsa-mir-3173	-0.443212	2.8446	4.79861	0.0284827	0.0563561	Unchanged
567	hsa-miR-24-3p	hsa-mir-24-2	0.242656	12.7603	4.79806	0.0284918	0.0563561	Unchanged
566	hsa-miR-24-3p	hsa-mir-24-1	0.242025	12.7651	4.77559	0.0288659	0.0568456	Unchanged
1644	hsa-miR-486-3p	hsa-mir-486-1	-0.558624	2.74393	4.69362	0.0302748	0.0593598	Unchanged
1859	hsa-miR-543	hsa-mir-543	-0.376651	7.56385	4.67202	0.0306579	0.0598495	Unchanged
446	hsa-miR-193b-3p	hsa-mir-193b	-0.33112	3.92178	4.62737	0.0314657	0.0611606	Unchanged
1665	hsa-miR-495-3p	hsa-mir-495	-0.394923	5.5409	4.60487	0.0318812	0.0617011	Unchanged
299	hsa-miR-132-3p	hsa-mir-132	-0.387065	6.64489	4.51114	0.0336748	0.0648926	Unchanged
979	hsa-miR-374a-3p	hsa-mir-374a	0.465236	4.02636	4.49394	0.0340151	0.0652684	Unchanged
865	hsa-miR-3613-5p	hsa-mir-3613	0.416597	3.63504	4.47862	0.0343213	0.0655757	Unchanged
408	hsa-miR-185-5p	hsa-mir-185	0.274419	7.75675	4.45032	0.0348947	0.0663887	Unchanged
288	hsa-miR-1304-3p	hsa-mir-1304	0.478749	2.65209	4.36774	0.0366256	0.0693877	Unchanged
1983	hsa-miR-552-5p	hsa-mir-552	1.14247	5.24483	4.3053	0.0379937	0.0716772	Unchanged
21	hsa-let-7i-5p	hsa-let-7i	0.278355	15.0936	4.17967	0.0409117	0.0768533	Unchanged
809	hsa-miR-320e	hsa-mir-320e	-0.320396	1.75938	4.17272	0.0410797	0.0768533	Unchanged
381	hsa-miR-15b-3p	hsa-mir-15b	0.445087	3.39093	4.13639	0.0419705	0.078194	Unchanged
329	hsa-miR-140-5p	hsa-mir-140	-0.30663	7.31451	4.08441	0.0432806	0.0803015	Unchanged
391	hsa-miR-181a-2-3p	hsa-mir-181a-2	0.317902	6.53999	4.04761	0.0442339	0.0817326	Unchanged
2721	hsa-miR-760	hsa-mir-760	0.543564	3.11616	3.99605	0.0456069	0.083701	Unchanged
245	hsa-miR-1285-3p	hsa-mir-1285-1	0.327022	2.80122	3.99365	0.045672	0.083701	Unchanged
1538	hsa-miR-4746-5p	hsa-mir-4746	0.539251	2.09242	3.98369	0.0459427	0.0838548	Unchanged
1920	hsa-miR-548d-5p	hsa-mir-548d-1	0.370935	1.69501	3.90282	0.0482051	0.0876278	Unchanged
246	hsa-miR-1285-3p	hsa-mir-1285-2	0.320217	2.72118	3.83119	0.0503072	0.0910804	Unchanged
877	hsa-miR-362-5p	hsa-mir-362	0.443414	4.90674	3.75566	0.0526291	0.0949015	Unchanged
2197	hsa-miR-641	hsa-mir-641	0.346724	2.66427	3.65942	0.0557532	0.100133	Unchanged
7	hsa-let-7b-5p	hsa-let-7b	-0.351059	13.2815	3.61465	0.0572728	0.102452	Unchanged
1350	hsa-miR-455-3p	hsa-mir-455	0.367598	5.92871	3.5951	0.0579502	0.10287	Unchanged
248	hsa-miR-1287-5p	hsa-mir-1287	-0.379107	3.1763	3.59468	0.0579647	0.10287	Unchanged
1008	hsa-miR-379-5p	hsa-mir-379	-0.332926	6.72671	3.58571	0.0582784	0.10302	Unchanged
592	hsa-miR-296-3p	hsa-mir-296	-0.572761	3.09987	3.49009	0.0617371	0.108706	Unchanged
341	hsa-miR-1468-5p	hsa-mir-1468	-0.34581	3.63628	3.43177	0.0639536	0.112169	Unchanged
2295	hsa-miR-6716-3p	hsa-mir-6716	-0.37896	1.9996	3.38583	0.0657589	0.114886	Unchanged
1081	hsa-miR-411-5p	hsa-mir-411	-0.354806	6.42939	3.3765	0.0661325	0.115091	Unchanged
2552	hsa-miR-6842-3p	hsa-mir-6842	0.402853	3.05239	3.35877	0.066848	0.115887	Unchanged
259	hsa-miR-1291	hsa-mir-1291	-0.319818	3.56522	3.32166	0.0683729	0.118075	Unchanged
902	hsa-miR-365b-5p	hsa-mir-365b	0.556195	2.51971	3.22627	0.0724656	0.124663	Unchanged
2274	hsa-miR-660-5p	hsa-mir-660	0.341162	5.39021	3.14541	0.0761408	0.130486	Unchanged
1640	hsa-miR-484	hsa-mir-484	-0.225948	8.73968	3.0279	0.0818438	0.139726	Unchanged
869	hsa-miR-3615	hsa-mir-3615	0.261572	6.65585	2.99668	0.0834356	0.141642	Unchanged
827	hsa-miR-331-3p	hsa-mir-331	0.223101	5.13408	2.99354	0.0835975	0.141642	Unchanged
1167	hsa-miR-432-5p	hsa-mir-432	-0.379889	4.33424	2.86541	0.0905026	0.152766	Unchanged
298	hsa-miR-132-5p	hsa-mir-132	-0.307467	5.71349	2.84609	0.0915965	0.154033	Unchanged
1851	hsa-miR-532-5p	hsa-mir-532	0.277502	10.0064	2.7974	0.0944174	0.158184	Unchanged
2805	hsa-miR-874-3p	hsa-mir-874	-0.336678	5.48718	2.73762	0.0980104	0.163594	Unchanged
447	hsa-miR-194-5p	hsa-mir-194-1	-0.635407	13.2068	2.67815	0.101734	0.169179	Unchanged
2088	hsa-miR-582-3p	hsa-mir-582	0.297186	5.28074	2.64463	0.1039	0.172145	Unchanged
802	hsa-miR-320a-3p	hsa-mir-320a	-0.293109	11.4885	2.58299	0.108017	0.178308	Unchanged
1091	hsa-miR-425-5p	hsa-mir-425	0.358308	8.92405	2.54791	0.11044	0.18164	Unchanged
441	hsa-miR-192-5p	hsa-mir-192	-0.644215	16.1967	2.53361	0.111445	0.182623	Unchanged
385	hsa-miR-16-2-3p	hsa-mir-16-2	0.26087	7.55348	2.48003	0.1153	0.187895	Unchanged
180	hsa-miR-1247-3p	hsa-mir-1247	0.788774	4.43136	2.47732	0.115499	0.187895	Unchanged
396	hsa-miR-181c-5p	hsa-mir-181c	0.264611	3.31106	2.44527	0.117879	0.191075	Unchanged
71	hsa-miR-106a-5p	hsa-mir-106a	0.313753	3.25741	2.41866	0.119897	0.193647	Unchanged
2265	hsa-miR-654-3p	hsa-mir-654	-0.340969	6.78304	2.39018	0.122099	0.196497	Unchanged
639	hsa-miR-30d-3p	hsa-mir-30d	-0.271061	3.52679	2.37266	0.123476	0.198003	Unchanged
1313	hsa-miR-451a	hsa-mir-451a	-0.448667	10.039	2.36138	0.124372	0.19873	Unchanged
2	hsa-let-7a-3p	hsa-let-7a-1	0.227467	7.0782	2.24753	0.133828	0.213081	Unchanged
554	hsa-miR-2277-5p	hsa-mir-2277	0.266431	2.15099	2.21052	0.137073	0.217226	Unchanged
344	hsa-miR-146a-5p	hsa-mir-146a	0.450481	12.0502	2.20685	0.137399	0.217226	Unchanged
6	hsa-let-7a-3p	hsa-let-7a-3	0.22428	7.07234	2.18572	0.139296	0.219452	Unchanged
2077	hsa-miR-576-5p	hsa-mir-576	-0.229964	3.71683	2.08352	0.148897	0.233238	Unchanged
75	hsa-miR-107	hsa-mir-107	-0.193043	6.80565	2.08159	0.149085	0.233238	Unchanged
2289	hsa-miR-671-5p	hsa-mir-671	0.245516	4.10851	2.05929	0.15128	0.23585	Unchanged
1702	hsa-miR-5010-3p	hsa-mir-5010	0.228613	3.42749	1.99387	0.157937	0.245376	Unchanged
290	hsa-miR-1306-5p	hsa-mir-1306	-0.242332	2.17248	1.959	0.16162	0.250233	Unchanged
561	hsa-miR-23a-3p	hsa-mir-23a	0.22392	9.97725	1.94836	0.162764	0.251138	Unchanged
362	hsa-miR-151a-3p	hsa-mir-151a	0.161038	12.3354	1.9091	0.167064	0.256889	Unchanged
2737	hsa-miR-7706	hsa-mir-7706	0.281645	5.66439	1.90022	0.168053	0.256946	Unchanged
456	hsa-miR-196b-5p	hsa-mir-196b	0.497548	10.6008	1.89632	0.168491	0.256946	Unchanged
361	hsa-miR-151a-5p	hsa-mir-151a	-0.158094	5.85161	1.89341	0.168817	0.256946	Unchanged
805	hsa-miR-320c	hsa-mir-320c-1	-0.302315	4.16466	1.86046	0.172572	0.261772	Unchanged
19	hsa-let-7g-5p	hsa-let-7g	-0.183735	14.6264	1.84024	0.174923	0.264446	Unchanged
1992	hsa-miR-5571-3p	hsa-mir-5571	-0.424715	2.58493	1.82359	0.176887	0.266517	Unchanged
806	hsa-miR-320c	hsa-mir-320c-2	-0.285206	4.30191	1.79301	0.18056	0.271141	Unchanged
860	hsa-miR-361-5p	hsa-mir-361	-0.203069	6.71664	1.76379	0.184153	0.275615	Unchanged
824	hsa-miR-330-5p	hsa-mir-330	0.213094	5.09207	1.75359	0.185426	0.2766	Unchanged
468	hsa-miR-199a-3p	hsa-mir-199a-2	-0.254675	12.0899	1.72285	0.189326	0.281482	Unchanged
466	hsa-miR-199a-3p	hsa-mir-199a-1	-0.253023	12.0862	1.69981	0.192312	0.284041	Unchanged
470	hsa-miR-199b-3p	hsa-mir-199b	-0.253022	12.0862	1.69981	0.192313	0.284041	Unchanged
1080	hsa-miR-410-3p	hsa-mir-410	-0.337195	2.03282	1.66773	0.196562	0.289366	Unchanged
17	hsa-let-7f-5p	hsa-let-7f-2	0.168117	14.572	1.65352	0.19848	0.29016	Unchanged
347	hsa-miR-146b-3p	hsa-mir-146b	-0.307372	5.54465	1.65345	0.19849	0.29016	Unchanged
2727	hsa-miR-766-3p	hsa-mir-766	-0.299547	1.9485	1.6494	0.19904	0.29016	Unchanged
1673	hsa-miR-499a-5p	hsa-mir-499a	0.381686	5.04958	1.6408	0.200216	0.290199	Unchanged
1082	hsa-miR-411-3p	hsa-mir-411	-0.274495	3.3526	1.63975	0.20036	0.290199	Unchanged
1053	hsa-miR-3934-5p	hsa-mir-3934	0.25203	2.68441	1.62169	0.202856	0.292869	Unchanged
13	hsa-let-7e-5p	hsa-let-7e	-0.311337	10.0182	1.61529	0.20375	0.293218	Unchanged
467	hsa-miR-199a-5p	hsa-mir-199a-2	-0.291806	10.4035	1.60462	0.20525	0.293683	Unchanged
465	hsa-miR-199a-5p	hsa-mir-199a-1	-0.29171	10.4034	1.60368	0.205382	0.293683	Unchanged
274	hsa-miR-1301-3p	hsa-mir-1301	0.226873	6.53467	1.57708	0.209182	0.298167	Unchanged
900	hsa-miR-365a-5p	hsa-mir-365a	0.298365	2.46045	1.57086	0.210083	0.298504	Unchanged
826	hsa-miR-331-5p	hsa-mir-331	0.145226	4.09057	1.52807	0.216402	0.305978	Unchanged
15	hsa-let-7f-5p	hsa-let-7f-1	0.161875	14.4993	1.52605	0.216706	0.305978	Unchanged
22	hsa-let-7i-3p	hsa-let-7i	0.206358	3.1444	1.48958	0.222282	0.312825	Unchanged
840	hsa-miR-340-5p	hsa-mir-340	0.179536	7.25618	1.48174	0.223502	0.312825	Unchanged
291	hsa-miR-1306-3p	hsa-mir-1306	0.249163	2.25884	1.48083	0.223645	0.312825	Unchanged
205	hsa-miR-126-3p	hsa-mir-126	-0.196329	13.0931	1.45762	0.22731	0.315146	Unchanged
1009	hsa-miR-379-3p	hsa-mir-379	-0.264245	2.06756	1.45704	0.227402	0.315146	Unchanged
835	hsa-miR-339-3p	hsa-mir-339	0.192024	6.47996	1.45625	0.227527	0.315146	Unchanged
477	hsa-miR-200a-5p	hsa-mir-200a	0.454724	10.2638	1.45036	0.22847	0.315146	Unchanged
320	hsa-miR-136-3p	hsa-mir-136	-0.285559	3.02268	1.44822	0.228814	0.315146	Unchanged
1642	hsa-miR-485-3p	hsa-mir-485	-0.29401	4.33275	1.4313	0.231553	0.317943	Unchanged
77	hsa-miR-10a-3p	hsa-mir-10a	0.254765	7.06109	1.41584	0.23409	0.320446	Unchanged
2888	hsa-miR-99b-3p	hsa-mir-99b	-0.267694	6.76053	1.40049	0.236641	0.322954	Unchanged
722	hsa-miR-3158-3p	hsa-mir-3158-2	0.233533	3.8339	1.34618	0.245947	0.334636	Unchanged
720	hsa-miR-3158-3p	hsa-mir-3158-1	0.232562	3.83362	1.33256	0.24835	0.336885	Unchanged
978	hsa-miR-374a-5p	hsa-mir-374a	0.221728	6.57217	1.32545	0.249615	0.337582	Unchanged
522	hsa-miR-214-5p	hsa-mir-214	-0.2528	6.9392	1.3193	0.250717	0.338054	Unchanged
1247	hsa-miR-4473	hsa-mir-4473	0.239593	3.64987	1.2826	0.257415	0.346046	Unchanged
2232	hsa-miR-651-5p	hsa-mir-651	0.262804	2.09029	1.25143	0.26328	0.352874	Unchanged
804	hsa-miR-320b	hsa-mir-320b-2	-0.213023	7.08619	1.23918	0.265628	0.354962	Unchanged
448	hsa-miR-194-5p	hsa-mir-194-2	-0.412689	13.1909	1.2109	0.271153	0.361269	Unchanged
1092	hsa-miR-425-3p	hsa-mir-425	0.17002	5.56693	1.12503	0.288838	0.383694	Unchanged
181	hsa-miR-1248	hsa-mir-1248	0.262049	4.57507	1.09825	0.294651	0.39026	Unchanged
207	hsa-miR-1260b	hsa-mir-1260b	0.198632	2.17666	1.05535	0.304279	0.401715	Unchanged
817	hsa-miR-326	hsa-mir-326	-0.187124	2.31727	1.05182	0.305089	0.401715	Unchanged
89	hsa-miR-1180-3p	hsa-mir-1180	0.237291	7.04226	1.00911	0.315116	0.412812	Unchanged
807	hsa-miR-320d	hsa-mir-320d-1	-0.300583	3.35724	1.00811	0.315356	0.412812	Unchanged
2664	hsa-miR-7-1-3p	hsa-mir-7-1	0.208091	3.07298	0.998954	0.317564	0.414494	Unchanged
803	hsa-miR-320b	hsa-mir-320b-1	-0.187701	7.29598	0.985647	0.320809	0.417516	Unchanged
542	hsa-miR-22-5p	hsa-mir-22	-0.154639	6.2068	0.923892	0.336455	0.436614	Unchanged
1133	hsa-miR-429	hsa-mir-429	0.354059	10.5132	0.895478	0.343997	0.445029	Unchanged
394	hsa-miR-181b-5p	hsa-mir-181b-2	0.123955	8.88872	0.89205	0.344922	0.445029	Unchanged
2861	hsa-miR-942-5p	hsa-mir-942	0.201356	4.5961	0.875513	0.349434	0.449558	Unchanged
560	hsa-miR-23a-5p	hsa-mir-23a	0.272809	2.78922	0.870148	0.350914	0.450173	Unchanged
2177	hsa-miR-625-5p	hsa-mir-625	0.210703	2.86223	0.858708	0.354101	0.452966	Unchanged
452	hsa-miR-196a-5p	hsa-mir-196a-1	0.323638	8.64542	0.853594	0.355538	0.453513	Unchanged
2730	hsa-miR-769-5p	hsa-mir-769	0.113535	6.02943	0.842264	0.35875	0.456314	Unchanged
375	hsa-miR-155-5p	hsa-mir-155	0.185977	10.054	0.814963	0.366657	0.464033	Unchanged
29	hsa-miR-101-3p	hsa-mir-101-1	0.165421	9.32856	0.814187	0.366885	0.464033	Unchanged
1663	hsa-miR-494-3p	hsa-mir-494	-0.21576	3.77267	0.756264	0.3845	0.484946	Unchanged
1088	hsa-miR-423-3p	hsa-mir-423	-0.108044	12.5644	0.737803	0.390366	0.490964	Unchanged
392	hsa-miR-181b-5p	hsa-mir-181b-1	0.112109	8.83092	0.730917	0.392586	0.492378	Unchanged
537	hsa-miR-219a-1-3p	hsa-mir-219a-1	0.169667	2.10689	0.722964	0.395173	0.493171	Unchanged
861	hsa-miR-361-3p	hsa-mir-361	-0.110866	8.63833	0.722223	0.395416	0.493171	Unchanged
30	hsa-miR-101-3p	hsa-mir-101-2	0.155924	9.38174	0.716551	0.397278	0.494121	Unchanged
378	hsa-miR-15a-5p	hsa-mir-15a	0.15258	3.29592	0.688582	0.406647	0.504377	Unchanged
1077	hsa-miR-409-5p	hsa-mir-409	0.173581	3.04604	0.650559	0.419913	0.519396	Unchanged
523	hsa-miR-214-3p	hsa-mir-214	-0.174579	6.79928	0.624505	0.429378	0.527198	Unchanged
2078	hsa-miR-576-3p	hsa-mir-576	0.133866	3.50139	0.623046	0.429918	0.527198	Unchanged
1	hsa-let-7a-5p	hsa-let-7a-1	-0.119801	14.8245	0.617719	0.431896	0.527198	Unchanged
3	hsa-let-7a-5p	hsa-let-7a-2	-0.119826	14.8236	0.617693	0.431906	0.527198	Unchanged
409	hsa-miR-185-3p	hsa-mir-185	0.118978	3.26173	0.617197	0.432091	0.527198	Unchanged
5	hsa-let-7a-5p	hsa-let-7a-3	-0.119259	14.8239	0.610996	0.434413	0.528595	Unchanged
390	hsa-miR-181a-5p	hsa-mir-181a-2	-0.120294	11.2678	0.556952	0.455491	0.551469	Unchanged
388	hsa-miR-181a-5p	hsa-mir-181a-1	-0.120246	11.2679	0.556515	0.455668	0.551469	Unchanged
2219	hsa-miR-6503-3p	hsa-mir-6503	-0.134417	2.12425	0.553216	0.457007	0.551602	Unchanged
319	hsa-miR-136-5p	hsa-mir-136	0.159995	2.39539	0.546484	0.459758	0.553435	Unchanged
585	hsa-miR-27b-5p	hsa-mir-27b	0.0846686	6.13173	0.516627	0.472284	0.566993	Unchanged
220	hsa-miR-127-5p	hsa-mir-127	-0.150776	2.95982	0.513562	0.473601	0.567058	Unchanged
1087	hsa-miR-423-5p	hsa-mir-423	-0.126063	10.699	0.490893	0.483529	0.577406	Unchanged
1696	hsa-miR-500a-3p	hsa-mir-500a	0.115802	6.18037	0.479477	0.488659	0.581984	Unchanged
2169	hsa-miR-619-5p	hsa-mir-619	-0.100434	2.5548	0.45845	0.498349	0.591955	Unchanged
1712	hsa-miR-505-5p	hsa-mir-505	0.115743	3.48539	0.445843	0.504315	0.597461	Unchanged
454	hsa-miR-196a-5p	hsa-mir-196a-2	0.22812	8.84966	0.394102	0.530151	0.626415	Unchanged
360	hsa-miR-150-3p	hsa-mir-150	-0.140281	2.9534	0.389145	0.532749	0.627833	Unchanged
2843	hsa-miR-92b-3p	hsa-mir-92b	0.122024	8.3111	0.373366	0.541175	0.634935	Unchanged
2290	hsa-miR-671-3p	hsa-mir-671	0.0958963	6.41438	0.372575	0.541604	0.634935	Unchanged
508	hsa-miR-210-3p	hsa-mir-210	0.215758	6.35684	0.364254	0.546153	0.638601	Unchanged
1015	hsa-miR-382-3p	hsa-mir-382	0.141481	2.52859	0.358542	0.549317	0.640632	Unchanged
384	hsa-miR-16-5p	hsa-mir-16-2	-0.100228	8.14922	0.351678	0.553165	0.643448	Unchanged
2715	hsa-miR-744-5p	hsa-mir-744	-0.0988471	8.45	0.346518	0.556091	0.64518	Unchanged
503	hsa-miR-20b-5p	hsa-mir-20b	-0.138795	3.41472	0.340562	0.559505	0.647469	Unchanged
382	hsa-miR-16-5p	hsa-mir-16-1	-0.0980991	8.16262	0.333068	0.563858	0.650717	Unchanged
1700	hsa-miR-501-3p	hsa-mir-501	0.085221	5.47114	0.330763	0.56521	0.650717	Unchanged
286	hsa-miR-1303	hsa-mir-1303	-0.0945463	4.89634	0.32103	0.570989	0.655688	Unchanged
469	hsa-miR-199b-5p	hsa-mir-199b	-0.135778	8.52146	0.300424	0.583617	0.668479	Unchanged
16	hsa-let-7f-1-3p	hsa-let-7f-1	0.0786788	4.62683	0.297762	0.585289	0.668689	Unchanged
380	hsa-miR-15b-5p	hsa-mir-15b	0.122639	5.82729	0.293929	0.587714	0.669318	Unchanged
814	hsa-miR-324-5p	hsa-mir-324	-0.0863973	2.48378	0.29219	0.588821	0.669318	Unchanged
332	hsa-miR-141-3p	hsa-mir-141	0.201272	8.46561	0.289048	0.590831	0.669907	Unchanged
2184	hsa-miR-629-5p	hsa-mir-629	-0.0796681	6.74806	0.275767	0.59949	0.678012	Unchanged
1713	hsa-miR-505-3p	hsa-mir-505	-0.0744113	6.59237	0.253082	0.614913	0.693708	Unchanged
201	hsa-miR-125b-1-3p	hsa-mir-125b-1	-0.183661	5.27351	0.250143	0.616974	0.694289	Unchanged
333	hsa-miR-142-5p	hsa-mir-142	-0.144511	9.02894	0.24557	0.620212	0.696188	Unchanged
76	hsa-miR-10a-5p	hsa-mir-10a	0.093325	14.5442	0.234254	0.628387	0.703606	Unchanged
429	hsa-miR-191-3p	hsa-mir-191	0.0937442	3.86344	0.223261	0.636566	0.71099	Unchanged
293	hsa-miR-1307-3p	hsa-mir-1307	0.0841438	10.6454	0.22002	0.639025	0.711725	Unchanged
482	hsa-miR-200c-3p	hsa-mir-200c	0.161742	14.0387	0.218227	0.640394	0.711725	Unchanged
407	hsa-miR-1843	hsa-mir-1843	0.0511889	4.48237	0.177297	0.673706	0.745523	Unchanged
1706	hsa-miR-502-3p	hsa-mir-502	-0.0682903	5.61047	0.176815	0.674125	0.745523	Unchanged
346	hsa-miR-146b-5p	hsa-mir-146b	-0.0961319	12.6117	0.171017	0.67921	0.7493	Unchanged
2259	hsa-miR-652-3p	hsa-mir-652	-0.0705474	6.09767	0.166093	0.683607	0.752303	Unchanged
2883	hsa-miR-9985	hsa-mir-9985	-0.0699011	1.79937	0.150414	0.69814	0.766417	Unchanged
841	hsa-miR-340-3p	hsa-mir-340	-0.0492712	6.86724	0.144119	0.70422	0.771207	Unchanged
478	hsa-miR-200a-3p	hsa-mir-200a	0.13862	12.8687	0.141934	0.706366	0.771675	Unchanged
199	hsa-miR-125a-3p	hsa-mir-125a	-0.0972069	3.59799	0.138388	0.709889	0.773641	Unchanged
601	hsa-miR-29b-3p	hsa-mir-29b-2	0.0624001	6.57211	0.126005	0.722611	0.784036	Unchanged
183	hsa-miR-1249-3p	hsa-mir-1249	-0.0686288	2.7197	0.125713	0.722919	0.784036	Unchanged
309	hsa-miR-134-5p	hsa-mir-134	-0.0827366	5.80988	0.12136	0.727564	0.787172	Unchanged
600	hsa-miR-29b-3p	hsa-mir-29b-1	0.0606314	6.57042	0.1189	0.730231	0.787317	Unchanged
443	hsa-miR-193a-5p	hsa-mir-193a	-0.0820441	7.11357	0.118008	0.731205	0.787317	Unchanged
428	hsa-miR-191-5p	hsa-mir-191	0.045608	12.4565	0.114537	0.735037	0.789549	Unchanged
480	hsa-miR-200b-3p	hsa-mir-200b	-0.122981	15.0328	0.110648	0.739407	0.792348	Unchanged
980	hsa-miR-374b-5p	hsa-mir-374b	0.0556605	6.99704	0.0912456	0.7626	0.815111	Unchanged
11	hsa-let-7d-5p	hsa-let-7d	0.0480871	11.2221	0.0899193	0.76428	0.815111	Unchanged
51	hsa-miR-103a-3p	hsa-mir-103a-1	-0.0432647	10.6583	0.0810921	0.775823	0.825461	Unchanged
2264	hsa-miR-654-5p	hsa-mir-654	0.0599756	4.22108	0.0769817	0.78143	0.829461	Unchanged
1264	hsa-miR-4485-3p	hsa-mir-4485	-0.0854242	2.92292	0.0739623	0.785653	0.830524	Unchanged
12	hsa-let-7d-3p	hsa-let-7d	0.0510249	9.80349	0.0736243	0.786131	0.830524	Unchanged
54	hsa-miR-103a-3p	hsa-mir-103a-2	-0.0408206	10.6685	0.0718876	0.788608	0.830547	Unchanged
338	hsa-miR-144-3p	hsa-mir-144	-0.0524916	2.73428	0.0710239	0.789852	0.830547	Unchanged
520	hsa-miR-212-5p	hsa-mir-212	-0.0454874	4.99393	0.0658712	0.797446	0.833917	Unchanged
2719	hsa-miR-758-3p	hsa-mir-758	0.0627126	3.13937	0.0653038	0.798301	0.833917	Unchanged
2819	hsa-miR-889-3p	hsa-mir-889	0.0627331	2.83135	0.0650871	0.798629	0.833917	Unchanged
967	hsa-miR-370-3p	hsa-mir-370	-0.0505543	7.89919	0.0634277	0.801158	0.834617	Unchanged
40	hsa-miR-10395-3p	hsa-mir-10395	0.0444689	2.40031	0.057608	0.810317	0.842205	Unchanged
2079	hsa-miR-577	hsa-mir-577	0.0773091	2.98018	0.053051	0.817837	0.848057	Unchanged
856	hsa-miR-3605-3p	hsa-mir-3605	0.0362422	3.85709	0.0513606	0.820712	0.848101	Unchanged
813	hsa-miR-323b-3p	hsa-mir-323b	0.0666317	2.42177	0.0508117	0.821657	0.848101	Unchanged
1347	hsa-miR-454-3p	hsa-mir-454	0.0332685	3.99872	0.0491624	0.824527	0.849112	Unchanged
1349	hsa-miR-455-5p	hsa-mir-455	-0.040126	8.19702	0.0364578	0.848573	0.871875	Unchanged
2163	hsa-miR-615-3p	hsa-mir-615	-0.0833458	7.43934	0.0232603	0.878782	0.900852	Unchanged
959	hsa-miR-369-3p	hsa-mir-369	-0.0406468	2.35736	0.0214955	0.883437	0.903561	Unchanged
479	hsa-miR-200b-5p	hsa-mir-200b	0.049198	9.35324	0.0187399	0.891115	0.909342	Unchanged
511	hsa-miR-2110	hsa-mir-2110	-0.0167337	5.08203	0.012448	0.911164	0.927693	Unchanged
1078	hsa-miR-409-3p	hsa-mir-409	0.0164441	8.18423	0.00605902	0.937956	0.95281	Unchanged
481	hsa-miR-200c-5p	hsa-mir-200c	0.0208938	2.11311	0.00483956	0.944538	0.957331	Unchanged
1852	hsa-miR-532-3p	hsa-mir-532	-0.0120893	3.73143	0.00419222	0.948375	0.959055	Unchanged
958	hsa-miR-369-5p	hsa-mir-369	0.00838169	3.81012	0.00145375	0.969586	0.978301	Unchanged
1014	hsa-miR-382-5p	hsa-mir-382	0.00706616	6.22815	0.00101433	0.974593	0.979539	Unchanged
825	hsa-miR-330-3p	hsa-mir-330	-0.00414425	6.28191	0.000869347	0.976478	0.979539	Unchanged
1021	hsa-miR-3909	hsa-mir-3909	0.00393865	4.5497	0.000805542	0.977357	0.979539	Unchanged
667	hsa-miR-3127-3p	hsa-mir-3127	0.00240365	2.23749	6.70234e-05	0.993468	0.993468	Unchanged
317	hsa-miR-135b-5p	hsa-mir-135b	4.25734	7.533	138.082	6.9925e-32	3.13963e-29	Up
1707	hsa-miR-503-5p	hsa-mir-503	1.68166	3.48306	67.8577	1.75734e-16	8.76718e-15	Up
505	hsa-miR-21-5p	hsa-mir-21	1.44535	16.1136	59.2322	1.40125e-14	3.70096e-13	Up
2090	hsa-miR-584-5p	hsa-mir-584	1.71816	4.71274	57.7066	3.04285e-14	7.59021e-13	Up
178	hsa-miR-1246	hsa-mir-1246	2.76183	5.59751	47.6373	5.12832e-12	8.85621e-11	Up
506	hsa-miR-21-3p	hsa-mir-21	1.2268	5.52783	43.8431	3.5579e-11	4.62176e-10	Up
829	hsa-miR-335-3p	hsa-mir-335	1.44214	8.6325	41.7174	1.05466e-10	1.21421e-09	Up
400	hsa-miR-182-5p	hsa-mir-182	1.74355	10.5197	40.9655	1.5494e-10	1.73921e-09	Up
1089	hsa-miR-424-5p	hsa-mir-424	1.41109	2.84187	39.59	3.13287e-10	3.43087e-09	Up
404	hsa-miR-183-5p	hsa-mir-183	1.93179	10.4225	37.1311	1.10448e-09	1.10203e-08	Up
2868	hsa-miR-96-5p	hsa-mir-96	2.09004	7.67933	36.3065	1.68597e-09	1.61064e-08	Up
1301	hsa-miR-450b-5p	hsa-mir-450b	1.40925	2.59459	34.7626	3.72468e-09	3.41302e-08	Up
2755	hsa-miR-7974	hsa-mir-7974	2.47144	4.38333	32.2919	1.32667e-08	1.08305e-07	Up
2838	hsa-miR-92a-1-5p	hsa-mir-92a-1	1.35386	5.32501	31.047	2.5186e-08	1.94974e-07	Up
550	hsa-miR-224-5p	hsa-mir-224	1.4747	9.74926	28.931	7.50033e-08	5.49157e-07	Up
416	hsa-miR-18a-5p	hsa-mir-18a	1.42529	4.11963	26.9585	2.0787e-07	1.41415e-06	Up
2663	hsa-miR-7-5p	hsa-mir-7-1	1.40522	12.5715	21.2282	4.07712e-06	2.20557e-05	Up
2667	hsa-miR-7-5p	hsa-mir-7-3	1.40102	12.5548	21.0686	4.43121e-06	2.36859e-05	Up
2665	hsa-miR-7-5p	hsa-mir-7-2	1.39756	12.5568	20.9598	4.69012e-06	2.47748e-05	Up
2668	hsa-miR-708-5p	hsa-mir-708	1.23321	5.13877	19.7013	9.05377e-06	4.51682e-05	Up
